# Supplementary material for: A genetic perspective on the recent demographic history of Ireland and Britain
Source: Eur J Hum Genet. 2025 Feb 5;33(4):538–45. doi: 10.1038/s41431-025-01794-0 (PMC11986122; doi:10.1038/s41431-025-01794-0)
Supplement: Supplementary file 3 — Supplemental Table 1 [file 41431_2025_1794_MOESM3_ESM.xlsx]

## Sheet: Sheet1
Level 1 Community	Level 2 Community	Level 3 Community	Geographic Data		Total
			Absent	Present
IRL	Muns	N.Kerry	68	14	82
IRL	Muns	N.Munster	441	134	575
IRL	Muns	S.Munster	303	114	417
IRL	S.Lein	Dublin_1	176	38	214
IRL	S.Lein	Dublin_2	102	20	122
IRL	S.Lein	Dublin_3	93	20	113
IRL	S.Lein	W.Leinster	161	45	206
IRL	S.Lein	Wexford	150	31	181
IRL	W.Scot-Uls-Conn	Connacht	370	122	492
IRL	W.Scot-Uls-Conn	N.Leinster	417	109	526
IRL	W.Scot-Uls-Conn	W.Uls-Argy	227	116	343
UK	Cornwall	Cornwall_1	0	120	120
UK	Cornwall	Cornwall_2	0	77	77
UK	Cornwall	Devon	4	105	109
UK	E-SE.Eng	Midlands	20	599	619
UK	E-SE.Eng	Norfolk-Suffolk	10	335	345
UK	E-SE.Eng	S.England	11	582	593
UK	Orkney	Orkney	1	139	140
UK	Scot-N.Ire-Manx	IoMan	0	65	65
UK	Scot-N.Ire-Manx	N.England	17	443	460
UK	Scot-N.Ire-Manx	NE.Scotland	34	89	123
UK	Scot-N.Ire-Manx	SW.Scot-N.Ire	110	152	262
UK	Wales	BorderWales	7	146	153
UK	Wales	N.Wales	1	110	111
UK	Wales	S.Wales	4	119	123
