# Supplementary material for: A genetic perspective on the recent demographic history of Ireland and Britain
Source: Eur J Hum Genet. 2025 Feb 5;33(4):538–45. doi: 10.1038/s41431-025-01794-0 (PMC11986122; doi:10.1038/s41431-025-01794-0)
Supplement: Supplementary file 4 — Supplemental Table 2 [file 41431_2025_1794_MOESM4_ESM.xlsx]

## Sheet: Sheet1
TVD Estimates	N.Kerry	N.Munster	S.Munster	Dublin_1	Dublin_2	Dublin_3	W.Leinster	Wexford	Connacht	N.Leinster	W.Uls-Argy	Cornwall_1	Cornwall_2	Devon	Midlands	Norfolk-Suffolk	S.England	Orkney	IoMan	N.England	NE.Scotland	SW.Scot-N.Ire	BorderWales	N.Wales	S.Wales
N.Kerry	0	NA	NA	NA	NA	NA	NA	NA	NA	NA	NA	NA	NA	NA	NA	NA	NA	NA	NA	NA	NA	NA	NA	NA	NA
N.Munster	7e-06	0	NA	NA	NA	NA	NA	NA	NA	NA	NA	NA	NA	NA	NA	NA	NA	NA	NA	NA	NA	NA	NA	NA	NA
S.Munster	4e-06	7e-06	0	NA	NA	NA	NA	NA	NA	NA	NA	NA	NA	NA	NA	NA	NA	NA	NA	NA	NA	NA	NA	NA	NA
Dublin_1	1.3e-05	8e-06	1.3e-05	0	NA	NA	NA	NA	NA	NA	NA	NA	NA	NA	NA	NA	NA	NA	NA	NA	NA	NA	NA	NA	NA
Dublin_2	1.3e-05	8e-06	1.3e-05	2e-06	0	NA	NA	NA	NA	NA	NA	NA	NA	NA	NA	NA	NA	NA	NA	NA	NA	NA	NA	NA	NA
Dublin_3	1.3e-05	8e-06	1.3e-05	2e-06	2e-06	0	NA	NA	NA	NA	NA	NA	NA	NA	NA	NA	NA	NA	NA	NA	NA	NA	NA	NA	NA
W.Leinster	1.2e-05	7e-06	1.2e-05	4e-06	4e-06	4e-06	0	NA	NA	NA	NA	NA	NA	NA	NA	NA	NA	NA	NA	NA	NA	NA	NA	NA	NA
Wexford	1.5e-05	1e-05	1.5e-05	6e-06	6e-06	6e-06	5e-06	0	NA	NA	NA	NA	NA	NA	NA	NA	NA	NA	NA	NA	NA	NA	NA	NA	NA
Connacht	1.2e-05	7e-06	1.1e-05	8e-06	9e-06	9e-06	9e-06	1.2e-05	0	NA	NA	NA	NA	NA	NA	NA	NA	NA	NA	NA	NA	NA	NA	NA	NA
N.Leinster	1.5e-05	1e-05	1.4e-05	1e-05	1.1e-05	1.1e-05	1.2e-05	1.4e-05	5e-06	0	NA	NA	NA	NA	NA	NA	NA	NA	NA	NA	NA	NA	NA	NA	NA
W.Uls-Argy	1.6e-05	1.3e-05	1.5e-05	1.1e-05	1.1e-05	1.2e-05	1.4e-05	1.6e-05	9e-06	9e-06	0	NA	NA	NA	NA	NA	NA	NA	NA	NA	NA	NA	NA	NA	NA
Cornwall_1	5.1e-05	4.8e-05	5e-05	4.5e-05	4.5e-05	4.5e-05	4.8e-05	4.8e-05	4.9e-05	5e-05	4.6e-05	0	NA	NA	NA	NA	NA	NA	NA	NA	NA	NA	NA	NA	NA
Cornwall_2	4.9e-05	4.6e-05	4.7e-05	4.2e-05	4.3e-05	4.2e-05	4.5e-05	4.6e-05	4.7e-05	4.8e-05	4.3e-05	8e-06	0	NA	NA	NA	NA	NA	NA	NA	NA	NA	NA	NA	NA
Devon	4.2e-05	3.9e-05	4.1e-05	3.5e-05	3.6e-05	3.5e-05	3.8e-05	3.9e-05	4e-05	4.1e-05	3.5e-05	1.6e-05	1.1e-05	0	NA	NA	NA	NA	NA	NA	NA	NA	NA	NA	NA
Midlands	3.8e-05	3.5e-05	3.6e-05	3.1e-05	3.2e-05	3.1e-05	3.4e-05	3.5e-05	3.5e-05	3.7e-05	3e-05	2.5e-05	2.2e-05	1.2e-05	0	NA	NA	NA	NA	NA	NA	NA	NA	NA	NA
Norfolk-Suffolk	3.8e-05	3.5e-05	3.7e-05	3.1e-05	3.2e-05	3.1e-05	3.4e-05	3.5e-05	3.6e-05	3.7e-05	3e-05	2.4e-05	2.1e-05	1.1e-05	3e-06	0	NA	NA	NA	NA	NA	NA	NA	NA	NA
S.England	3.8e-05	3.5e-05	3.7e-05	3.1e-05	3.2e-05	3.1e-05	3.4e-05	3.5e-05	3.6e-05	3.7e-05	3.1e-05	2.3e-05	2e-05	1e-05	4e-06	3e-06	0	NA	NA	NA	NA	NA	NA	NA	NA
Orkney	5.7e-05	5.5e-05	5.6e-05	5.1e-05	5.2e-05	5.2e-05	5.4e-05	5.5e-05	5.5e-05	5.6e-05	5.1e-05	5.8e-05	5.6e-05	5e-05	4.2e-05	4.3e-05	4.4e-05	0	NA	NA	NA	NA	NA	NA	NA
IoMan	5.5e-05	5.3e-05	5.4e-05	4.9e-05	5e-05	4.9e-05	5.2e-05	5.2e-05	5.3e-05	5.4e-05	4.8e-05	5.7e-05	5.4e-05	4.6e-05	4e-05	4e-05	4e-05	6.6e-05	0	NA	NA	NA	NA	NA	NA
N.England	3.6e-05	3.3e-05	3.5e-05	2.9e-05	3e-05	2.9e-05	3.2e-05	3.3e-05	3.4e-05	3.5e-05	2.9e-05	2.8e-05	2.5e-05	1.7e-05	8e-06	9e-06	1e-05	4.1e-05	3.8e-05	0	NA	NA	NA	NA	NA
NE.Scotland	3.8e-05	3.5e-05	3.6e-05	3.1e-05	3.2e-05	3.1e-05	3.4e-05	3.5e-05	3.6e-05	3.7e-05	3e-05	3.5e-05	3.2e-05	2.4e-05	1.8e-05	1.8e-05	1.8e-05	4.3e-05	4e-05	1.4e-05	0	NA	NA	NA	NA
SW.Scot-N.Ire	3e-05	2.7e-05	2.8e-05	2.2e-05	2.3e-05	2.2e-05	2.6e-05	2.7e-05	2.7e-05	2.8e-05	2.2e-05	3.1e-05	2.8e-05	2e-05	1.3e-05	1.4e-05	1.4e-05	4.2e-05	3.6e-05	9e-06	1.1e-05	0	NA	NA	NA
BorderWales	4e-05	3.8e-05	3.9e-05	3.4e-05	3.4e-05	3.4e-05	3.7e-05	3.7e-05	3.8e-05	3.9e-05	3.4e-05	2.8e-05	2.4e-05	1.4e-05	1e-05	1e-05	9e-06	4.8e-05	4.4e-05	1.5e-05	2.3e-05	1.8e-05	0	NA	NA
N.Wales	5.7e-05	5.4e-05	5.5e-05	5e-05	5.1e-05	5e-05	5.3e-05	5.4e-05	5.5e-05	5.6e-05	5.2e-05	5.1e-05	4.9e-05	4.3e-05	3.6e-05	3.7e-05	3.7e-05	6.4e-05	6.4e-05	3.8e-05	4.5e-05	4.1e-05	3.1e-05	0	NA
S.Wales	5e-05	4.8e-05	4.9e-05	4.4e-05	4.5e-05	4.4e-05	4.7e-05	4.7e-05	4.8e-05	4.9e-05	4.6e-05	4.2e-05	4e-05	3.3e-05	2.8e-05	2.9e-05	2.8e-05	6e-05	5.8e-05	3.1e-05	3.7e-05	3.3e-05	2e-05	3.4e-05	0
