# Supplementary material for: A genetic perspective on the recent demographic history of Ireland and Britain
Source: Eur J Hum Genet. 2025 Feb 5;33(4):538–45. doi: 10.1038/s41431-025-01794-0 (PMC11986122; doi:10.1038/s41431-025-01794-0)
Supplement: Supplementary file 5 — Supplemental Table 3 [file 41431_2025_1794_MOESM5_ESM.xlsx]

## Sheet: Sheet1
FID	IID	Predicted_Lv2_community	Predicted_Lv3_community	UKB_Label
1000106	1000106	UK:Wales	S.Wales	N_Ireland:NA
1001280	1001280	UK:Scot-N.Ire-Manx	SW.Scot-N.Ire	Ireland:NA
1002519	1002519	UK:Scot-N.Ire-Manx	SW.Scot-N.Ire	N_Ireland:NA
1003617	1003617	IRL:Muns	S.Munster	Ireland:NA
1004227	1004227	IRL:Muns	N.Munster	Ireland:NA
1004264	1004264	IRL:S.Lein	Connacht	Ireland:NA
1005576	1005576	IRL:W.Scot-Uls-Conn	W.Uls-Argy	Ireland:NA
1005686	1005686	IRL:S.Lein	N.Leinster	Ireland:NA
1006623	1006623	UK:Scot-N.Ire-Manx	N.England	N_Ireland:NA
1007406	1007406	UK:Scot-N.Ire-Manx	SW.Scot-N.Ire	N_Ireland:NA
1007508	1007508	UK:Scot-N.Ire-Manx	SW.Scot-N.Ire	N_Ireland:NA
1008501	1008501	IRL:Muns	N.Munster	Ireland:NA
1008712	1008712	IRL:Muns	S.Munster	Ireland:NA
1010359	1010359	IRL:W.Scot-Uls-Conn	N.Leinster	Ireland:NA
1010440	1010440	IRL:Muns	S.Munster	Ireland:NA
1010842	1010842	IRL:Muns	S.Munster	Ireland:NA
1013577	1013577	UK:Scot-N.Ire-Manx	SW.Scot-N.Ire	N_Ireland:NA
1015542	1015542	UK:Scot-N.Ire-Manx	SW.Scot-N.Ire	N_Ireland:NA
1016833	1016833	IRL:S.Lein	N.Munster	Ireland:NA
1017959	1017959	IRL:W.Scot-Uls-Conn	Connacht	Ireland:NA
1018955	1018955	IRL:Muns	S.Munster	Ireland:NA
1019255	1019255	UK:Scot-N.Ire-Manx	BorderWales	N_Ireland:NA
1019437	1019437	UK:Scot-N.Ire-Manx	SW.Scot-N.Ire	N_Ireland:NA
1020653	1020653	IRL:Muns	N.Munster	Ireland:NA
1021117	1021117	IRL:Muns	N.Munster	Ireland:NA
1022164	1022164	UK:Scot-N.Ire-Manx	SW.Scot-N.Ire	N_Ireland:NA
1022441	1022441	IRL:W.Scot-Uls-Conn	Connacht	Ireland:NA
1022826	1022826	IRL:Muns	S.Munster	Ireland:NA
1022957	1022957	IRL:Muns	N.Munster	Ireland:NA
1025168	1025168	IRL:S.Lein	N.Munster	Ireland:NA
1025228	1025228	UK:Scot-N.Ire-Manx	SW.Scot-N.Ire	N_Ireland:NA
1026244	1026244	UK:Scot-N.Ire-Manx	SW.Scot-N.Ire	N_Ireland:NA
1027230	1027230	IRL:W.Scot-Uls-Conn	W.Uls-Argy	N_Ireland:NA
1027696	1027696	IRL:Muns	N.Munster	Ireland:NA
1027833	1027833	UK:Scot-N.Ire-Manx	IoMan	N_Ireland:NA
1028420	1028420	UK:Scot-N.Ire-Manx	SW.Scot-N.Ire	Ireland:NA
1030358	1030358	IRL:W.Scot-Uls-Conn	Connacht	Ireland:NA
1030461	1030461	UK:Scot-N.Ire-Manx	SW.Scot-N.Ire	N_Ireland:NA
1030877	1030877	IRL:W.Scot-Uls-Conn	W.Uls-Argy	Ireland:NA
1031328	1031328	UK:Wales	S.Wales	N_Ireland:NA
1034861	1034861	UK:Wales	BorderWales	N_Ireland:NA
1035717	1035717	IRL:W.Scot-Uls-Conn	Connacht	Ireland:NA
1036248	1036248	IRL:W.Scot-Uls-Conn	N.Leinster	Ireland:NA
1036797	1036797	IRL:W.Scot-Uls-Conn	N.Leinster	Ireland:NA
1037043	1037043	UK:Scot-N.Ire-Manx	N.England	N_Ireland:NA
1037910	1037910	UK:Scot-N.Ire-Manx	SW.Scot-N.Ire	Ireland:NA
1038143	1038143	IRL:W.Scot-Uls-Conn	W.Uls-Argy	Ireland:NA
1041634	1041634	UK:Scot-N.Ire-Manx	SW.Scot-N.Ire	N_Ireland:NA
1041933	1041933	UK:Scot-N.Ire-Manx	N.England	N_Ireland:NA
1042156	1042156	IRL:W.Scot-Uls-Conn	Connacht	Ireland:NA
1042344	1042344	IRL:S.Lein	Dublin_1	N_Ireland:NA
1042478	1042478	UK:Scot-N.Ire-Manx	N.England	N_Ireland:NA
1043339	1043339	UK:Scot-N.Ire-Manx	SW.Scot-N.Ire	N_Ireland:NA
1043533	1043533	UK:Scot-N.Ire-Manx	N.England	N_Ireland:NA
1043760	1043760	UK:Scot-N.Ire-Manx	N.England	N_Ireland:NA
1044282	1044282	IRL:Muns	N.Munster	Ireland:NA
1046301	1046301	IRL:Muns	N.Munster	Ireland:NA
1046348	1046348	IRL:W.Scot-Uls-Conn	W.Uls-Argy	Ireland:NA
1046976	1046976	UK:Scot-N.Ire-Manx	N.England	N_Ireland:NA
1047420	1047420	IRL:Muns	N.Munster	Ireland:NA
1047941	1047941	IRL:S.Lein	Dublin_1	Ireland:NA
1049235	1049235	IRL:W.Scot-Uls-Conn	N.Leinster	N_Ireland:NA
1049293	1049293	IRL:Muns	N.Munster	Ireland:NA
1050224	1050224	UK:Scot-N.Ire-Manx	SW.Scot-N.Ire	Ireland:NA
1050441	1050441	IRL:Muns	N.Munster	Ireland:NA
1051648	1051648	IRL:W.Scot-Uls-Conn	W.Uls-Argy	N_Ireland:NA
1051927	1051927	IRL:W.Scot-Uls-Conn	W.Uls-Argy	N_Ireland:NA
1052694	1052694	UK:Scot-N.Ire-Manx	SW.Scot-N.Ire	Ireland:NA
1054005	1054005	IRL:W.Scot-Uls-Conn	Connacht	N_Ireland:NA
1054073	1054073	UK:Scot-N.Ire-Manx	SW.Scot-N.Ire	N_Ireland:NA
1054218	1054218	IRL:W.Scot-Uls-Conn	Connacht	Ireland:NA
1054221	1054221	IRL:S.Lein	N.Munster	Ireland:NA
1057473	1057473	IRL:Muns	N.Munster	N_Ireland:NA
1057725	1057725	IRL:Muns	S.Munster	Ireland:NA
1058187	1058187	IRL:S.Lein	Wexford	Ireland:NA
1060404	1060404	IRL:Muns	S.Munster	Ireland:NA
1061484	1061484	IRL:Muns	N.Munster	Ireland:NA
1062136	1062136	UK:Scot-N.Ire-Manx	SW.Scot-N.Ire	N_Ireland:NA
1062445	1062445	UK:Scot-N.Ire-Manx	SW.Scot-N.Ire	N_Ireland:NA
1062871	1062871	IRL:W.Scot-Uls-Conn	W.Uls-Argy	Ireland:NA
1065215	1065215	IRL:W.Scot-Uls-Conn	W.Uls-Argy	N_Ireland:NA
1065640	1065640	UK:Scot-N.Ire-Manx	SW.Scot-N.Ire	N_Ireland:NA
1066361	1066361	UK:Cornwall	Cornwall_1	Ireland:NA
1067248	1067248	IRL:W.Scot-Uls-Conn	N.Leinster	Ireland:NA
1068399	1068399	IRL:W.Scot-Uls-Conn	W.Uls-Argy	Ireland:NA
1069252	1069252	IRL:Muns	N.Munster	Ireland:NA
1071917	1071917	IRL:W.Scot-Uls-Conn	N.Leinster	Ireland:NA
1072099	1072099	IRL:W.Scot-Uls-Conn	N.Leinster	Ireland:NA
1073455	1073455	UK:Scot-N.Ire-Manx	SW.Scot-N.Ire	N_Ireland:NA
1073898	1073898	UK:Scot-N.Ire-Manx	SW.Scot-N.Ire	N_Ireland:NA
1075951	1075951	IRL:W.Scot-Uls-Conn	Connacht	Ireland:NA
1076133	1076133	IRL:Muns	N.Munster	Ireland:NA
1076308	1076308	IRL:W.Scot-Uls-Conn	N.Leinster	Ireland:NA
1076430	1076430	IRL:Muns	S.Munster	Ireland:NA
1077015	1077015	IRL:W.Scot-Uls-Conn	N.Leinster	Ireland:NA
1077240	1077240	IRL:S.Lein	Wexford	Ireland:NA
1077552	1077552	IRL:S.Lein	N.Munster	Ireland:NA
1077896	1077896	UK:Scot-N.Ire-Manx	SW.Scot-N.Ire	N_Ireland:NA
1078258	1078258	UK:Scot-N.Ire-Manx	N.England	N_Ireland:NA
1079134	1079134	IRL:W.Scot-Uls-Conn	W.Uls-Argy	N_Ireland:NA
1079555	1079555	UK:Scot-N.Ire-Manx	N.England	N_Ireland:NA
1079892	1079892	UK:Scot-N.Ire-Manx	N.England	N_Ireland:NA
1079991	1079991	IRL:W.Scot-Uls-Conn	N.Leinster	Ireland:NA
1080499	1080499	UK:E-SE.Eng	N.England	Ireland:NA
1080546	1080546	IRL:S.Lein	Wexford	Ireland:NA
1083014	1083014	IRL:W.Scot-Uls-Conn	W.Uls-Argy	Ireland:NA
1083249	1083249	UK:Scot-N.Ire-Manx	SW.Scot-N.Ire	N_Ireland:NA
1083802	1083802	IRL:S.Lein	Dublin_1	Ireland:NA
1084075	1084075	IRL:W.Scot-Uls-Conn	Connacht	Ireland:NA
1086114	1086114	UK:Scot-N.Ire-Manx	SW.Scot-N.Ire	N_Ireland:NA
1086433	1086433	UK:Scot-N.Ire-Manx	N.England	N_Ireland:NA
1088663	1088663	IRL:W.Scot-Uls-Conn	W.Uls-Argy	N_Ireland:NA
1090155	1090155	IRL:W.Scot-Uls-Conn	Connacht	Ireland:NA
1091369	1091369	IRL:Muns	N.Munster	Ireland:NA
1091850	1091850	IRL:W.Scot-Uls-Conn	N.Leinster	Ireland:NA
1095362	1095362	IRL:W.Scot-Uls-Conn	W.Uls-Argy	N_Ireland:NA
1095656	1095656	IRL:Muns	N.Munster	Ireland:NA
1096769	1096769	IRL:Muns	S.Munster	Ireland:NA
1096791	1096791	IRL:S.Lein	Dublin_1	Ireland:NA
1097554	1097554	IRL:W.Scot-Uls-Conn	W.Uls-Argy	Ireland:NA
1098592	1098592	UK:E-SE.Eng	Midlands	N_Ireland:NA
1098801	1098801	IRL:S.Lein	N.Munster	Ireland:NA
1100002	1100002	UK:Scot-N.Ire-Manx	SW.Scot-N.Ire	N_Ireland:NA
1101160	1101160	IRL:W.Scot-Uls-Conn	Connacht	N_Ireland:NA
1101322	1101322	IRL:W.Scot-Uls-Conn	N.Leinster	N_Ireland:NA
1102217	1102217	UK:Scot-N.Ire-Manx	SW.Scot-N.Ire	N_Ireland:NA
1102905	1102905	IRL:W.Scot-Uls-Conn	N.Leinster	Ireland:NA
1104943	1104943	IRL:S.Lein	Dublin_1	Ireland:NA
1105314	1105314	UK:Scot-N.Ire-Manx	SW.Scot-N.Ire	N_Ireland:NA
1105835	1105835	IRL:W.Scot-Uls-Conn	N.Leinster	Ireland:NA
1107064	1107064	IRL:W.Scot-Uls-Conn	W.Uls-Argy	Ireland:NA
1111065	1111065	UK:Wales	S.Wales	Ireland:NA
1112735	1112735	IRL:Muns	S.Munster	Ireland:NA
1113805	1113805	IRL:W.Scot-Uls-Conn	W.Uls-Argy	N_Ireland:NA
1113925	1113925	IRL:S.Lein	N.Munster	Ireland:NA
1115076	1115076	IRL:Muns	N.Munster	Ireland:NA
1115529	1115529	IRL:W.Scot-Uls-Conn	N.Leinster	N_Ireland:NA
1115819	1115819	UK:Scot-N.Ire-Manx	N.England	N_Ireland:NA
1116707	1116707	UK:E-SE.Eng	Midlands	Ireland:NA
1116939	1116939	UK:Wales	N.England	N_Ireland:NA
1117391	1117391	IRL:Muns	N.Munster	Ireland:NA
1117768	1117768	IRL:W.Scot-Uls-Conn	N.Leinster	N_Ireland:NA
1118365	1118365	IRL:W.Scot-Uls-Conn	W.Uls-Argy	Ireland:NA
1118755	1118755	UK:Scot-N.Ire-Manx	SW.Scot-N.Ire	N_Ireland:NA
1119682	1119682	UK:Scot-N.Ire-Manx	SW.Scot-N.Ire	N_Ireland:NA
1119751	1119751	IRL:Muns	S.Munster	Ireland:NA
1120350	1120350	IRL:S.Lein	N.Munster	Ireland:NA
1122202	1122202	UK:Cornwall	Cornwall_1	Ireland:NA
1122361	1122361	UK:Scot-N.Ire-Manx	SW.Scot-N.Ire	N_Ireland:NA
1122463	1122463	IRL:W.Scot-Uls-Conn	W.Uls-Argy	N_Ireland:NA
1123477	1123477	IRL:W.Scot-Uls-Conn	W.Uls-Argy	N_Ireland:NA
1124064	1124064	IRL:S.Lein	Connacht	Ireland:NA
1126223	1126223	UK:Scot-N.Ire-Manx	SW.Scot-N.Ire	N_Ireland:NA
1127032	1127032	IRL:W.Scot-Uls-Conn	Connacht	Ireland:NA
1128345	1128345	IRL:W.Scot-Uls-Conn	N.Leinster	Ireland:NA
1129274	1129274	UK:Scot-N.Ire-Manx	SW.Scot-N.Ire	N_Ireland:NA
1129402	1129402	UK:Scot-N.Ire-Manx	SW.Scot-N.Ire	N_Ireland:NA
1131420	1131420	UK:Scot-N.Ire-Manx	SW.Scot-N.Ire	N_Ireland:NA
1131717	1131717	UK:Scot-N.Ire-Manx	NE.Scotland	N_Ireland:NA
1132847	1132847	IRL:W.Scot-Uls-Conn	N.Leinster	Ireland:NA
1133492	1133492	IRL:Muns	S.Munster	Ireland:NA
1134214	1134214	IRL:W.Scot-Uls-Conn	W.Uls-Argy	Ireland:NA
1134720	1134720	IRL:S.Lein	N.Munster	Ireland:NA
1135241	1135241	IRL:Muns	S.Munster	Ireland:NA
1135294	1135294	IRL:Muns	S.Munster	Ireland:NA
1136764	1136764	UK:Scot-N.Ire-Manx	SW.Scot-N.Ire	N_Ireland:NA
1136831	1136831	UK:Wales	S.Wales	Ireland:NA
1140101	1140101	UK:Wales	S.Wales	N_Ireland:NA
1141066	1141066	IRL:W.Scot-Uls-Conn	W.Uls-Argy	N_Ireland:NA
1142551	1142551	IRL:S.Lein	Wexford	Ireland:NA
1142800	1142800	IRL:W.Scot-Uls-Conn	W.Uls-Argy	N_Ireland:NA
1144876	1144876	IRL:W.Scot-Uls-Conn	W.Uls-Argy	N_Ireland:NA
1145914	1145914	IRL:S.Lein	N.Leinster	Ireland:NA
1146118	1146118	UK:Scot-N.Ire-Manx	N.England	N_Ireland:NA
1146529	1146529	UK:Scot-N.Ire-Manx	N.England	N_Ireland:NA
1147095	1147095	IRL:Muns	N.Munster	Ireland:NA
1147750	1147750	IRL:W.Scot-Uls-Conn	Connacht	Ireland:NA
1147981	1147981	UK:Scot-N.Ire-Manx	Cornwall_1	N_Ireland:NA
1148880	1148880	UK:Scot-N.Ire-Manx	N.England	N_Ireland:NA
1149519	1149519	IRL:W.Scot-Uls-Conn	N.Leinster	Ireland:NA
1149706	1149706	IRL:S.Lein	Dublin_1	Ireland:NA
1150857	1150857	IRL:W.Scot-Uls-Conn	N.Leinster	Ireland:NA
1151189	1151189	UK:Scot-N.Ire-Manx	SW.Scot-N.Ire	N_Ireland:NA
1151262	1151262	IRL:S.Lein	N.Munster	Ireland:NA
1151426	1151426	IRL:S.Lein	Dublin_1	Ireland:NA
1152061	1152061	IRL:S.Lein	N.Munster	Ireland:NA
1153119	1153119	IRL:Muns	N.Munster	Ireland:NA
1153664	1153664	IRL:Muns	S.Munster	Ireland:NA
1154769	1154769	UK:Scot-N.Ire-Manx	SW.Scot-N.Ire	N_Ireland:NA
1155921	1155921	IRL:W.Scot-Uls-Conn	W.Uls-Argy	N_Ireland:NA
1157833	1157833	UK:E-SE.Eng	Midlands	Ireland:NA
1157917	1157917	IRL:W.Scot-Uls-Conn	W.Uls-Argy	Ireland:NA
1158099	1158099	IRL:S.Lein	Connacht	N_Ireland:NA
1158290	1158290	UK:Wales	N.Wales	N_Ireland:NA
1158897	1158897	IRL:S.Lein	N.Munster	Ireland:NA
1159499	1159499	IRL:S.Lein	Dublin_1	N_Ireland:NA
1159718	1159718	UK:Cornwall	BorderWales	N_Ireland:NA
1160768	1160768	IRL:W.Scot-Uls-Conn	N.Leinster	N_Ireland:NA
1160877	1160877	IRL:W.Scot-Uls-Conn	N.Leinster	N_Ireland:NA
1162102	1162102	UK:Scot-N.Ire-Manx	SW.Scot-N.Ire	N_Ireland:NA
1162646	1162646	IRL:W.Scot-Uls-Conn	N.Leinster	N_Ireland:NA
1162654	1162654	UK:Scot-N.Ire-Manx	SW.Scot-N.Ire	N_Ireland:NA
1165024	1165024	IRL:W.Scot-Uls-Conn	Connacht	Ireland:NA
1165207	1165207	IRL:S.Lein	Dublin_1	Ireland:NA
1165793	1165793	IRL:W.Scot-Uls-Conn	N.Leinster	Ireland:NA
1166533	1166533	IRL:W.Scot-Uls-Conn	Connacht	Ireland:NA
1167021	1167021	IRL:W.Scot-Uls-Conn	N.Leinster	N_Ireland:NA
1167300	1167300	IRL:S.Lein	N.Munster	Ireland:NA
1167694	1167694	IRL:W.Scot-Uls-Conn	W.Uls-Argy	N_Ireland:NA
1167932	1167932	IRL:Muns	N.Munster	Ireland:NA
1169264	1169264	IRL:W.Scot-Uls-Conn	Connacht	N_Ireland:NA
1169922	1169922	IRL:W.Scot-Uls-Conn	Connacht	Ireland:NA
1170009	1170009	IRL:S.Lein	Dublin_1	Ireland:NA
1170076	1170076	UK:Scot-N.Ire-Manx	SW.Scot-N.Ire	Ireland:NA
1171168	1171168	IRL:Muns	N.Munster	Ireland:NA
1172812	1172812	IRL:Muns	S.Munster	Ireland:NA
1172981	1172981	UK:Wales	BorderWales	Ireland:NA
1175146	1175146	IRL:Muns	N.Munster	Ireland:NA
1175620	1175620	UK:Scot-N.Ire-Manx	N.England	N_Ireland:NA
1176591	1176591	UK:E-SE.Eng	N.England	N_Ireland:NA
1178597	1178597	IRL:Muns	N.Munster	Ireland:NA
1178896	1178896	UK:Scot-N.Ire-Manx	SW.Scot-N.Ire	N_Ireland:NA
1179516	1179516	IRL:W.Scot-Uls-Conn	N.Leinster	Ireland:NA
1180131	1180131	IRL:W.Scot-Uls-Conn	W.Uls-Argy	Ireland:NA
1180364	1180364	IRL:W.Scot-Uls-Conn	Connacht	Ireland:NA
1180626	1180626	IRL:W.Scot-Uls-Conn	W.Uls-Argy	N_Ireland:NA
1181130	1181130	IRL:W.Scot-Uls-Conn	W.Uls-Argy	Ireland:NA
1181149	1181149	IRL:W.Scot-Uls-Conn	N.Leinster	N_Ireland:NA
1181198	1181198	IRL:Muns	N.Munster	Ireland:NA
1182633	1182633	UK:Scot-N.Ire-Manx	SW.Scot-N.Ire	N_Ireland:NA
1182909	1182909	UK:E-SE.Eng	Midlands	N_Ireland:NA
1183159	1183159	UK:Scot-N.Ire-Manx	SW.Scot-N.Ire	N_Ireland:NA
1185292	1185292	UK:Scot-N.Ire-Manx	SW.Scot-N.Ire	N_Ireland:NA
1185955	1185955	UK:Scot-N.Ire-Manx	N.England	N_Ireland:NA
1186981	1186981	UK:Scot-N.Ire-Manx	SW.Scot-N.Ire	N_Ireland:NA
1187097	1187097	IRL:Muns	N.Munster	Ireland:NA
1190430	1190430	UK:Scot-N.Ire-Manx	IoMan	N_Ireland:NA
1191846	1191846	IRL:Muns	S.Munster	Ireland:NA
1192240	1192240	UK:Scot-N.Ire-Manx	N.England	Ireland:NA
1193078	1193078	IRL:S.Lein	Dublin_1	Ireland:NA
1193891	1193891	IRL:S.Lein	N.Munster	Ireland:NA
1194084	1194084	UK:Scot-N.Ire-Manx	SW.Scot-N.Ire	N_Ireland:NA
1194499	1194499	IRL:Muns	N.Munster	Ireland:NA
1194762	1194762	UK:Scot-N.Ire-Manx	SW.Scot-N.Ire	N_Ireland:NA
1194785	1194785	UK:Wales	S.Wales	N_Ireland:NA
1195197	1195197	IRL:W.Scot-Uls-Conn	W.Uls-Argy	N_Ireland:NA
1196475	1196475	IRL:Muns	N.Munster	Ireland:NA
1196684	1196684	UK:Scot-N.Ire-Manx	SW.Scot-N.Ire	Ireland:NA
1196952	1196952	IRL:S.Lein	Wexford	Ireland:NA
1197809	1197809	UK:Scot-N.Ire-Manx	SW.Scot-N.Ire	N_Ireland:NA
1198741	1198741	IRL:W.Scot-Uls-Conn	Connacht	Ireland:NA
1200432	1200432	IRL:W.Scot-Uls-Conn	Connacht	Ireland:NA
1200647	1200647	IRL:W.Scot-Uls-Conn	N.Leinster	N_Ireland:NA
1200983	1200983	IRL:S.Lein	Wexford	Ireland:NA
1201273	1201273	IRL:W.Scot-Uls-Conn	N.Leinster	N_Ireland:NA
1204568	1204568	IRL:S.Lein	Wexford	Ireland:NA
1204595	1204595	IRL:W.Scot-Uls-Conn	N.Leinster	N_Ireland:NA
1205359	1205359	UK:E-SE.Eng	Midlands	Ireland:NA
1206781	1206781	IRL:S.Lein	N.Munster	Ireland:NA
1207552	1207552	IRL:W.Scot-Uls-Conn	N.Leinster	N_Ireland:NA
1207576	1207576	UK:E-SE.Eng	N.England	N_Ireland:NA
1207686	1207686	UK:Scot-N.Ire-Manx	SW.Scot-N.Ire	N_Ireland:NA
1207747	1207747	IRL:S.Lein	N.Munster	Ireland:NA
1208166	1208166	UK:Wales	S.Wales	N_Ireland:NA
1208530	1208530	IRL:S.Lein	S.Wales	Ireland:NA
1208611	1208611	IRL:S.Lein	Dublin_1	Ireland:NA
1208817	1208817	IRL:Muns	N.Munster	Ireland:NA
1209300	1209300	IRL:W.Scot-Uls-Conn	W.Uls-Argy	Ireland:NA
1209335	1209335	IRL:W.Scot-Uls-Conn	W.Uls-Argy	N_Ireland:NA
1209407	1209407	IRL:S.Lein	N.Munster	Ireland:NA
1209958	1209958	IRL:Muns	S.Munster	Ireland:NA
1209987	1209987	UK:Scot-N.Ire-Manx	SW.Scot-N.Ire	N_Ireland:NA
1212147	1212147	IRL:S.Lein	N.Munster	Ireland:NA
1212405	1212405	IRL:S.Lein	N.Munster	Ireland:NA
1212600	1212600	IRL:W.Scot-Uls-Conn	W.Uls-Argy	N_Ireland:NA
1213122	1213122	IRL:W.Scot-Uls-Conn	W.Uls-Argy	N_Ireland:NA
1213808	1213808	IRL:W.Scot-Uls-Conn	Connacht	Ireland:NA
1215518	1215518	IRL:W.Scot-Uls-Conn	Connacht	Ireland:NA
1217354	1217354	IRL:W.Scot-Uls-Conn	W.Uls-Argy	N_Ireland:NA
1218537	1218537	UK:Scot-N.Ire-Manx	N.England	N_Ireland:NA
1218890	1218890	IRL:W.Scot-Uls-Conn	N.Leinster	Ireland:NA
1219023	1219023	IRL:Muns	S.Munster	Ireland:NA
1220701	1220701	UK:Scot-N.Ire-Manx	SW.Scot-N.Ire	N_Ireland:NA
1221349	1221349	UK:Scot-N.Ire-Manx	SW.Scot-N.Ire	N_Ireland:NA
1222662	1222662	UK:Scot-N.Ire-Manx	SW.Scot-N.Ire	Ireland:NA
1225158	1225158	IRL:W.Scot-Uls-Conn	N.Leinster	N_Ireland:NA
1225383	1225383	IRL:S.Lein	N.Munster	Ireland:NA
1226572	1226572	IRL:W.Scot-Uls-Conn	W.Uls-Argy	Ireland:NA
1226773	1226773	IRL:Muns	N.Munster	Ireland:NA
1227568	1227568	IRL:S.Lein	Wexford	Ireland:NA
1228620	1228620	UK:Scot-N.Ire-Manx	SW.Scot-N.Ire	N_Ireland:NA
1228668	1228668	UK:Cornwall	Cornwall_1	Ireland:NA
1228714	1228714	IRL:S.Lein	N.Munster	Ireland:NA
1229308	1229308	IRL:S.Lein	N.Munster	Ireland:NA
1230034	1230034	IRL:W.Scot-Uls-Conn	Connacht	Ireland:NA
1230384	1230384	IRL:Muns	N.Munster	Ireland:NA
1231540	1231540	IRL:S.Lein	N.Munster	Ireland:NA
1231654	1231654	IRL:W.Scot-Uls-Conn	Connacht	N_Ireland:NA
1231855	1231855	IRL:Muns	N.Munster	Ireland:NA
1232084	1232084	IRL:Muns	N.Munster	Ireland:NA
1232208	1232208	UK:Scot-N.Ire-Manx	N.England	N_Ireland:NA
1232522	1232522	IRL:Muns	N.Munster	Ireland:NA
1232886	1232886	IRL:W.Scot-Uls-Conn	N.Leinster	Ireland:NA
1233192	1233192	IRL:W.Scot-Uls-Conn	N.Leinster	Ireland:NA
1234004	1234004	IRL:W.Scot-Uls-Conn	N.Leinster	Ireland:NA
1234751	1234751	IRL:Muns	S.Munster	Ireland:NA
1237244	1237244	IRL:W.Scot-Uls-Conn	Connacht	Ireland:NA
1237462	1237462	UK:Scot-N.Ire-Manx	SW.Scot-N.Ire	N_Ireland:NA
1237920	1237920	UK:Scot-N.Ire-Manx	N.England	N_Ireland:NA
1237984	1237984	UK:Scot-N.Ire-Manx	SW.Scot-N.Ire	N_Ireland:NA
1238138	1238138	IRL:Muns	N.Munster	Ireland:NA
1240688	1240688	UK:Wales	N.England	N_Ireland:NA
1242890	1242890	IRL:W.Scot-Uls-Conn	W.Uls-Argy	Ireland:NA
1243650	1243650	IRL:S.Lein	Wexford	Ireland:NA
1245799	1245799	IRL:W.Scot-Uls-Conn	N.Leinster	N_Ireland:NA
1245846	1245846	IRL:Muns	S.Munster	Ireland:NA
1246225	1246225	UK:Scot-N.Ire-Manx	SW.Scot-N.Ire	N_Ireland:NA
1247012	1247012	IRL:S.Lein	Dublin_1	N_Ireland:NA
1247313	1247313	UK:Scot-N.Ire-Manx	N.England	N_Ireland:NA
1247976	1247976	IRL:Muns	N.Munster	Ireland:NA
1249560	1249560	IRL:Muns	S.Munster	Ireland:NA
1249597	1249597	IRL:W.Scot-Uls-Conn	W.Uls-Argy	N_Ireland:NA
1249720	1249720	UK:Scot-N.Ire-Manx	SW.Scot-N.Ire	N_Ireland:NA
1250587	1250587	IRL:W.Scot-Uls-Conn	N.Leinster	N_Ireland:NA
1250922	1250922	UK:Scot-N.Ire-Manx	SW.Scot-N.Ire	N_Ireland:NA
1252153	1252153	IRL:W.Scot-Uls-Conn	N.Leinster	Ireland:NA
1252772	1252772	IRL:W.Scot-Uls-Conn	Connacht	Ireland:NA
1252920	1252920	IRL:W.Scot-Uls-Conn	N.Leinster	N_Ireland:NA
1253958	1253958	IRL:W.Scot-Uls-Conn	Connacht	Ireland:NA
1254937	1254937	IRL:S.Lein	Connacht	Ireland:NA
1256710	1256710	UK:Scot-N.Ire-Manx	N.England	N_Ireland:NA
1256912	1256912	IRL:Muns	S.Munster	Ireland:NA
1257743	1257743	UK:Scot-N.Ire-Manx	SW.Scot-N.Ire	Ireland:NA
1258353	1258353	IRL:W.Scot-Uls-Conn	Connacht	Ireland:NA
1259602	1259602	UK:Wales	S.Wales	N_Ireland:NA
1260393	1260393	UK:E-SE.Eng	S.England	N_Ireland:NA
1262164	1262164	IRL:W.Scot-Uls-Conn	Connacht	N_Ireland:NA
1262236	1262236	UK:Scot-N.Ire-Manx	SW.Scot-N.Ire	N_Ireland:NA
1263627	1263627	IRL:W.Scot-Uls-Conn	Connacht	Ireland:NA
1265540	1265540	UK:Scot-N.Ire-Manx	SW.Scot-N.Ire	Ireland:NA
1266530	1266530	IRL:Muns	N.Munster	Ireland:NA
1268351	1268351	UK:Scot-N.Ire-Manx	SW.Scot-N.Ire	N_Ireland:NA
1269002	1269002	IRL:W.Scot-Uls-Conn	N.Leinster	N_Ireland:NA
1269593	1269593	IRL:Muns	N.Munster	Ireland:NA
1271054	1271054	IRL:S.Lein	Connacht	Ireland:NA
1272684	1272684	IRL:Muns	N.Munster	Ireland:NA
1272740	1272740	UK:Scot-N.Ire-Manx	SW.Scot-N.Ire	N_Ireland:NA
1274483	1274483	UK:Scot-N.Ire-Manx	SW.Scot-N.Ire	Ireland:NA
1275190	1275190	UK:Scot-N.Ire-Manx	SW.Scot-N.Ire	Ireland:NA
1275698	1275698	IRL:W.Scot-Uls-Conn	N.Leinster	Ireland:NA
1275924	1275924	UK:E-SE.Eng	Midlands	N_Ireland:NA
1276016	1276016	IRL:Muns	N.Munster	Ireland:NA
1276084	1276084	IRL:W.Scot-Uls-Conn	W.Uls-Argy	Ireland:NA
1277060	1277060	IRL:W.Scot-Uls-Conn	W.Uls-Argy	Ireland:NA
1277508	1277508	IRL:Muns	N.Munster	Ireland:NA
1277648	1277648	IRL:Muns	N.Munster	Ireland:NA
1278389	1278389	IRL:W.Scot-Uls-Conn	W.Uls-Argy	Ireland:NA
1279586	1279586	UK:Scot-N.Ire-Manx	SW.Scot-N.Ire	N_Ireland:NA
1280565	1280565	IRL:Muns	S.Munster	Ireland:NA
1280646	1280646	IRL:W.Scot-Uls-Conn	N.Leinster	N_Ireland:NA
1281323	1281323	IRL:W.Scot-Uls-Conn	N.Leinster	Ireland:NA
1281379	1281379	IRL:W.Scot-Uls-Conn	Connacht	Ireland:NA
1281477	1281477	IRL:Muns	N.Munster	Ireland:NA
1282070	1282070	IRL:Muns	N.Munster	Ireland:NA
1282125	1282125	UK:Scot-N.Ire-Manx	SW.Scot-N.Ire	N_Ireland:NA
1282138	1282138	IRL:Muns	Connacht	Ireland:NA
1282231	1282231	UK:Scot-N.Ire-Manx	SW.Scot-N.Ire	N_Ireland:NA
1282509	1282509	UK:E-SE.Eng	Midlands	N_Ireland:NA
1283760	1283760	IRL:W.Scot-Uls-Conn	Connacht	N_Ireland:NA
1284103	1284103	IRL:W.Scot-Uls-Conn	Connacht	Ireland:NA
1285109	1285109	IRL:W.Scot-Uls-Conn	Connacht	Ireland:NA
1287459	1287459	IRL:W.Scot-Uls-Conn	Connacht	Ireland:NA
1287596	1287596	IRL:Muns	N.Munster	Ireland:NA
1288917	1288917	IRL:Muns	S.Munster	Ireland:NA
1289316	1289316	UK:Scot-N.Ire-Manx	SW.Scot-N.Ire	Ireland:NA
1292629	1292629	IRL:W.Scot-Uls-Conn	Connacht	Ireland:NA
1293477	1293477	IRL:W.Scot-Uls-Conn	Connacht	N_Ireland:NA
1293527	1293527	IRL:W.Scot-Uls-Conn	Connacht	Ireland:NA
1293893	1293893	IRL:Muns	N.Munster	Ireland:NA
1294952	1294952	IRL:W.Scot-Uls-Conn	Connacht	Ireland:NA
1295230	1295230	UK:Scot-N.Ire-Manx	SW.Scot-N.Ire	N_Ireland:NA
1295569	1295569	IRL:Muns	N.Munster	Ireland:NA
1296174	1296174	IRL:W.Scot-Uls-Conn	N.Leinster	Ireland:NA
1296214	1296214	IRL:S.Lein	N.Munster	Ireland:NA
1296257	1296257	IRL:W.Scot-Uls-Conn	Connacht	Ireland:NA
1296673	1296673	UK:E-SE.Eng	S.England	N_Ireland:NA
1296686	1296686	IRL:Muns	N.Munster	Ireland:NA
1297329	1297329	IRL:Muns	N.Munster	Ireland:NA
1297464	1297464	UK:Scot-N.Ire-Manx	SW.Scot-N.Ire	Ireland:NA
1298126	1298126	IRL:S.Lein	N.Munster	Ireland:NA
1299937	1299937	IRL:S.Lein	Wexford	Ireland:NA
1300879	1300879	IRL:Muns	N.Munster	Ireland:NA
1301161	1301161	UK:Scot-N.Ire-Manx	N.England	Ireland:NA
1301563	1301563	IRL:W.Scot-Uls-Conn	N.Leinster	Ireland:NA
1303231	1303231	UK:Scot-N.Ire-Manx	SW.Scot-N.Ire	Ireland:NA
1303358	1303358	IRL:Muns	N.Munster	Ireland:NA
1303664	1303664	IRL:S.Lein	N.Munster	Ireland:NA
1304710	1304710	UK:Scot-N.Ire-Manx	N.England	N_Ireland:NA
1305473	1305473	IRL:Muns	N.Munster	N_Ireland:NA
1305719	1305719	UK:Scot-N.Ire-Manx	SW.Scot-N.Ire	N_Ireland:NA
1305781	1305781	IRL:W.Scot-Uls-Conn	N.Leinster	N_Ireland:NA
1306573	1306573	IRL:Muns	N.Munster	Ireland:NA
1307101	1307101	IRL:W.Scot-Uls-Conn	W.Uls-Argy	N_Ireland:NA
1307618	1307618	UK:Scot-N.Ire-Manx	SW.Scot-N.Ire	N_Ireland:NA
1308099	1308099	IRL:S.Lein	Connacht	Ireland:NA
1308290	1308290	IRL:W.Scot-Uls-Conn	W.Uls-Argy	Ireland:NA
1308495	1308495	UK:E-SE.Eng	Midlands	N_Ireland:NA
1309721	1309721	UK:E-SE.Eng	Norfolk-Suffolk	Ireland:NA
1310040	1310040	IRL:S.Lein	N.Munster	Ireland:NA
1310136	1310136	UK:Scot-N.Ire-Manx	SW.Scot-N.Ire	N_Ireland:NA
1310227	1310227	IRL:Muns	S.Munster	Ireland:NA
1311125	1311125	IRL:S.Lein	N.Munster	Ireland:NA
1311417	1311417	IRL:Muns	N.Munster	Ireland:NA
1312108	1312108	UK:Scot-N.Ire-Manx	W.Uls-Argy	Ireland:NA
1312701	1312701	UK:E-SE.Eng	Midlands	N_Ireland:NA
1314585	1314585	IRL:Muns	N.Munster	Ireland:NA
1314626	1314626	UK:Scot-N.Ire-Manx	SW.Scot-N.Ire	N_Ireland:NA
1315415	1315415	IRL:Muns	S.Munster	Ireland:NA
1315642	1315642	IRL:W.Scot-Uls-Conn	Connacht	Ireland:NA
1316177	1316177	IRL:Muns	N.Munster	Ireland:NA
1317253	1317253	IRL:S.Lein	N.Munster	Ireland:NA
1317640	1317640	IRL:S.Lein	Dublin_1	Ireland:NA
1318382	1318382	IRL:Muns	S.Munster	Ireland:NA
1318774	1318774	IRL:Muns	S.Munster	Ireland:NA
1319757	1319757	UK:Scot-N.Ire-Manx	SW.Scot-N.Ire	N_Ireland:NA
1321000	1321000	IRL:Muns	N.Munster	Ireland:NA
1322372	1322372	IRL:Muns	N.Munster	Ireland:NA
1322525	1322525	IRL:Muns	N.Munster	Ireland:NA
1322829	1322829	IRL:Muns	N.Munster	Ireland:NA
1327371	1327371	IRL:W.Scot-Uls-Conn	Connacht	N_Ireland:NA
1327594	1327594	IRL:W.Scot-Uls-Conn	Connacht	Ireland:NA
1327930	1327930	UK:Scot-N.Ire-Manx	N.England	N_Ireland:NA
1328018	1328018	UK:Scot-N.Ire-Manx	W.Uls-Argy	N_Ireland:NA
1329388	1329388	IRL:Muns	N.Munster	Ireland:NA
1329443	1329443	UK:Scot-N.Ire-Manx	SW.Scot-N.Ire	Ireland:NA
1329512	1329512	IRL:W.Scot-Uls-Conn	Connacht	Ireland:NA
1329846	1329846	IRL:W.Scot-Uls-Conn	N.Leinster	Ireland:NA
1330032	1330032	IRL:S.Lein	Connacht	Ireland:NA
1330133	1330133	IRL:W.Scot-Uls-Conn	N.Leinster	Ireland:NA
1331676	1331676	UK:Scot-N.Ire-Manx	N.England	N_Ireland:NA
1332041	1332041	IRL:S.Lein	Dublin_1	N_Ireland:NA
1332174	1332174	IRL:W.Scot-Uls-Conn	N.Leinster	Ireland:NA
1332877	1332877	UK:Scot-N.Ire-Manx	SW.Scot-N.Ire	N_Ireland:NA
1333607	1333607	IRL:W.Scot-Uls-Conn	Connacht	Ireland:NA
1333776	1333776	IRL:Muns	S.Munster	Ireland:NA
1335361	1335361	IRL:W.Scot-Uls-Conn	Connacht	Ireland:NA
1335407	1335407	IRL:Muns	S.Munster	Ireland:NA
1335814	1335814	IRL:W.Scot-Uls-Conn	W.Uls-Argy	N_Ireland:NA
1336841	1336841	UK:Wales	N.Wales	N_Ireland:NA
1337001	1337001	UK:Scot-N.Ire-Manx	SW.Scot-N.Ire	N_Ireland:NA
1337420	1337420	IRL:W.Scot-Uls-Conn	Connacht	N_Ireland:NA
1337495	1337495	IRL:Muns	S.Munster	Ireland:NA
1338286	1338286	IRL:W.Scot-Uls-Conn	N.Leinster	Ireland:NA
1339139	1339139	UK:E-SE.Eng	Midlands	N_Ireland:NA
1339196	1339196	IRL:W.Scot-Uls-Conn	W.Uls-Argy	Ireland:NA
1343073	1343073	IRL:W.Scot-Uls-Conn	N.Leinster	Ireland:NA
1343161	1343161	IRL:W.Scot-Uls-Conn	N.Leinster	Ireland:NA
1343475	1343475	IRL:W.Scot-Uls-Conn	W.Uls-Argy	N_Ireland:NA
1344634	1344634	IRL:W.Scot-Uls-Conn	N.Leinster	N_Ireland:NA
1345001	1345001	IRL:W.Scot-Uls-Conn	N.Leinster	N_Ireland:NA
1345067	1345067	IRL:S.Lein	N.Munster	Ireland:NA
1345897	1345897	IRL:W.Scot-Uls-Conn	N.Leinster	Ireland:NA
1345929	1345929	IRL:W.Scot-Uls-Conn	Connacht	Ireland:NA
1346415	1346415	IRL:S.Lein	Wexford	Ireland:NA
1347987	1347987	UK:Scot-N.Ire-Manx	SW.Scot-N.Ire	Ireland:NA
1348881	1348881	UK:Scot-N.Ire-Manx	SW.Scot-N.Ire	N_Ireland:NA
1348927	1348927	IRL:Muns	S.Munster	Ireland:NA
1349251	1349251	UK:Scot-N.Ire-Manx	SW.Scot-N.Ire	N_Ireland:NA
1350135	1350135	IRL:S.Lein	N.Munster	Ireland:NA
1350909	1350909	IRL:W.Scot-Uls-Conn	N.Leinster	Ireland:NA
1351526	1351526	IRL:Muns	S.Munster	Ireland:NA
1351737	1351737	UK:Scot-N.Ire-Manx	SW.Scot-N.Ire	N_Ireland:NA
1352225	1352225	UK:E-SE.Eng	S.England	N_Ireland:NA
1352495	1352495	IRL:Muns	S.Munster	Ireland:NA
1352691	1352691	UK:Wales	S.Wales	Ireland:NA
1352897	1352897	IRL:Muns	S.Munster	Ireland:NA
1353963	1353963	UK:E-SE.Eng	Midlands	N_Ireland:NA
1355289	1355289	UK:Scot-N.Ire-Manx	SW.Scot-N.Ire	N_Ireland:NA
1355655	1355655	IRL:W.Scot-Uls-Conn	W.Uls-Argy	N_Ireland:NA
1356801	1356801	UK:E-SE.Eng	Midlands	N_Ireland:NA
1357310	1357310	UK:Scot-N.Ire-Manx	NE.Scotland	N_Ireland:NA
1357948	1357948	IRL:W.Scot-Uls-Conn	Connacht	Ireland:NA
1358090	1358090	IRL:W.Scot-Uls-Conn	N.Leinster	N_Ireland:NA
1358210	1358210	IRL:W.Scot-Uls-Conn	Connacht	Ireland:NA
1358291	1358291	UK:E-SE.Eng	N.England	N_Ireland:NA
1359145	1359145	UK:Wales	S.Wales	Ireland:NA
1359284	1359284	IRL:Muns	N.Munster	Ireland:NA
1359481	1359481	UK:Wales	N.Wales	N_Ireland:NA
1360606	1360606	IRL:W.Scot-Uls-Conn	N.Leinster	Ireland:NA
1360785	1360785	UK:Scot-N.Ire-Manx	SW.Scot-N.Ire	N_Ireland:NA
1362624	1362624	IRL:W.Scot-Uls-Conn	W.Uls-Argy	Ireland:NA
1362927	1362927	IRL:Muns	N.Munster	Ireland:NA
1363006	1363006	IRL:Muns	S.Munster	Ireland:NA
1363172	1363172	IRL:Muns	N.Munster	Ireland:NA
1363961	1363961	UK:Scot-N.Ire-Manx	N.England	N_Ireland:NA
1364565	1364565	IRL:W.Scot-Uls-Conn	N.Leinster	N_Ireland:NA
1364836	1364836	IRL:Muns	S.Munster	Ireland:NA
1365736	1365736	UK:Scot-N.Ire-Manx	SW.Scot-N.Ire	N_Ireland:NA
1365780	1365780	IRL:W.Scot-Uls-Conn	W.Uls-Argy	N_Ireland:NA
1366596	1366596	IRL:Muns	S.Munster	Ireland:NA
1366700	1366700	IRL:W.Scot-Uls-Conn	N.Leinster	N_Ireland:NA
1367426	1367426	IRL:S.Lein	Connacht	Ireland:NA
1368453	1368453	IRL:Muns	S.Munster	Ireland:NA
1369493	1369493	UK:Scot-N.Ire-Manx	SW.Scot-N.Ire	N_Ireland:NA
1370299	1370299	IRL:W.Scot-Uls-Conn	N.Leinster	Ireland:NA
1371648	1371648	UK:Scot-N.Ire-Manx	SW.Scot-N.Ire	N_Ireland:NA
1373748	1373748	UK:E-SE.Eng	Midlands	Ireland:NA
1373767	1373767	UK:Scot-N.Ire-Manx	SW.Scot-N.Ire	N_Ireland:NA
1375989	1375989	IRL:W.Scot-Uls-Conn	N.Leinster	Ireland:NA
1376795	1376795	UK:Scot-N.Ire-Manx	SW.Scot-N.Ire	N_Ireland:NA
1377899	1377899	IRL:W.Scot-Uls-Conn	W.Uls-Argy	N_Ireland:NA
1378215	1378215	IRL:Muns	N.Munster	Ireland:NA
1378546	1378546	IRL:Muns	S.Munster	Ireland:NA
1378665	1378665	IRL:W.Scot-Uls-Conn	N.Leinster	N_Ireland:NA
1379242	1379242	IRL:Muns	N.Munster	Ireland:NA
1381256	1381256	IRL:W.Scot-Uls-Conn	W.Uls-Argy	N_Ireland:NA
1381281	1381281	IRL:W.Scot-Uls-Conn	W.Uls-Argy	N_Ireland:NA
1381484	1381484	UK:Scot-N.Ire-Manx	N.England	N_Ireland:NA
1382917	1382917	UK:Scot-N.Ire-Manx	SW.Scot-N.Ire	Ireland:NA
1383787	1383787	IRL:W.Scot-Uls-Conn	N.Leinster	N_Ireland:NA
1384733	1384733	IRL:Muns	N.Munster	Ireland:NA
1384795	1384795	IRL:W.Scot-Uls-Conn	Connacht	Ireland:NA
1386749	1386749	IRL:W.Scot-Uls-Conn	Connacht	Ireland:NA
1386910	1386910	IRL:W.Scot-Uls-Conn	Connacht	N_Ireland:NA
1389412	1389412	IRL:W.Scot-Uls-Conn	N.Leinster	Ireland:NA
1389719	1389719	UK:Scot-N.Ire-Manx	N.England	N_Ireland:NA
1390423	1390423	IRL:W.Scot-Uls-Conn	W.Uls-Argy	N_Ireland:NA
1392397	1392397	IRL:W.Scot-Uls-Conn	N.Leinster	N_Ireland:NA
1392436	1392436	IRL:W.Scot-Uls-Conn	N.Leinster	Ireland:NA
1393263	1393263	UK:Wales	S.Wales	Ireland:NA
1399875	1399875	UK:Scot-N.Ire-Manx	W.Uls-Argy	N_Ireland:NA
1400365	1400365	IRL:W.Scot-Uls-Conn	Dublin_1	Ireland:NA
1400645	1400645	IRL:Muns	S.Munster	Ireland:NA
1402057	1402057	IRL:W.Scot-Uls-Conn	Connacht	Ireland:NA
1403488	1403488	UK:Scot-N.Ire-Manx	SW.Scot-N.Ire	N_Ireland:NA
1404053	1404053	UK:Scot-N.Ire-Manx	NE.Scotland	N_Ireland:NA
1404125	1404125	IRL:Muns	S.Munster	Ireland:NA
1404138	1404138	IRL:Muns	N.Munster	N_Ireland:NA
1405215	1405215	IRL:S.Lein	N.Munster	Ireland:NA
1405309	1405309	IRL:Muns	S.Munster	Ireland:NA
1405942	1405942	IRL:Muns	N.Munster	Ireland:NA
1406062	1406062	IRL:Muns	N.Munster	Ireland:NA
1407429	1407429	UK:Scot-N.Ire-Manx	SW.Scot-N.Ire	N_Ireland:NA
1407520	1407520	UK:Scot-N.Ire-Manx	SW.Scot-N.Ire	Ireland:NA
1408491	1408491	IRL:S.Lein	N.Munster	Ireland:NA
1409010	1409010	UK:Scot-N.Ire-Manx	N.England	Ireland:NA
1410656	1410656	IRL:Muns	S.Munster	Ireland:NA
1410940	1410940	UK:Scot-N.Ire-Manx	N.England	N_Ireland:NA
1412220	1412220	UK:Scot-N.Ire-Manx	N.England	N_Ireland:NA
1414403	1414403	IRL:W.Scot-Uls-Conn	N.Leinster	Ireland:NA
1414574	1414574	IRL:Muns	S.Munster	Ireland:NA
1414945	1414945	IRL:S.Lein	N.Munster	Ireland:NA
1416206	1416206	UK:Scot-N.Ire-Manx	SW.Scot-N.Ire	N_Ireland:NA
1416583	1416583	UK:Wales	N.England	N_Ireland:NA
1416795	1416795	IRL:W.Scot-Uls-Conn	W.Uls-Argy	Ireland:NA
1420792	1420792	UK:Scot-N.Ire-Manx	N.England	N_Ireland:NA
1421434	1421434	IRL:Muns	N.Munster	Ireland:NA
1421503	1421503	UK:Scot-N.Ire-Manx	N.England	Ireland:NA
1422327	1422327	UK:Wales	S.Wales	Ireland:NA
1422420	1422420	IRL:Muns	N.Munster	Ireland:NA
1422915	1422915	IRL:W.Scot-Uls-Conn	Connacht	Ireland:NA
1424248	1424248	IRL:Muns	N.Munster	Ireland:NA
1424638	1424638	IRL:Muns	S.Munster	Ireland:NA
1425488	1425488	IRL:W.Scot-Uls-Conn	Connacht	Ireland:NA
1426341	1426341	IRL:W.Scot-Uls-Conn	W.Uls-Argy	Ireland:NA
1426366	1426366	UK:Scot-N.Ire-Manx	SW.Scot-N.Ire	N_Ireland:NA
1427649	1427649	IRL:W.Scot-Uls-Conn	Connacht	N_Ireland:NA
1428365	1428365	IRL:W.Scot-Uls-Conn	Connacht	Ireland:NA
1428564	1428564	UK:Scot-N.Ire-Manx	SW.Scot-N.Ire	N_Ireland:NA
1429438	1429438	IRL:Muns	S.Munster	Ireland:NA
1429773	1429773	UK:E-SE.Eng	N.England	N_Ireland:NA
1430169	1430169	UK:E-SE.Eng	Midlands	N_Ireland:NA
1430436	1430436	IRL:W.Scot-Uls-Conn	N.Leinster	N_Ireland:NA
1430623	1430623	UK:Scot-N.Ire-Manx	SW.Scot-N.Ire	N_Ireland:NA
1430830	1430830	IRL:S.Lein	Wexford	Ireland:NA
1430974	1430974	UK:Scot-N.Ire-Manx	SW.Scot-N.Ire	N_Ireland:NA
1431039	1431039	IRL:S.Lein	N.Munster	Ireland:NA
1431751	1431751	IRL:W.Scot-Uls-Conn	N.Leinster	Ireland:NA
1431969	1431969	IRL:W.Scot-Uls-Conn	Connacht	N_Ireland:NA
1432139	1432139	IRL:Muns	S.Munster	N_Ireland:NA
1433307	1433307	UK:Scot-N.Ire-Manx	N.England	N_Ireland:NA
1433782	1433782	IRL:Muns	N.Munster	Ireland:NA
1433954	1433954	IRL:W.Scot-Uls-Conn	Connacht	Ireland:NA
1434087	1434087	IRL:S.Lein	N.Munster	Ireland:NA
1434260	1434260	IRL:Muns	Wexford	Ireland:NA
1435081	1435081	IRL:Muns	N.Munster	Ireland:NA
1435530	1435530	IRL:W.Scot-Uls-Conn	N.Leinster	Ireland:NA
1435611	1435611	IRL:S.Lein	Connacht	Ireland:NA
1436495	1436495	IRL:W.Scot-Uls-Conn	Connacht	Ireland:NA
1437064	1437064	IRL:Muns	N.Munster	Ireland:NA
1438783	1438783	UK:Scot-N.Ire-Manx	SW.Scot-N.Ire	N_Ireland:NA
1438965	1438965	IRL:Muns	N.Munster	N_Ireland:NA
1439422	1439422	UK:Scot-N.Ire-Manx	N.England	Ireland:NA
1441252	1441252	UK:Scot-N.Ire-Manx	SW.Scot-N.Ire	N_Ireland:NA
1442033	1442033	IRL:W.Scot-Uls-Conn	W.Uls-Argy	N_Ireland:NA
1442095	1442095	IRL:W.Scot-Uls-Conn	N.Leinster	Ireland:NA
1443123	1443123	IRL:S.Lein	Wexford	Ireland:NA
1443256	1443256	IRL:W.Scot-Uls-Conn	N.Leinster	Ireland:NA
1443883	1443883	UK:E-SE.Eng	Midlands	N_Ireland:NA
1444096	1444096	IRL:W.Scot-Uls-Conn	Connacht	Ireland:NA
1446643	1446643	IRL:Muns	S.Munster	Ireland:NA
1447549	1447549	IRL:W.Scot-Uls-Conn	W.Uls-Argy	N_Ireland:NA
1447551	1447551	IRL:W.Scot-Uls-Conn	Connacht	Ireland:NA
1448142	1448142	IRL:Muns	S.Munster	Ireland:NA
1448174	1448174	UK:Scot-N.Ire-Manx	IoMan	Ireland:NA
1449709	1449709	UK:Scot-N.Ire-Manx	N.England	N_Ireland:NA
1449803	1449803	UK:E-SE.Eng	N.England	N_Ireland:NA
1450585	1450585	UK:Scot-N.Ire-Manx	SW.Scot-N.Ire	N_Ireland:NA
1451408	1451408	IRL:Muns	N.Munster	Ireland:NA
1451547	1451547	IRL:W.Scot-Uls-Conn	Connacht	Ireland:NA
1453654	1453654	UK:Scot-N.Ire-Manx	SW.Scot-N.Ire	Ireland:NA
1453867	1453867	IRL:W.Scot-Uls-Conn	Connacht	Ireland:NA
1454264	1454264	IRL:W.Scot-Uls-Conn	Connacht	Ireland:NA
1454338	1454338	IRL:Muns	N.Munster	Ireland:NA
1454662	1454662	IRL:W.Scot-Uls-Conn	W.Uls-Argy	N_Ireland:NA
1454868	1454868	UK:E-SE.Eng	N.England	N_Ireland:NA
1455651	1455651	IRL:W.Scot-Uls-Conn	W.Uls-Argy	Ireland:NA
1456849	1456849	IRL:S.Lein	Dublin_1	Ireland:NA
1457949	1457949	IRL:Muns	N.Munster	Ireland:NA
1458145	1458145	UK:Scot-N.Ire-Manx	SW.Scot-N.Ire	N_Ireland:NA
1458442	1458442	UK:Cornwall	Cornwall_1	Ireland:NA
1459365	1459365	IRL:W.Scot-Uls-Conn	Connacht	Ireland:NA
1460366	1460366	IRL:Muns	N.Munster	Ireland:NA
1461496	1461496	IRL:W.Scot-Uls-Conn	W.Uls-Argy	Ireland:NA
1462446	1462446	IRL:Muns	S.Munster	Ireland:NA
1462489	1462489	UK:Scot-N.Ire-Manx	SW.Scot-N.Ire	N_Ireland:NA
1462877	1462877	IRL:W.Scot-Uls-Conn	W.Uls-Argy	N_Ireland:NA
1463078	1463078	IRL:S.Lein	N.Munster	Ireland:NA
1463321	1463321	IRL:W.Scot-Uls-Conn	N.Leinster	N_Ireland:NA
1463844	1463844	IRL:W.Scot-Uls-Conn	W.Uls-Argy	Ireland:NA
1466313	1466313	UK:Cornwall	N.England	Ireland:NA
1467001	1467001	UK:Scot-N.Ire-Manx	SW.Scot-N.Ire	Ireland:NA
1467722	1467722	IRL:W.Scot-Uls-Conn	N.Leinster	Ireland:NA
1467852	1467852	IRL:W.Scot-Uls-Conn	Connacht	Ireland:NA
1467915	1467915	UK:E-SE.Eng	Midlands	N_Ireland:NA
1469261	1469261	IRL:S.Lein	Connacht	Ireland:NA
1469302	1469302	IRL:Muns	N.Munster	Ireland:NA
1469414	1469414	IRL:S.Lein	Connacht	Ireland:NA
1469672	1469672	IRL:S.Lein	Wexford	Ireland:NA
1469949	1469949	IRL:S.Lein	N.Munster	N_Ireland:NA
1470782	1470782	IRL:W.Scot-Uls-Conn	Connacht	Ireland:NA
1471008	1471008	IRL:W.Scot-Uls-Conn	W.Uls-Argy	N_Ireland:NA
1472042	1472042	IRL:W.Scot-Uls-Conn	W.Uls-Argy	Ireland:NA
1474157	1474157	IRL:S.Lein	N.Munster	N_Ireland:NA
1474953	1474953	UK:Scot-N.Ire-Manx	SW.Scot-N.Ire	N_Ireland:NA
1474982	1474982	IRL:W.Scot-Uls-Conn	Connacht	Ireland:NA
1476052	1476052	IRL:Muns	N.Munster	Ireland:NA
1477237	1477237	IRL:S.Lein	N.Munster	Ireland:NA
1477535	1477535	IRL:Muns	S.Munster	Ireland:NA
1477864	1477864	UK:Scot-N.Ire-Manx	SW.Scot-N.Ire	N_Ireland:NA
1477974	1477974	UK:Scot-N.Ire-Manx	SW.Scot-N.Ire	Ireland:NA
1478184	1478184	UK:Scot-N.Ire-Manx	SW.Scot-N.Ire	N_Ireland:NA
1480085	1480085	IRL:S.Lein	IoMan	Ireland:NA
1481239	1481239	UK:E-SE.Eng	N.England	N_Ireland:NA
1481740	1481740	IRL:Muns	N.Munster	Ireland:NA
1483223	1483223	IRL:W.Scot-Uls-Conn	Connacht	Ireland:NA
1483560	1483560	IRL:Muns	N.Munster	Ireland:NA
1484028	1484028	IRL:Muns	N.Munster	Ireland:NA
1484150	1484150	IRL:Muns	S.Munster	Ireland:NA
1484196	1484196	IRL:W.Scot-Uls-Conn	W.Uls-Argy	Ireland:NA
1485195	1485195	IRL:S.Lein	Wexford	Ireland:NA
1486275	1486275	UK:Scot-N.Ire-Manx	SW.Scot-N.Ire	N_Ireland:NA
1486611	1486611	UK:Scot-N.Ire-Manx	SW.Scot-N.Ire	N_Ireland:NA
1488433	1488433	UK:Scot-N.Ire-Manx	N.England	N_Ireland:NA
1489640	1489640	IRL:Muns	S.Munster	Ireland:NA
1490528	1490528	IRL:W.Scot-Uls-Conn	N.Leinster	Ireland:NA
1490560	1490560	UK:Scot-N.Ire-Manx	SW.Scot-N.Ire	N_Ireland:NA
1490804	1490804	UK:Scot-N.Ire-Manx	N.England	N_Ireland:NA
1490948	1490948	UK:Scot-N.Ire-Manx	SW.Scot-N.Ire	N_Ireland:NA
1491095	1491095	IRL:W.Scot-Uls-Conn	Connacht	Ireland:NA
1491187	1491187	UK:Scot-N.Ire-Manx	SW.Scot-N.Ire	Ireland:NA
1492899	1492899	IRL:S.Lein	N.Munster	Ireland:NA
1493695	1493695	IRL:Muns	S.Munster	Ireland:NA
1493788	1493788	IRL:Muns	S.Munster	Ireland:NA
1493909	1493909	IRL:Muns	S.Munster	Ireland:NA
1494846	1494846	IRL:S.Lein	SW.Scot-N.Ire	Ireland:NA
1495256	1495256	IRL:Muns	S.Munster	Ireland:NA
1495883	1495883	UK:Scot-N.Ire-Manx	SW.Scot-N.Ire	Ireland:NA
1496054	1496054	IRL:W.Scot-Uls-Conn	W.Uls-Argy	Ireland:NA
1496149	1496149	IRL:Muns	N.Munster	Ireland:NA
1496415	1496415	IRL:W.Scot-Uls-Conn	W.Uls-Argy	N_Ireland:NA
1496584	1496584	UK:Wales	S.Wales	Ireland:NA
1496656	1496656	UK:Scot-N.Ire-Manx	SW.Scot-N.Ire	N_Ireland:NA
1496797	1496797	IRL:W.Scot-Uls-Conn	Connacht	Ireland:NA
1497524	1497524	IRL:W.Scot-Uls-Conn	N.Leinster	N_Ireland:NA
1498508	1498508	UK:Scot-N.Ire-Manx	SW.Scot-N.Ire	N_Ireland:NA
1498537	1498537	IRL:S.Lein	Connacht	Ireland:NA
1498825	1498825	IRL:Muns	N.Munster	Ireland:NA
1499264	1499264	UK:Scot-N.Ire-Manx	N.England	N_Ireland:NA
1499847	1499847	IRL:W.Scot-Uls-Conn	N.Leinster	N_Ireland:NA
1500868	1500868	IRL:S.Lein	W.Uls-Argy	N_Ireland:NA
1502564	1502564	IRL:S.Lein	N.Munster	Ireland:NA
1503572	1503572	IRL:W.Scot-Uls-Conn	N.Leinster	Ireland:NA
1503831	1503831	UK:Scot-N.Ire-Manx	N.England	Ireland:NA
1505377	1505377	IRL:Muns	N.Munster	Ireland:NA
1508133	1508133	IRL:W.Scot-Uls-Conn	N.Leinster	N_Ireland:NA
1510002	1510002	IRL:Muns	S.Munster	Ireland:NA
1513092	1513092	UK:Scot-N.Ire-Manx	SW.Scot-N.Ire	N_Ireland:NA
1513167	1513167	IRL:S.Lein	Dublin_1	Ireland:NA
1514867	1514867	UK:Scot-N.Ire-Manx	N.England	N_Ireland:NA
1515042	1515042	UK:Scot-N.Ire-Manx	SW.Scot-N.Ire	N_Ireland:NA
1515258	1515258	IRL:Muns	N.Munster	Ireland:NA
1516504	1516504	UK:Scot-N.Ire-Manx	SW.Scot-N.Ire	N_Ireland:NA
1517620	1517620	UK:E-SE.Eng	N.England	Ireland:NA
1518339	1518339	IRL:W.Scot-Uls-Conn	W.Uls-Argy	Ireland:NA
1518533	1518533	UK:Cornwall	Cornwall_1	Ireland:NA
1518760	1518760	IRL:Muns	N.Munster	Ireland:NA
1518803	1518803	UK:E-SE.Eng	Midlands	N_Ireland:NA
1519509	1519509	IRL:Muns	N.Munster	Ireland:NA
1520600	1520600	UK:Scot-N.Ire-Manx	SW.Scot-N.Ire	Ireland:NA
1520725	1520725	IRL:W.Scot-Uls-Conn	Connacht	Ireland:NA
1521081	1521081	UK:Scot-N.Ire-Manx	SW.Scot-N.Ire	N_Ireland:NA
1521551	1521551	IRL:S.Lein	N.Munster	Ireland:NA
1522843	1522843	IRL:Muns	S.Munster	Ireland:NA
1523690	1523690	IRL:W.Scot-Uls-Conn	W.Uls-Argy	N_Ireland:NA
1523752	1523752	IRL:W.Scot-Uls-Conn	W.Uls-Argy	N_Ireland:NA
1523844	1523844	UK:Wales	SW.Scot-N.Ire	N_Ireland:NA
1524739	1524739	IRL:Muns	S.Munster	Ireland:NA
1525666	1525666	IRL:W.Scot-Uls-Conn	Connacht	Ireland:NA
1525682	1525682	UK:Scot-N.Ire-Manx	SW.Scot-N.Ire	N_Ireland:NA
1525814	1525814	IRL:W.Scot-Uls-Conn	N.Leinster	N_Ireland:NA
1526491	1526491	IRL:W.Scot-Uls-Conn	N.Leinster	N_Ireland:NA
1527072	1527072	UK:Scot-N.Ire-Manx	SW.Scot-N.Ire	N_Ireland:NA
1527349	1527349	IRL:S.Lein	N.Munster	Ireland:NA
1527735	1527735	IRL:S.Lein	Dublin_1	Ireland:NA
1529594	1529594	IRL:Muns	N.Munster	Ireland:NA
1530797	1530797	UK:Scot-N.Ire-Manx	SW.Scot-N.Ire	N_Ireland:NA
1530875	1530875	UK:Scot-N.Ire-Manx	SW.Scot-N.Ire	N_Ireland:NA
1531278	1531278	UK:Scot-N.Ire-Manx	SW.Scot-N.Ire	N_Ireland:NA
1531359	1531359	IRL:S.Lein	N.Munster	Ireland:NA
1531624	1531624	UK:Scot-N.Ire-Manx	SW.Scot-N.Ire	N_Ireland:NA
1533388	1533388	IRL:Muns	N.Munster	Ireland:NA
1535434	1535434	IRL:Muns	N.Munster	Ireland:NA
1535604	1535604	IRL:Muns	S.Munster	Ireland:NA
1536967	1536967	IRL:W.Scot-Uls-Conn	N.Leinster	N_Ireland:NA
1537120	1537120	IRL:W.Scot-Uls-Conn	W.Uls-Argy	N_Ireland:NA
1537742	1537742	IRL:Muns	N.Munster	Ireland:NA
1537855	1537855	IRL:Muns	S.Munster	Ireland:NA
1538956	1538956	IRL:S.Lein	Wexford	Ireland:NA
1541671	1541671	IRL:W.Scot-Uls-Conn	N.Leinster	Ireland:NA
1541911	1541911	UK:E-SE.Eng	Midlands	N_Ireland:NA
1542516	1542516	UK:Scot-N.Ire-Manx	SW.Scot-N.Ire	N_Ireland:NA
1542607	1542607	UK:Scot-N.Ire-Manx	N.England	N_Ireland:NA
1542803	1542803	UK:Scot-N.Ire-Manx	SW.Scot-N.Ire	N_Ireland:NA
1542979	1542979	UK:Scot-N.Ire-Manx	Cornwall_1	Ireland:NA
1543391	1543391	UK:Scot-N.Ire-Manx	SW.Scot-N.Ire	N_Ireland:NA
1544508	1544508	IRL:W.Scot-Uls-Conn	Connacht	Ireland:NA
1545394	1545394	IRL:Muns	N.Munster	Ireland:NA
1545600	1545600	IRL:W.Scot-Uls-Conn	N.Leinster	N_Ireland:NA
1546038	1546038	IRL:W.Scot-Uls-Conn	N.Leinster	N_Ireland:NA
1546232	1546232	UK:Scot-N.Ire-Manx	SW.Scot-N.Ire	N_Ireland:NA
1546683	1546683	IRL:W.Scot-Uls-Conn	W.Uls-Argy	Ireland:NA
1547079	1547079	UK:Scot-N.Ire-Manx	N.England	Ireland:NA
1547859	1547859	IRL:W.Scot-Uls-Conn	Connacht	Ireland:NA
1548364	1548364	IRL:Muns	N.Munster	Ireland:NA
1548416	1548416	UK:Scot-N.Ire-Manx	SW.Scot-N.Ire	N_Ireland:NA
1549864	1549864	IRL:Muns	N.Munster	Ireland:NA
1551253	1551253	IRL:W.Scot-Uls-Conn	W.Uls-Argy	Ireland:NA
1551294	1551294	UK:Scot-N.Ire-Manx	SW.Scot-N.Ire	N_Ireland:NA
1552756	1552756	IRL:W.Scot-Uls-Conn	W.Uls-Argy	N_Ireland:NA
1553262	1553262	IRL:W.Scot-Uls-Conn	Connacht	N_Ireland:NA
1554357	1554357	UK:Scot-N.Ire-Manx	SW.Scot-N.Ire	N_Ireland:NA
1557317	1557317	IRL:S.Lein	N.Munster	Ireland:NA
1557641	1557641	IRL:W.Scot-Uls-Conn	W.Uls-Argy	Ireland:NA
1558699	1558699	IRL:S.Lein	Dublin_1	Ireland:NA
1559092	1559092	UK:Scot-N.Ire-Manx	SW.Scot-N.Ire	N_Ireland:NA
1559587	1559587	IRL:S.Lein	Connacht	Ireland:NA
1559989	1559989	IRL:Muns	S.Munster	Ireland:NA
1560073	1560073	UK:Scot-N.Ire-Manx	N.England	N_Ireland:NA
1560426	1560426	IRL:S.Lein	Wexford	Ireland:NA
1561230	1561230	IRL:Muns	S.Munster	Ireland:NA
1561434	1561434	UK:Scot-N.Ire-Manx	IoMan	N_Ireland:NA
1562754	1562754	IRL:S.Lein	N.Munster	Ireland:NA
1562789	1562789	IRL:S.Lein	Wexford	Ireland:NA
1562929	1562929	IRL:W.Scot-Uls-Conn	W.Uls-Argy	Ireland:NA
1563059	1563059	IRL:Muns	N.Munster	Ireland:NA
1564201	1564201	IRL:W.Scot-Uls-Conn	N.Leinster	Ireland:NA
1566430	1566430	IRL:W.Scot-Uls-Conn	W.Uls-Argy	N_Ireland:NA
1568388	1568388	IRL:W.Scot-Uls-Conn	W.Uls-Argy	Ireland:NA
1568713	1568713	IRL:Muns	S.Munster	Ireland:NA
1568984	1568984	IRL:W.Scot-Uls-Conn	Connacht	N_Ireland:NA
1569608	1569608	UK:Scot-N.Ire-Manx	SW.Scot-N.Ire	N_Ireland:NA
1570314	1570314	IRL:W.Scot-Uls-Conn	Connacht	Ireland:NA
1570683	1570683	UK:Scot-N.Ire-Manx	SW.Scot-N.Ire	N_Ireland:NA
1571398	1571398	IRL:W.Scot-Uls-Conn	N.Leinster	Ireland:NA
1571970	1571970	IRL:W.Scot-Uls-Conn	Connacht	Ireland:NA
1572753	1572753	UK:Scot-N.Ire-Manx	SW.Scot-N.Ire	N_Ireland:NA
1574673	1574673	IRL:W.Scot-Uls-Conn	W.Uls-Argy	Ireland:NA
1575974	1575974	IRL:W.Scot-Uls-Conn	Connacht	Ireland:NA
1576456	1576456	UK:E-SE.Eng	S.England	N_Ireland:NA
1577681	1577681	UK:Scot-N.Ire-Manx	SW.Scot-N.Ire	N_Ireland:NA
1577728	1577728	IRL:S.Lein	Wexford	Ireland:NA
1578250	1578250	IRL:Muns	N.Munster	Ireland:NA
1578491	1578491	IRL:W.Scot-Uls-Conn	Connacht	Ireland:NA
1580791	1580791	IRL:W.Scot-Uls-Conn	N.Leinster	N_Ireland:NA
1581430	1581430	IRL:Muns	N.Munster	Ireland:NA
1581977	1581977	IRL:W.Scot-Uls-Conn	N.Leinster	N_Ireland:NA
1582215	1582215	UK:Scot-N.Ire-Manx	SW.Scot-N.Ire	N_Ireland:NA
1582229	1582229	UK:E-SE.Eng	S.England	N_Ireland:NA
1583157	1583157	UK:Scot-N.Ire-Manx	SW.Scot-N.Ire	N_Ireland:NA
1583717	1583717	UK:E-SE.Eng	S.England	N_Ireland:NA
1584926	1584926	UK:Scot-N.Ire-Manx	SW.Scot-N.Ire	N_Ireland:NA
1585098	1585098	IRL:W.Scot-Uls-Conn	W.Uls-Argy	N_Ireland:NA
1585426	1585426	UK:Scot-N.Ire-Manx	SW.Scot-N.Ire	N_Ireland:NA
1585841	1585841	IRL:S.Lein	Dublin_1	Ireland:NA
1585945	1585945	UK:Scot-N.Ire-Manx	N.England	Ireland:NA
1586307	1586307	UK:Scot-N.Ire-Manx	N.England	Ireland:NA
1586884	1586884	IRL:Muns	N.Munster	Ireland:NA
1587314	1587314	UK:Scot-N.Ire-Manx	NE.Scotland	N_Ireland:NA
1587598	1587598	UK:Scot-N.Ire-Manx	N.England	Ireland:NA
1589832	1589832	IRL:Muns	N.Munster	Ireland:NA
1590746	1590746	UK:Scot-N.Ire-Manx	N.England	N_Ireland:NA
1590754	1590754	IRL:Muns	N.Munster	Ireland:NA
1592051	1592051	IRL:W.Scot-Uls-Conn	N.Leinster	N_Ireland:NA
1592487	1592487	UK:Scot-N.Ire-Manx	N.England	Ireland:NA
1592668	1592668	UK:Scot-N.Ire-Manx	N.England	Ireland:NA
1593486	1593486	IRL:S.Lein	Wexford	Ireland:NA
1594753	1594753	IRL:W.Scot-Uls-Conn	Connacht	Ireland:NA
1595015	1595015	IRL:W.Scot-Uls-Conn	W.Uls-Argy	N_Ireland:NA
1595576	1595576	IRL:W.Scot-Uls-Conn	W.Uls-Argy	N_Ireland:NA
1596981	1596981	IRL:W.Scot-Uls-Conn	W.Uls-Argy	Ireland:NA
1597949	1597949	UK:Scot-N.Ire-Manx	SW.Scot-N.Ire	Ireland:NA
1598183	1598183	IRL:S.Lein	N.Munster	Ireland:NA
1599074	1599074	UK:Wales	N.Wales	N_Ireland:NA
1599141	1599141	IRL:W.Scot-Uls-Conn	N.Leinster	Ireland:NA
1599258	1599258	UK:Scot-N.Ire-Manx	SW.Scot-N.Ire	N_Ireland:NA
1599724	1599724	IRL:S.Lein	N.Munster	Ireland:NA
1601182	1601182	IRL:Muns	N.Munster	Ireland:NA
1601652	1601652	UK:Scot-N.Ire-Manx	N.England	N_Ireland:NA
1602094	1602094	UK:Scot-N.Ire-Manx	N.England	N_Ireland:NA
1602446	1602446	IRL:W.Scot-Uls-Conn	N.Leinster	Ireland:NA
1602747	1602747	IRL:W.Scot-Uls-Conn	N.Leinster	Ireland:NA
1602936	1602936	UK:Scot-N.Ire-Manx	SW.Scot-N.Ire	N_Ireland:NA
1603377	1603377	UK:Scot-N.Ire-Manx	SW.Scot-N.Ire	N_Ireland:NA
1604472	1604472	IRL:S.Lein	Wexford	Ireland:NA
1605580	1605580	IRL:W.Scot-Uls-Conn	W.Uls-Argy	Ireland:NA
1605932	1605932	IRL:Muns	N.Munster	N_Ireland:NA
1607778	1607778	UK:E-SE.Eng	Midlands	Ireland:NA
1609143	1609143	IRL:W.Scot-Uls-Conn	N.Leinster	Ireland:NA
1609930	1609930	IRL:W.Scot-Uls-Conn	W.Uls-Argy	Ireland:NA
1609973	1609973	IRL:W.Scot-Uls-Conn	N.Leinster	Ireland:NA
1611201	1611201	UK:Scot-N.Ire-Manx	SW.Scot-N.Ire	N_Ireland:NA
1611547	1611547	IRL:W.Scot-Uls-Conn	N.Leinster	N_Ireland:NA
1612204	1612204	IRL:Muns	N.Munster	Ireland:NA
1612538	1612538	IRL:Muns	N.Munster	Ireland:NA
1613102	1613102	IRL:Muns	N.Munster	Ireland:NA
1613171	1613171	IRL:Muns	S.Munster	Ireland:NA
1613252	1613252	UK:Scot-N.Ire-Manx	N.England	N_Ireland:NA
1613353	1613353	UK:Scot-N.Ire-Manx	SW.Scot-N.Ire	Ireland:NA
1613622	1613622	IRL:W.Scot-Uls-Conn	W.Uls-Argy	N_Ireland:NA
1614006	1614006	UK:Scot-N.Ire-Manx	SW.Scot-N.Ire	N_Ireland:NA
1614307	1614307	IRL:Muns	N.Munster	Ireland:NA
1614677	1614677	IRL:W.Scot-Uls-Conn	N.Leinster	N_Ireland:NA
1616919	1616919	IRL:Muns	S.Munster	Ireland:NA
1617034	1617034	UK:Scot-N.Ire-Manx	SW.Scot-N.Ire	Ireland:NA
1617838	1617838	IRL:W.Scot-Uls-Conn	N.Leinster	Ireland:NA
1618085	1618085	IRL:W.Scot-Uls-Conn	N.Leinster	Ireland:NA
1619063	1619063	IRL:Muns	N.Munster	Ireland:NA
1619645	1619645	IRL:S.Lein	N.Munster	Ireland:NA
1619701	1619701	UK:Scot-N.Ire-Manx	SW.Scot-N.Ire	N_Ireland:NA
1621509	1621509	IRL:W.Scot-Uls-Conn	Connacht	N_Ireland:NA
1622108	1622108	UK:Scot-N.Ire-Manx	SW.Scot-N.Ire	N_Ireland:NA
1624165	1624165	IRL:Muns	S.Munster	Ireland:NA
1627095	1627095	UK:Wales	SW.Scot-N.Ire	N_Ireland:NA
1627805	1627805	UK:Scot-N.Ire-Manx	SW.Scot-N.Ire	Ireland:NA
1628506	1628506	IRL:Muns	S.Munster	Ireland:NA
1628565	1628565	IRL:Muns	S.Munster	Ireland:NA
1630346	1630346	IRL:W.Scot-Uls-Conn	N.Leinster	Ireland:NA
1630879	1630879	IRL:Muns	S.Munster	Ireland:NA
1631403	1631403	IRL:S.Lein	W.Uls-Argy	N_Ireland:NA
1631458	1631458	UK:Wales	S.Wales	Ireland:NA
1632236	1632236	IRL:S.Lein	N.Munster	Ireland:NA
1632441	1632441	IRL:W.Scot-Uls-Conn	Connacht	Ireland:NA
1633493	1633493	UK:Scot-N.Ire-Manx	SW.Scot-N.Ire	Ireland:NA
1633702	1633702	IRL:W.Scot-Uls-Conn	W.Uls-Argy	N_Ireland:NA
1633877	1633877	UK:Scot-N.Ire-Manx	N.England	Ireland:NA
1634769	1634769	UK:Scot-N.Ire-Manx	SW.Scot-N.Ire	N_Ireland:NA
1635985	1635985	UK:Scot-N.Ire-Manx	SW.Scot-N.Ire	N_Ireland:NA
1636137	1636137	IRL:W.Scot-Uls-Conn	N.Leinster	Ireland:NA
1637298	1637298	UK:Scot-N.Ire-Manx	N.England	N_Ireland:NA
1637900	1637900	IRL:W.Scot-Uls-Conn	Connacht	Ireland:NA
1637935	1637935	UK:Wales	N.Wales	N_Ireland:NA
1639328	1639328	IRL:W.Scot-Uls-Conn	N.Leinster	Ireland:NA
1640923	1640923	IRL:S.Lein	Dublin_1	Ireland:NA
1641406	1641406	IRL:W.Scot-Uls-Conn	W.Uls-Argy	N_Ireland:NA
1642764	1642764	IRL:W.Scot-Uls-Conn	W.Uls-Argy	Ireland:NA
1643995	1643995	IRL:W.Scot-Uls-Conn	N.Leinster	N_Ireland:NA
1644475	1644475	UK:Scot-N.Ire-Manx	N.England	N_Ireland:NA
1646053	1646053	UK:Scot-N.Ire-Manx	SW.Scot-N.Ire	Ireland:NA
1646818	1646818	IRL:W.Scot-Uls-Conn	N.Leinster	N_Ireland:NA
1647003	1647003	IRL:W.Scot-Uls-Conn	Connacht	N_Ireland:NA
1647032	1647032	UK:Scot-N.Ire-Manx	SW.Scot-N.Ire	N_Ireland:NA
1648158	1648158	IRL:S.Lein	N.Munster	Ireland:NA
1648360	1648360	IRL:W.Scot-Uls-Conn	N.Leinster	Ireland:NA
1648851	1648851	IRL:W.Scot-Uls-Conn	N.Leinster	N_Ireland:NA
1648919	1648919	IRL:W.Scot-Uls-Conn	N.Leinster	N_Ireland:NA
1649099	1649099	UK:Scot-N.Ire-Manx	SW.Scot-N.Ire	N_Ireland:NA
1649471	1649471	IRL:S.Lein	N.Munster	Ireland:NA
1649675	1649675	IRL:W.Scot-Uls-Conn	W.Uls-Argy	N_Ireland:NA
1649691	1649691	IRL:S.Lein	N.Munster	Ireland:NA
1650968	1650968	IRL:Muns	S.Munster	Ireland:NA
1651290	1651290	IRL:Muns	N.Munster	Ireland:NA
1652766	1652766	IRL:S.Lein	N.Munster	Ireland:NA
1652847	1652847	IRL:S.Lein	Dublin_1	Ireland:NA
1654279	1654279	UK:E-SE.Eng	Midlands	N_Ireland:NA
1654804	1654804	UK:Scot-N.Ire-Manx	SW.Scot-N.Ire	N_Ireland:NA
1655436	1655436	UK:Scot-N.Ire-Manx	N.England	Ireland:NA
1655535	1655535	UK:Wales	S.Wales	Ireland:NA
1656021	1656021	IRL:Muns	N.Munster	Ireland:NA
1656128	1656128	IRL:Muns	N.Munster	Ireland:NA
1656247	1656247	UK:Scot-N.Ire-Manx	N.England	N_Ireland:NA
1656425	1656425	IRL:Muns	N.Munster	Ireland:NA
1656892	1656892	IRL:Muns	S.Munster	Ireland:NA
1657164	1657164	IRL:W.Scot-Uls-Conn	N.Leinster	Ireland:NA
1657186	1657186	IRL:W.Scot-Uls-Conn	Connacht	Ireland:NA
1657826	1657826	IRL:W.Scot-Uls-Conn	N.Leinster	N_Ireland:NA
1657988	1657988	IRL:Muns	N.Munster	Ireland:NA
1658983	1658983	IRL:W.Scot-Uls-Conn	N.Leinster	Ireland:NA
1659370	1659370	IRL:Muns	N.Munster	Ireland:NA
1659464	1659464	IRL:W.Scot-Uls-Conn	Connacht	Ireland:NA
1661661	1661661	UK:Scot-N.Ire-Manx	SW.Scot-N.Ire	N_Ireland:NA
1661848	1661848	IRL:Muns	N.Munster	Ireland:NA
1661867	1661867	IRL:W.Scot-Uls-Conn	N.Leinster	Ireland:NA
1662071	1662071	IRL:W.Scot-Uls-Conn	N.Leinster	Ireland:NA
1662522	1662522	UK:Scot-N.Ire-Manx	N.England	N_Ireland:NA
1662942	1662942	UK:Scot-N.Ire-Manx	SW.Scot-N.Ire	N_Ireland:NA
1663585	1663585	IRL:Muns	S.Munster	Ireland:NA
1667902	1667902	IRL:W.Scot-Uls-Conn	Connacht	Ireland:NA
1668288	1668288	UK:Cornwall	Cornwall_1	Ireland:NA
1671237	1671237	IRL:Muns	S.Munster	Ireland:NA
1671704	1671704	UK:Scot-N.Ire-Manx	SW.Scot-N.Ire	Ireland:NA
1672195	1672195	IRL:W.Scot-Uls-Conn	N.Leinster	N_Ireland:NA
1672781	1672781	IRL:W.Scot-Uls-Conn	N.Leinster	N_Ireland:NA
1673714	1673714	UK:Scot-N.Ire-Manx	N.England	N_Ireland:NA
1673841	1673841	UK:E-SE.Eng	Midlands	Ireland:NA
1676000	1676000	UK:Scot-N.Ire-Manx	SW.Scot-N.Ire	N_Ireland:NA
1678775	1678775	IRL:Muns	N.Munster	Ireland:NA
1679031	1679031	UK:Scot-N.Ire-Manx	SW.Scot-N.Ire	N_Ireland:NA
1680829	1680829	IRL:W.Scot-Uls-Conn	N.Leinster	Ireland:NA
1681212	1681212	IRL:Muns	N.Munster	Ireland:NA
1681575	1681575	UK:Scot-N.Ire-Manx	N.England	N_Ireland:NA
1681766	1681766	IRL:W.Scot-Uls-Conn	Connacht	Ireland:NA
1681871	1681871	IRL:S.Lein	N.Munster	Ireland:NA
1684466	1684466	IRL:W.Scot-Uls-Conn	Connacht	Ireland:NA
1684797	1684797	IRL:Muns	S.Munster	Ireland:NA
1685011	1685011	UK:E-SE.Eng	Midlands	Ireland:NA
1685076	1685076	IRL:W.Scot-Uls-Conn	W.Uls-Argy	N_Ireland:NA
1685667	1685667	IRL:Muns	N.Munster	Ireland:NA
1686742	1686742	IRL:Muns	S.Munster	Ireland:NA
1686867	1686867	IRL:Muns	S.Munster	Ireland:NA
1687768	1687768	UK:Scot-N.Ire-Manx	SW.Scot-N.Ire	N_Ireland:NA
1688799	1688799	IRL:W.Scot-Uls-Conn	N.Leinster	Ireland:NA
1691134	1691134	IRL:Muns	S.Munster	Ireland:NA
1691548	1691548	UK:Scot-N.Ire-Manx	N.England	Ireland:NA
1691798	1691798	IRL:W.Scot-Uls-Conn	W.Uls-Argy	Ireland:NA
1692457	1692457	UK:Scot-N.Ire-Manx	N.England	N_Ireland:NA
1692570	1692570	IRL:W.Scot-Uls-Conn	W.Uls-Argy	N_Ireland:NA
1693286	1693286	IRL:W.Scot-Uls-Conn	N.Leinster	N_Ireland:NA
1694592	1694592	UK:Wales	N.England	N_Ireland:NA
1695038	1695038	UK:Scot-N.Ire-Manx	N.England	N_Ireland:NA
1698000	1698000	IRL:W.Scot-Uls-Conn	N.Leinster	N_Ireland:NA
1698198	1698198	UK:Scot-N.Ire-Manx	W.Uls-Argy	N_Ireland:NA
1699454	1699454	IRL:Muns	S.Munster	Ireland:NA
1699478	1699478	UK:Scot-N.Ire-Manx	SW.Scot-N.Ire	N_Ireland:NA
1700236	1700236	IRL:Muns	N.Munster	Ireland:NA
1700832	1700832	UK:Wales	N.England	N_Ireland:NA
1700979	1700979	IRL:Muns	N.Munster	Ireland:NA
1701492	1701492	IRL:W.Scot-Uls-Conn	Connacht	Ireland:NA
1702361	1702361	IRL:Muns	S.Munster	N_Ireland:NA
1702513	1702513	IRL:W.Scot-Uls-Conn	N.Leinster	Ireland:NA
1702682	1702682	UK:E-SE.Eng	Norfolk-Suffolk	N_Ireland:NA
1702892	1702892	IRL:W.Scot-Uls-Conn	W.Uls-Argy	Ireland:NA
1703081	1703081	IRL:S.Lein	Connacht	Ireland:NA
1706612	1706612	IRL:Muns	S.Munster	Ireland:NA
1707075	1707075	IRL:Muns	S.Munster	Ireland:NA
1707120	1707120	IRL:S.Lein	Wexford	Ireland:NA
1707228	1707228	IRL:W.Scot-Uls-Conn	Connacht	Ireland:NA
1707921	1707921	UK:Scot-N.Ire-Manx	SW.Scot-N.Ire	N_Ireland:NA
1708020	1708020	IRL:Muns	S.Munster	Ireland:NA
1708578	1708578	IRL:Muns	S.Munster	Ireland:NA
1709165	1709165	IRL:W.Scot-Uls-Conn	W.Uls-Argy	N_Ireland:NA
1709242	1709242	UK:Cornwall	Cornwall_1	Ireland:NA
1710742	1710742	IRL:W.Scot-Uls-Conn	W.Uls-Argy	N_Ireland:NA
1711166	1711166	IRL:W.Scot-Uls-Conn	W.Uls-Argy	N_Ireland:NA
1711598	1711598	UK:Scot-N.Ire-Manx	SW.Scot-N.Ire	N_Ireland:NA
1712344	1712344	IRL:W.Scot-Uls-Conn	N.Leinster	N_Ireland:NA
1713255	1713255	IRL:Muns	N.Munster	Ireland:NA
1713571	1713571	IRL:W.Scot-Uls-Conn	Connacht	Ireland:NA
1714237	1714237	UK:Scot-N.Ire-Manx	N.England	Ireland:NA
1714873	1714873	IRL:W.Scot-Uls-Conn	N.Leinster	Ireland:NA
1714990	1714990	IRL:S.Lein	N.Munster	Ireland:NA
1715271	1715271	IRL:W.Scot-Uls-Conn	W.Uls-Argy	N_Ireland:NA
1715501	1715501	IRL:Muns	N.Munster	N_Ireland:NA
1716098	1716098	UK:Cornwall	Cornwall_1	N_Ireland:NA
1717761	1717761	UK:Scot-N.Ire-Manx	SW.Scot-N.Ire	N_Ireland:NA
1721050	1721050	UK:E-SE.Eng	S.England	Ireland:NA
1721751	1721751	IRL:W.Scot-Uls-Conn	N.Leinster	Ireland:NA
1721958	1721958	IRL:W.Scot-Uls-Conn	N.Leinster	Ireland:NA
1722371	1722371	UK:E-SE.Eng	S.England	N_Ireland:NA
1722492	1722492	UK:Scot-N.Ire-Manx	N.England	N_Ireland:NA
1722655	1722655	IRL:W.Scot-Uls-Conn	Connacht	N_Ireland:NA
1724646	1724646	IRL:W.Scot-Uls-Conn	N.Leinster	Ireland:NA
1726364	1726364	UK:Scot-N.Ire-Manx	IoMan	Ireland:NA
1726675	1726675	UK:Cornwall	Cornwall_1	N_Ireland:NA
1727086	1727086	IRL:W.Scot-Uls-Conn	W.Uls-Argy	N_Ireland:NA
1728321	1728321	UK:Wales	N.Wales	N_Ireland:NA
1728709	1728709	IRL:W.Scot-Uls-Conn	N.Leinster	Ireland:NA
1729597	1729597	UK:Scot-N.Ire-Manx	N.England	N_Ireland:NA
1730374	1730374	IRL:Muns	S.Munster	Ireland:NA
1730428	1730428	IRL:S.Lein	Dublin_1	Ireland:NA
1730510	1730510	UK:Scot-N.Ire-Manx	N.England	N_Ireland:NA
1730895	1730895	IRL:Muns	S.Munster	Ireland:NA
1733233	1733233	IRL:W.Scot-Uls-Conn	W.Uls-Argy	Ireland:NA
1734048	1734048	IRL:W.Scot-Uls-Conn	Connacht	Ireland:NA
1734067	1734067	IRL:S.Lein	N.Munster	Ireland:NA
1735267	1735267	IRL:Muns	N.Munster	Ireland:NA
1736185	1736185	UK:Scot-N.Ire-Manx	SW.Scot-N.Ire	Ireland:NA
1736541	1736541	IRL:Muns	S.Munster	Ireland:NA
1736699	1736699	UK:E-SE.Eng	N.England	N_Ireland:NA
1737084	1737084	UK:Scot-N.Ire-Manx	SW.Scot-N.Ire	N_Ireland:NA
1737334	1737334	IRL:W.Scot-Uls-Conn	W.Uls-Argy	Ireland:NA
1737455	1737455	UK:Scot-N.Ire-Manx	N.England	N_Ireland:NA
1737942	1737942	IRL:W.Scot-Uls-Conn	W.Uls-Argy	N_Ireland:NA
1738565	1738565	IRL:S.Lein	Dublin_1	N_Ireland:NA
1738579	1738579	IRL:W.Scot-Uls-Conn	N.Leinster	N_Ireland:NA
1739086	1739086	UK:Scot-N.Ire-Manx	SW.Scot-N.Ire	N_Ireland:NA
1740141	1740141	IRL:W.Scot-Uls-Conn	Connacht	Ireland:NA
1741521	1741521	IRL:Muns	S.Munster	Ireland:NA
1741793	1741793	IRL:W.Scot-Uls-Conn	Connacht	Ireland:NA
1742088	1742088	UK:Scot-N.Ire-Manx	SW.Scot-N.Ire	N_Ireland:NA
1743261	1743261	UK:E-SE.Eng	Midlands	Ireland:NA
1743570	1743570	IRL:Muns	N.Munster	Ireland:NA
1744375	1744375	IRL:S.Lein	Dublin_1	Ireland:NA
1745721	1745721	UK:Scot-N.Ire-Manx	SW.Scot-N.Ire	N_Ireland:NA
1747858	1747858	UK:Scot-N.Ire-Manx	SW.Scot-N.Ire	N_Ireland:NA
1748005	1748005	IRL:W.Scot-Uls-Conn	N.Leinster	N_Ireland:NA
1748765	1748765	IRL:Muns	S.Munster	Ireland:NA
1748997	1748997	IRL:S.Lein	N.Munster	Ireland:NA
1749646	1749646	IRL:Muns	S.Munster	Ireland:NA
1749707	1749707	UK:Scot-N.Ire-Manx	SW.Scot-N.Ire	N_Ireland:NA
1749899	1749899	IRL:S.Lein	Dublin_1	N_Ireland:NA
1750185	1750185	IRL:W.Scot-Uls-Conn	W.Uls-Argy	Ireland:NA
1751032	1751032	IRL:W.Scot-Uls-Conn	W.Uls-Argy	N_Ireland:NA
1751899	1751899	UK:Scot-N.Ire-Manx	SW.Scot-N.Ire	N_Ireland:NA
1752851	1752851	IRL:W.Scot-Uls-Conn	Connacht	N_Ireland:NA
1753585	1753585	IRL:W.Scot-Uls-Conn	W.Uls-Argy	N_Ireland:NA
1753691	1753691	IRL:Muns	Connacht	Ireland:NA
1753761	1753761	IRL:S.Lein	N.Munster	Ireland:NA
1754814	1754814	UK:Scot-N.Ire-Manx	SW.Scot-N.Ire	N_Ireland:NA
1755189	1755189	UK:Scot-N.Ire-Manx	SW.Scot-N.Ire	N_Ireland:NA
1755367	1755367	IRL:Muns	S.Munster	Ireland:NA
1755590	1755590	IRL:Muns	N.Munster	Ireland:NA
1756023	1756023	IRL:Muns	N.Munster	Ireland:NA
1756136	1756136	IRL:Muns	N.Munster	Ireland:NA
1756205	1756205	UK:Scot-N.Ire-Manx	SW.Scot-N.Ire	N_Ireland:NA
1757551	1757551	IRL:W.Scot-Uls-Conn	N.Leinster	N_Ireland:NA
1757835	1757835	IRL:Muns	S.Munster	Ireland:NA
1758231	1758231	UK:Scot-N.Ire-Manx	SW.Scot-N.Ire	N_Ireland:NA
1758627	1758627	IRL:W.Scot-Uls-Conn	W.Uls-Argy	N_Ireland:NA
1758768	1758768	IRL:S.Lein	Dublin_1	Ireland:NA
1758771	1758771	IRL:Muns	N.Munster	Ireland:NA
1758955	1758955	IRL:S.Lein	Wexford	Ireland:NA
1759674	1759674	IRL:Muns	N.Munster	Ireland:NA
1760067	1760067	IRL:W.Scot-Uls-Conn	W.Uls-Argy	N_Ireland:NA
1760735	1760735	UK:Cornwall	Cornwall_1	N_Ireland:NA
1760994	1760994	IRL:W.Scot-Uls-Conn	Connacht	Ireland:NA
1763353	1763353	IRL:S.Lein	Wexford	Ireland:NA
1763430	1763430	IRL:W.Scot-Uls-Conn	Connacht	Ireland:NA
1764023	1764023	UK:Scot-N.Ire-Manx	N.England	Ireland:NA
1765804	1765804	UK:Scot-N.Ire-Manx	SW.Scot-N.Ire	N_Ireland:NA
1766827	1766827	UK:Scot-N.Ire-Manx	Cornwall_1	N_Ireland:NA
1769933	1769933	IRL:S.Lein	N.Munster	Ireland:NA
1770608	1770608	UK:Scot-N.Ire-Manx	SW.Scot-N.Ire	Ireland:NA
1770975	1770975	IRL:W.Scot-Uls-Conn	Connacht	Ireland:NA
1771695	1771695	IRL:W.Scot-Uls-Conn	N.Leinster	N_Ireland:NA
1772035	1772035	UK:Scot-N.Ire-Manx	SW.Scot-N.Ire	N_Ireland:NA
1773576	1773576	IRL:W.Scot-Uls-Conn	W.Uls-Argy	Ireland:NA
1773804	1773804	UK:Scot-N.Ire-Manx	SW.Scot-N.Ire	Ireland:NA
1774177	1774177	IRL:S.Lein	N.Munster	Ireland:NA
1774998	1774998	UK:E-SE.Eng	Midlands	Ireland:NA
1775102	1775102	UK:Scot-N.Ire-Manx	SW.Scot-N.Ire	N_Ireland:NA
1776063	1776063	IRL:Muns	N.Munster	Ireland:NA
1776166	1776166	UK:Scot-N.Ire-Manx	N.England	N_Ireland:NA
1776485	1776485	IRL:W.Scot-Uls-Conn	W.Uls-Argy	N_Ireland:NA
1776755	1776755	UK:Scot-N.Ire-Manx	SW.Scot-N.Ire	N_Ireland:NA
1777006	1777006	IRL:Muns	S.Munster	Ireland:NA
1777199	1777199	IRL:W.Scot-Uls-Conn	N.Leinster	Ireland:NA
1778577	1778577	IRL:W.Scot-Uls-Conn	W.Uls-Argy	Ireland:NA
1778746	1778746	UK:Scot-N.Ire-Manx	SW.Scot-N.Ire	N_Ireland:NA
1778809	1778809	UK:Scot-N.Ire-Manx	W.Uls-Argy	N_Ireland:NA
1782044	1782044	UK:Scot-N.Ire-Manx	N.England	N_Ireland:NA
1783444	1783444	UK:Scot-N.Ire-Manx	SW.Scot-N.Ire	N_Ireland:NA
1784056	1784056	UK:Scot-N.Ire-Manx	SW.Scot-N.Ire	N_Ireland:NA
1784287	1784287	IRL:Muns	S.Munster	Ireland:NA
1785036	1785036	IRL:S.Lein	Dublin_1	Ireland:NA
1785953	1785953	UK:E-SE.Eng	Midlands	N_Ireland:NA
1786054	1786054	IRL:W.Scot-Uls-Conn	W.Uls-Argy	N_Ireland:NA
1786797	1786797	IRL:W.Scot-Uls-Conn	Connacht	Ireland:NA
1787152	1787152	IRL:W.Scot-Uls-Conn	N.Leinster	Ireland:NA
1787322	1787322	IRL:W.Scot-Uls-Conn	N.Leinster	N_Ireland:NA
1787751	1787751	IRL:W.Scot-Uls-Conn	W.Uls-Argy	N_Ireland:NA
1788196	1788196	IRL:W.Scot-Uls-Conn	Connacht	Ireland:NA
1788465	1788465	IRL:W.Scot-Uls-Conn	N.Leinster	N_Ireland:NA
1789031	1789031	UK:Wales	N.Wales	N_Ireland:NA
1789227	1789227	UK:Scot-N.Ire-Manx	N.England	Ireland:NA
1790193	1790193	IRL:W.Scot-Uls-Conn	Connacht	N_Ireland:NA
1790296	1790296	IRL:W.Scot-Uls-Conn	W.Uls-Argy	Ireland:NA
1790574	1790574	UK:Scot-N.Ire-Manx	SW.Scot-N.Ire	N_Ireland:NA
1790714	1790714	UK:Scot-N.Ire-Manx	N.England	N_Ireland:NA
1791356	1791356	IRL:W.Scot-Uls-Conn	W.Uls-Argy	N_Ireland:NA
1793208	1793208	IRL:W.Scot-Uls-Conn	N.Leinster	N_Ireland:NA
1793413	1793413	IRL:W.Scot-Uls-Conn	W.Uls-Argy	N_Ireland:NA
1794350	1794350	UK:E-SE.Eng	Midlands	Ireland:NA
1795672	1795672	UK:Scot-N.Ire-Manx	NE.Scotland	Ireland:NA
1796032	1796032	IRL:Muns	S.Munster	Ireland:NA
1797454	1797454	IRL:W.Scot-Uls-Conn	W.Uls-Argy	N_Ireland:NA
1797759	1797759	IRL:W.Scot-Uls-Conn	Connacht	Ireland:NA
1798170	1798170	IRL:W.Scot-Uls-Conn	W.Uls-Argy	Ireland:NA
1798611	1798611	IRL:W.Scot-Uls-Conn	N.Leinster	N_Ireland:NA
1798634	1798634	UK:Scot-N.Ire-Manx	SW.Scot-N.Ire	N_Ireland:NA
1798817	1798817	IRL:S.Lein	Connacht	Ireland:NA
1799152	1799152	IRL:Muns	N.Munster	Ireland:NA
1801974	1801974	IRL:S.Lein	Dublin_1	Ireland:NA
1802091	1802091	UK:Scot-N.Ire-Manx	SW.Scot-N.Ire	N_Ireland:NA
1802449	1802449	IRL:Muns	N.Munster	Ireland:NA
1802738	1802738	UK:Scot-N.Ire-Manx	W.Uls-Argy	N_Ireland:NA
1803030	1803030	IRL:Muns	N.Munster	Ireland:NA
1804959	1804959	IRL:S.Lein	Connacht	Ireland:NA
1806151	1806151	IRL:S.Lein	Connacht	Ireland:NA
1808097	1808097	UK:Scot-N.Ire-Manx	SW.Scot-N.Ire	N_Ireland:NA
1808998	1808998	IRL:Muns	N.Munster	Ireland:NA
1809621	1809621	UK:Scot-N.Ire-Manx	SW.Scot-N.Ire	Ireland:NA
1810039	1810039	IRL:W.Scot-Uls-Conn	Connacht	N_Ireland:NA
1812198	1812198	IRL:Muns	N.Munster	Ireland:NA
1812415	1812415	UK:Scot-N.Ire-Manx	N.England	Ireland:NA
1815075	1815075	IRL:S.Lein	N.Munster	Ireland:NA
1815498	1815498	UK:Scot-N.Ire-Manx	N.England	Ireland:NA
1815565	1815565	IRL:W.Scot-Uls-Conn	W.Uls-Argy	Ireland:NA
1816269	1816269	IRL:Muns	S.Munster	Ireland:NA
1816291	1816291	IRL:S.Lein	N.Munster	Ireland:NA
1816450	1816450	UK:Scot-N.Ire-Manx	N.England	N_Ireland:NA
1816485	1816485	IRL:Muns	N.Munster	Ireland:NA
1816527	1816527	IRL:Muns	N.Munster	Ireland:NA
1816767	1816767	UK:Scot-N.Ire-Manx	SW.Scot-N.Ire	N_Ireland:NA
1817993	1817993	IRL:S.Lein	Wexford	Ireland:NA
1818577	1818577	IRL:W.Scot-Uls-Conn	Connacht	N_Ireland:NA
1818834	1818834	IRL:W.Scot-Uls-Conn	N.Leinster	N_Ireland:NA
1819345	1819345	IRL:Muns	N.Munster	Ireland:NA
1820028	1820028	IRL:Muns	N.Munster	Ireland:NA
1821171	1821171	IRL:W.Scot-Uls-Conn	W.Uls-Argy	Ireland:NA
1822208	1822208	IRL:Muns	S.Munster	Ireland:NA
1822517	1822517	IRL:W.Scot-Uls-Conn	W.Uls-Argy	N_Ireland:NA
1822956	1822956	IRL:W.Scot-Uls-Conn	Connacht	Ireland:NA
1823225	1823225	IRL:W.Scot-Uls-Conn	N.Leinster	N_Ireland:NA
1823398	1823398	IRL:W.Scot-Uls-Conn	W.Uls-Argy	N_Ireland:NA
1825098	1825098	UK:Scot-N.Ire-Manx	N.England	N_Ireland:NA
1825590	1825590	UK:Scot-N.Ire-Manx	SW.Scot-N.Ire	N_Ireland:NA
1826978	1826978	UK:Scot-N.Ire-Manx	N.England	N_Ireland:NA
1831339	1831339	UK:Scot-N.Ire-Manx	SW.Scot-N.Ire	N_Ireland:NA
1831559	1831559	IRL:W.Scot-Uls-Conn	W.Uls-Argy	N_Ireland:NA
1831571	1831571	IRL:W.Scot-Uls-Conn	N.Leinster	N_Ireland:NA
1833308	1833308	IRL:W.Scot-Uls-Conn	N.Leinster	Ireland:NA
1834434	1834434	IRL:Muns	N.Munster	Ireland:NA
1835478	1835478	IRL:Muns	S.Munster	Ireland:NA
1836704	1836704	IRL:Muns	S.Munster	Ireland:NA
1837028	1837028	IRL:W.Scot-Uls-Conn	Connacht	Ireland:NA
1838346	1838346	IRL:Muns	S.Munster	Ireland:NA
1838354	1838354	IRL:Muns	N.Munster	Ireland:NA
1838991	1838991	UK:Scot-N.Ire-Manx	SW.Scot-N.Ire	N_Ireland:NA
1839056	1839056	IRL:S.Lein	Connacht	Ireland:NA
1839549	1839549	IRL:Muns	S.Munster	Ireland:NA
1841230	1841230	UK:Scot-N.Ire-Manx	SW.Scot-N.Ire	N_Ireland:NA
1842192	1842192	UK:Scot-N.Ire-Manx	SW.Scot-N.Ire	N_Ireland:NA
1844362	1844362	UK:Scot-N.Ire-Manx	N.England	N_Ireland:NA
1844453	1844453	IRL:S.Lein	Connacht	Ireland:NA
1845316	1845316	IRL:W.Scot-Uls-Conn	N.Leinster	N_Ireland:NA
1845655	1845655	UK:Scot-N.Ire-Manx	N.England	N_Ireland:NA
1846003	1846003	UK:Scot-N.Ire-Manx	SW.Scot-N.Ire	N_Ireland:NA
1846855	1846855	IRL:W.Scot-Uls-Conn	N.Leinster	N_Ireland:NA
1847070	1847070	UK:Scot-N.Ire-Manx	N.England	Ireland:NA
1847279	1847279	IRL:Muns	S.Munster	Ireland:NA
1847771	1847771	IRL:W.Scot-Uls-Conn	N.Leinster	N_Ireland:NA
1849389	1849389	IRL:S.Lein	Dublin_1	Ireland:NA
1851670	1851670	UK:Scot-N.Ire-Manx	N.England	N_Ireland:NA
1853411	1853411	UK:Scot-N.Ire-Manx	SW.Scot-N.Ire	N_Ireland:NA
1854032	1854032	IRL:W.Scot-Uls-Conn	N.Leinster	N_Ireland:NA
1854514	1854514	IRL:S.Lein	N.Munster	Ireland:NA
1855530	1855530	IRL:W.Scot-Uls-Conn	Connacht	Ireland:NA
1855551	1855551	IRL:W.Scot-Uls-Conn	N.Leinster	Ireland:NA
1856603	1856603	IRL:W.Scot-Uls-Conn	Connacht	Ireland:NA
1856644	1856644	UK:Scot-N.Ire-Manx	SW.Scot-N.Ire	N_Ireland:NA
1856658	1856658	IRL:Muns	N.Munster	Ireland:NA
1858453	1858453	IRL:W.Scot-Uls-Conn	N.Leinster	Ireland:NA
1858875	1858875	IRL:S.Lein	N.Munster	Ireland:NA
1859037	1859037	IRL:Muns	S.Munster	Ireland:NA
1859391	1859391	IRL:W.Scot-Uls-Conn	N.Leinster	Ireland:NA
1859862	1859862	IRL:W.Scot-Uls-Conn	W.Uls-Argy	N_Ireland:NA
1861206	1861206	IRL:W.Scot-Uls-Conn	Connacht	N_Ireland:NA
1862170	1862170	IRL:Muns	S.Munster	Ireland:NA
1862340	1862340	IRL:W.Scot-Uls-Conn	W.Uls-Argy	N_Ireland:NA
1862439	1862439	UK:Scot-N.Ire-Manx	SW.Scot-N.Ire	N_Ireland:NA
1862505	1862505	IRL:Muns	N.Munster	Ireland:NA
1863481	1863481	IRL:W.Scot-Uls-Conn	W.Uls-Argy	N_Ireland:NA
1864131	1864131	IRL:Muns	N.Munster	Ireland:NA
1864691	1864691	IRL:Muns	N.Munster	Ireland:NA
1866316	1866316	IRL:Muns	S.Munster	Ireland:NA
1866414	1866414	IRL:Muns	N.Munster	Ireland:NA
1866488	1866488	IRL:W.Scot-Uls-Conn	Connacht	Ireland:NA
1866703	1866703	UK:Scot-N.Ire-Manx	N.England	N_Ireland:NA
1867777	1867777	IRL:Muns	N.Munster	Ireland:NA
1868032	1868032	IRL:S.Lein	Connacht	Ireland:NA
1868473	1868473	IRL:Muns	N.Munster	Ireland:NA
1868557	1868557	IRL:S.Lein	Dublin_1	Ireland:NA
1871392	1871392	IRL:Muns	N.Munster	Ireland:NA
1871512	1871512	IRL:W.Scot-Uls-Conn	Connacht	N_Ireland:NA
1872391	1872391	UK:Scot-N.Ire-Manx	N.England	N_Ireland:NA
1872478	1872478	IRL:W.Scot-Uls-Conn	N.Leinster	N_Ireland:NA
1873321	1873321	IRL:W.Scot-Uls-Conn	Connacht	Ireland:NA
1873734	1873734	UK:Scot-N.Ire-Manx	N.England	Ireland:NA
1873858	1873858	UK:Scot-N.Ire-Manx	SW.Scot-N.Ire	Ireland:NA
1873931	1873931	UK:Scot-N.Ire-Manx	SW.Scot-N.Ire	N_Ireland:NA
1874309	1874309	IRL:S.Lein	Dublin_1	Ireland:NA
1875021	1875021	UK:Scot-N.Ire-Manx	SW.Scot-N.Ire	N_Ireland:NA
1875798	1875798	IRL:W.Scot-Uls-Conn	Connacht	Ireland:NA
1876117	1876117	UK:Scot-N.Ire-Manx	IoMan	N_Ireland:NA
1876336	1876336	IRL:W.Scot-Uls-Conn	N.Leinster	Ireland:NA
1876348	1876348	UK:E-SE.Eng	Midlands	Ireland:NA
1876458	1876458	IRL:W.Scot-Uls-Conn	N.Leinster	N_Ireland:NA
1877106	1877106	IRL:S.Lein	Wexford	Ireland:NA
1877596	1877596	IRL:Muns	S.Munster	Ireland:NA
1877658	1877658	UK:E-SE.Eng	Midlands	N_Ireland:NA
1877834	1877834	IRL:W.Scot-Uls-Conn	N.Leinster	Ireland:NA
1877876	1877876	IRL:W.Scot-Uls-Conn	N.Leinster	Ireland:NA
1878113	1878113	IRL:Muns	S.Munster	Ireland:NA
1879395	1879395	UK:Scot-N.Ire-Manx	Cornwall_1	Ireland:NA
1880035	1880035	IRL:Muns	S.Munster	Ireland:NA
1880318	1880318	IRL:W.Scot-Uls-Conn	W.Uls-Argy	Ireland:NA
1881011	1881011	IRL:S.Lein	W.Uls-Argy	Ireland:NA
1881537	1881537	IRL:W.Scot-Uls-Conn	N.Leinster	Ireland:NA
1881927	1881927	IRL:S.Lein	Connacht	Ireland:NA
1882085	1882085	IRL:W.Scot-Uls-Conn	Connacht	Ireland:NA
1883549	1883549	IRL:Muns	S.Munster	Ireland:NA
1883676	1883676	IRL:S.Lein	N.Munster	Ireland:NA
1883724	1883724	IRL:Muns	N.Munster	Ireland:NA
1885526	1885526	UK:E-SE.Eng	N.England	N_Ireland:NA
1885587	1885587	IRL:S.Lein	Dublin_1	Ireland:NA
1886583	1886583	IRL:S.Lein	Connacht	Ireland:NA
1887195	1887195	UK:Scot-N.Ire-Manx	SW.Scot-N.Ire	N_Ireland:NA
1888241	1888241	IRL:Muns	N.Munster	Ireland:NA
1889274	1889274	UK:Scot-N.Ire-Manx	SW.Scot-N.Ire	N_Ireland:NA
1889471	1889471	IRL:W.Scot-Uls-Conn	W.Uls-Argy	N_Ireland:NA
1889562	1889562	IRL:Muns	N.Munster	Ireland:NA
1890153	1890153	IRL:Muns	S.Munster	Ireland:NA
1890306	1890306	IRL:Muns	S.Munster	Ireland:NA
1891263	1891263	UK:Scot-N.Ire-Manx	SW.Scot-N.Ire	N_Ireland:NA
1891970	1891970	IRL:W.Scot-Uls-Conn	N.Leinster	Ireland:NA
1892338	1892338	IRL:Muns	N.Munster	Ireland:NA
1892558	1892558	IRL:W.Scot-Uls-Conn	W.Uls-Argy	N_Ireland:NA
1892643	1892643	IRL:W.Scot-Uls-Conn	W.Uls-Argy	N_Ireland:NA
1892729	1892729	IRL:W.Scot-Uls-Conn	W.Uls-Argy	Ireland:NA
1892820	1892820	IRL:W.Scot-Uls-Conn	Connacht	Ireland:NA
1894303	1894303	IRL:W.Scot-Uls-Conn	W.Uls-Argy	Ireland:NA
1894795	1894795	UK:E-SE.Eng	Midlands	N_Ireland:NA
1894980	1894980	UK:Scot-N.Ire-Manx	SW.Scot-N.Ire	N_Ireland:NA
1895229	1895229	UK:Wales	N.Wales	N_Ireland:NA
1895614	1895614	IRL:S.Lein	Connacht	Ireland:NA
1896050	1896050	IRL:S.Lein	Wexford	Ireland:NA
1896969	1896969	UK:E-SE.Eng	N.England	Ireland:NA
1897149	1897149	UK:Scot-N.Ire-Manx	SW.Scot-N.Ire	N_Ireland:NA
1897734	1897734	IRL:W.Scot-Uls-Conn	N.Leinster	N_Ireland:NA
1898336	1898336	UK:E-SE.Eng	Midlands	N_Ireland:NA
1902169	1902169	IRL:Muns	N.Munster	Ireland:NA
1903131	1903131	IRL:W.Scot-Uls-Conn	Connacht	N_Ireland:NA
1903915	1903915	IRL:Muns	N.Munster	Ireland:NA
1903953	1903953	UK:Scot-N.Ire-Manx	SW.Scot-N.Ire	N_Ireland:NA
1904572	1904572	IRL:W.Scot-Uls-Conn	Connacht	N_Ireland:NA
1904615	1904615	IRL:Muns	S.Munster	Ireland:NA
1905723	1905723	IRL:Muns	N.Munster	Ireland:NA
1905731	1905731	IRL:Muns	S.Munster	Ireland:NA
1905841	1905841	IRL:W.Scot-Uls-Conn	W.Uls-Argy	Ireland:NA
1905997	1905997	IRL:W.Scot-Uls-Conn	N.Leinster	N_Ireland:NA
1906510	1906510	IRL:W.Scot-Uls-Conn	W.Uls-Argy	Ireland:NA
1907081	1907081	IRL:W.Scot-Uls-Conn	W.Uls-Argy	Ireland:NA
1907141	1907141	IRL:W.Scot-Uls-Conn	N.Leinster	Ireland:NA
1907889	1907889	IRL:S.Lein	N.Munster	Ireland:NA
1908107	1908107	IRL:Muns	N.Munster	Ireland:NA
1911433	1911433	UK:Scot-N.Ire-Manx	N.England	N_Ireland:NA
1911495	1911495	IRL:W.Scot-Uls-Conn	W.Uls-Argy	N_Ireland:NA
1913359	1913359	UK:Scot-N.Ire-Manx	IoMan	N_Ireland:NA
1913791	1913791	IRL:Muns	N.Munster	Ireland:NA
1914138	1914138	IRL:W.Scot-Uls-Conn	W.Uls-Argy	N_Ireland:NA
1914344	1914344	IRL:Muns	S.Munster	Ireland:NA
1915208	1915208	IRL:W.Scot-Uls-Conn	N.Leinster	N_Ireland:NA
1917304	1917304	IRL:W.Scot-Uls-Conn	Connacht	Ireland:NA
1917415	1917415	UK:E-SE.Eng	N.England	N_Ireland:NA
1917776	1917776	UK:Scot-N.Ire-Manx	SW.Scot-N.Ire	N_Ireland:NA
1917988	1917988	IRL:S.Lein	N.Munster	Ireland:NA
1918410	1918410	UK:Wales	S.Wales	N_Ireland:NA
1919394	1919394	IRL:S.Lein	N.Munster	Ireland:NA
1919943	1919943	UK:Scot-N.Ire-Manx	SW.Scot-N.Ire	N_Ireland:NA
1921002	1921002	IRL:Muns	S.Munster	Ireland:NA
1921376	1921376	UK:Scot-N.Ire-Manx	SW.Scot-N.Ire	Ireland:NA
1922032	1922032	IRL:Muns	S.Munster	Ireland:NA
1922412	1922412	UK:Scot-N.Ire-Manx	SW.Scot-N.Ire	N_Ireland:NA
1923178	1923178	UK:Scot-N.Ire-Manx	SW.Scot-N.Ire	Ireland:NA
1923218	1923218	IRL:S.Lein	Wexford	Ireland:NA
1923616	1923616	UK:E-SE.Eng	Midlands	N_Ireland:NA
1924203	1924203	IRL:S.Lein	N.Munster	Ireland:NA
1924947	1924947	IRL:W.Scot-Uls-Conn	N.Leinster	Ireland:NA
1925351	1925351	IRL:Muns	N.Munster	Ireland:NA
1927183	1927183	IRL:Muns	N.Munster	Ireland:NA
1928529	1928529	UK:E-SE.Eng	Midlands	Ireland:NA
1928553	1928553	IRL:S.Lein	Dublin_1	Ireland:NA
1929374	1929374	IRL:W.Scot-Uls-Conn	W.Uls-Argy	N_Ireland:NA
1929782	1929782	IRL:W.Scot-Uls-Conn	W.Uls-Argy	N_Ireland:NA
1930204	1930204	UK:Scot-N.Ire-Manx	SW.Scot-N.Ire	N_Ireland:NA
1930740	1930740	IRL:Muns	N.Munster	Ireland:NA
1931155	1931155	IRL:Muns	S.Munster	Ireland:NA
1931249	1931249	UK:Scot-N.Ire-Manx	SW.Scot-N.Ire	N_Ireland:NA
1932055	1932055	IRL:S.Lein	Dublin_1	Ireland:NA
1933517	1933517	IRL:W.Scot-Uls-Conn	W.Uls-Argy	N_Ireland:NA
1933692	1933692	UK:Cornwall	Cornwall_1	N_Ireland:NA
1933777	1933777	UK:Scot-N.Ire-Manx	N.England	N_Ireland:NA
1933963	1933963	UK:E-SE.Eng	Midlands	N_Ireland:NA
1934198	1934198	UK:Scot-N.Ire-Manx	SW.Scot-N.Ire	N_Ireland:NA
1934547	1934547	UK:Scot-N.Ire-Manx	SW.Scot-N.Ire	N_Ireland:NA
1934638	1934638	IRL:W.Scot-Uls-Conn	N.Leinster	Ireland:NA
1935118	1935118	IRL:Muns	S.Munster	Ireland:NA
1936557	1936557	UK:Scot-N.Ire-Manx	SW.Scot-N.Ire	N_Ireland:NA
1936921	1936921	IRL:W.Scot-Uls-Conn	Connacht	Ireland:NA
1937082	1937082	UK:Scot-N.Ire-Manx	SW.Scot-N.Ire	N_Ireland:NA
1937257	1937257	UK:Scot-N.Ire-Manx	SW.Scot-N.Ire	N_Ireland:NA
1937771	1937771	IRL:W.Scot-Uls-Conn	N.Leinster	N_Ireland:NA
1937948	1937948	IRL:S.Lein	N.Munster	Ireland:NA
1938042	1938042	IRL:W.Scot-Uls-Conn	W.Uls-Argy	Ireland:NA
1938115	1938115	IRL:W.Scot-Uls-Conn	N.Leinster	N_Ireland:NA
1938203	1938203	UK:Scot-N.Ire-Manx	SW.Scot-N.Ire	N_Ireland:NA
1938551	1938551	IRL:S.Lein	N.Munster	Ireland:NA
1939751	1939751	IRL:W.Scot-Uls-Conn	W.Uls-Argy	Ireland:NA
1939944	1939944	IRL:S.Lein	N.Munster	Ireland:NA
1941940	1941940	UK:Scot-N.Ire-Manx	SW.Scot-N.Ire	N_Ireland:NA
1942277	1942277	IRL:W.Scot-Uls-Conn	N.Leinster	Ireland:NA
1942945	1942945	IRL:W.Scot-Uls-Conn	Connacht	Ireland:NA
1943394	1943394	IRL:Muns	S.Munster	Ireland:NA
1943725	1943725	UK:Scot-N.Ire-Manx	SW.Scot-N.Ire	N_Ireland:NA
1943872	1943872	UK:Scot-N.Ire-Manx	SW.Scot-N.Ire	N_Ireland:NA
1944575	1944575	UK:E-SE.Eng	Midlands	Ireland:NA
1944871	1944871	UK:Scot-N.Ire-Manx	SW.Scot-N.Ire	Ireland:NA
1944993	1944993	UK:Scot-N.Ire-Manx	N.England	N_Ireland:NA
1946002	1946002	UK:Scot-N.Ire-Manx	SW.Scot-N.Ire	N_Ireland:NA
1947316	1947316	IRL:W.Scot-Uls-Conn	W.Uls-Argy	N_Ireland:NA
1947787	1947787	IRL:Muns	N.Munster	Ireland:NA
1949598	1949598	UK:Scot-N.Ire-Manx	N.England	N_Ireland:NA
1950617	1950617	IRL:W.Scot-Uls-Conn	N.Leinster	N_Ireland:NA
1950950	1950950	IRL:W.Scot-Uls-Conn	N.Leinster	Ireland:NA
1951340	1951340	IRL:W.Scot-Uls-Conn	N.Leinster	Ireland:NA
1951822	1951822	UK:Scot-N.Ire-Manx	N.England	N_Ireland:NA
1952008	1952008	UK:Scot-N.Ire-Manx	SW.Scot-N.Ire	N_Ireland:NA
1952214	1952214	IRL:S.Lein	N.Munster	Ireland:NA
1953362	1953362	UK:Scot-N.Ire-Manx	SW.Scot-N.Ire	N_Ireland:NA
1953858	1953858	IRL:Muns	S.Munster	Ireland:NA
1954397	1954397	IRL:W.Scot-Uls-Conn	W.Uls-Argy	N_Ireland:NA
1955050	1955050	IRL:W.Scot-Uls-Conn	W.Uls-Argy	N_Ireland:NA
1955085	1955085	IRL:Muns	S.Munster	Ireland:NA
1958167	1958167	IRL:Muns	S.Munster	Ireland:NA
1959359	1959359	IRL:S.Lein	N.Munster	Ireland:NA
1959368	1959368	IRL:Muns	S.Munster	Ireland:NA
1959819	1959819	IRL:Muns	N.Munster	Ireland:NA
1961672	1961672	IRL:W.Scot-Uls-Conn	N.Leinster	N_Ireland:NA
1964146	1964146	IRL:S.Lein	Dublin_1	Ireland:NA
1965227	1965227	UK:Scot-N.Ire-Manx	SW.Scot-N.Ire	N_Ireland:NA
1965575	1965575	IRL:W.Scot-Uls-Conn	N.Leinster	Ireland:NA
1965954	1965954	UK:Scot-N.Ire-Manx	N.England	Ireland:NA
1966795	1966795	UK:Scot-N.Ire-Manx	N.England	N_Ireland:NA
1967003	1967003	IRL:W.Scot-Uls-Conn	Connacht	N_Ireland:NA
1968436	1968436	IRL:W.Scot-Uls-Conn	N.Leinster	Ireland:NA
1969746	1969746	UK:Scot-N.Ire-Manx	SW.Scot-N.Ire	N_Ireland:NA
1969761	1969761	IRL:W.Scot-Uls-Conn	W.Uls-Argy	Ireland:NA
1970864	1970864	IRL:S.Lein	Dublin_1	Ireland:NA
1971513	1971513	IRL:W.Scot-Uls-Conn	N.Leinster	N_Ireland:NA
1972143	1972143	UK:Scot-N.Ire-Manx	SW.Scot-N.Ire	N_Ireland:NA
1972261	1972261	UK:E-SE.Eng	Midlands	N_Ireland:NA
1972440	1972440	IRL:Muns	Connacht	Ireland:NA
1973342	1973342	UK:Scot-N.Ire-Manx	SW.Scot-N.Ire	N_Ireland:NA
1973374	1973374	IRL:W.Scot-Uls-Conn	N.Leinster	N_Ireland:NA
1975269	1975269	IRL:W.Scot-Uls-Conn	N.Leinster	Ireland:NA
1975439	1975439	UK:Scot-N.Ire-Manx	SW.Scot-N.Ire	N_Ireland:NA
1975959	1975959	UK:Scot-N.Ire-Manx	N.England	Ireland:NA
1976585	1976585	UK:Scot-N.Ire-Manx	SW.Scot-N.Ire	Ireland:NA
1976761	1976761	IRL:W.Scot-Uls-Conn	W.Uls-Argy	N_Ireland:NA
1976811	1976811	IRL:W.Scot-Uls-Conn	W.Uls-Argy	N_Ireland:NA
1976860	1976860	UK:Scot-N.Ire-Manx	NE.Scotland	Ireland:NA
1977647	1977647	IRL:S.Lein	N.Munster	Ireland:NA
1979015	1979015	IRL:Muns	N.Munster	Ireland:NA
1979387	1979387	IRL:W.Scot-Uls-Conn	W.Uls-Argy	N_Ireland:NA
1979885	1979885	IRL:W.Scot-Uls-Conn	N.Leinster	Ireland:NA
1979936	1979936	UK:Scot-N.Ire-Manx	SW.Scot-N.Ire	Ireland:NA
1980014	1980014	UK:Scot-N.Ire-Manx	NE.Scotland	N_Ireland:NA
1982505	1982505	IRL:W.Scot-Uls-Conn	N.Leinster	Ireland:NA
1983109	1983109	UK:Scot-N.Ire-Manx	N.England	Ireland:NA
1983183	1983183	IRL:W.Scot-Uls-Conn	N.Leinster	N_Ireland:NA
1983425	1983425	IRL:Muns	S.Munster	Ireland:NA
1984349	1984349	UK:Scot-N.Ire-Manx	SW.Scot-N.Ire	N_Ireland:NA
1986488	1986488	IRL:W.Scot-Uls-Conn	N.Leinster	Ireland:NA
1987777	1987777	UK:Scot-N.Ire-Manx	SW.Scot-N.Ire	N_Ireland:NA
1988032	1988032	IRL:Muns	N.Munster	Ireland:NA
1988337	1988337	IRL:S.Lein	Dublin_1	Ireland:NA
1988366	1988366	IRL:Muns	N.Munster	Ireland:NA
1988738	1988738	UK:E-SE.Eng	N.England	N_Ireland:NA
1989051	1989051	IRL:W.Scot-Uls-Conn	Connacht	Ireland:NA
1989399	1989399	IRL:W.Scot-Uls-Conn	N.Leinster	Ireland:NA
1989432	1989432	IRL:W.Scot-Uls-Conn	N.Leinster	N_Ireland:NA
1990490	1990490	UK:Scot-N.Ire-Manx	N.England	N_Ireland:NA
1991841	1991841	IRL:S.Lein	Wexford	Ireland:NA
1992022	1992022	UK:E-SE.Eng	Midlands	Ireland:NA
1992619	1992619	UK:Scot-N.Ire-Manx	SW.Scot-N.Ire	N_Ireland:NA
1992858	1992858	IRL:W.Scot-Uls-Conn	N.Leinster	N_Ireland:NA
1992965	1992965	UK:Scot-N.Ire-Manx	SW.Scot-N.Ire	N_Ireland:NA
1993156	1993156	IRL:W.Scot-Uls-Conn	Connacht	Ireland:NA
1994246	1994246	IRL:W.Scot-Uls-Conn	N.Leinster	Ireland:NA
1994316	1994316	UK:Scot-N.Ire-Manx	SW.Scot-N.Ire	N_Ireland:NA
1994825	1994825	IRL:W.Scot-Uls-Conn	N.Leinster	Ireland:NA
1995588	1995588	IRL:Muns	N.Munster	Ireland:NA
1996129	1996129	IRL:Muns	S.Munster	Ireland:NA
1996137	1996137	IRL:Muns	N.Munster	Ireland:NA
1996314	1996314	IRL:W.Scot-Uls-Conn	W.Uls-Argy	N_Ireland:NA
1996933	1996933	IRL:W.Scot-Uls-Conn	IoMan	N_Ireland:NA
1997307	1997307	UK:E-SE.Eng	N.England	N_Ireland:NA
1997363	1997363	IRL:S.Lein	Dublin_1	Ireland:NA
1997737	1997737	IRL:Muns	S.Munster	Ireland:NA
1997900	1997900	UK:Scot-N.Ire-Manx	N.England	Ireland:NA
1998459	1998459	UK:Scot-N.Ire-Manx	SW.Scot-N.Ire	N_Ireland:NA
1999241	1999241	IRL:W.Scot-Uls-Conn	Connacht	Ireland:NA
2000767	2000767	UK:Scot-N.Ire-Manx	SW.Scot-N.Ire	N_Ireland:NA
2001364	2001364	IRL:Muns	N.Munster	Ireland:NA
2001484	2001484	IRL:W.Scot-Uls-Conn	Connacht	Ireland:NA
2001539	2001539	UK:Scot-N.Ire-Manx	SW.Scot-N.Ire	N_Ireland:NA
2001778	2001778	IRL:W.Scot-Uls-Conn	W.Uls-Argy	N_Ireland:NA
2002604	2002604	UK:E-SE.Eng	S.England	N_Ireland:NA
2003222	2003222	IRL:S.Lein	Connacht	Ireland:NA
2003699	2003699	IRL:W.Scot-Uls-Conn	W.Uls-Argy	N_Ireland:NA
2004862	2004862	IRL:S.Lein	N.Munster	Ireland:NA
2006786	2006786	IRL:Muns	N.Munster	Ireland:NA
2007891	2007891	IRL:S.Lein	N.Munster	Ireland:NA
2009102	2009102	IRL:Muns	S.Munster	Ireland:NA
2009315	2009315	UK:Scot-N.Ire-Manx	SW.Scot-N.Ire	Ireland:NA
2009394	2009394	IRL:S.Lein	Wexford	Ireland:NA
2009514	2009514	IRL:S.Lein	N.Munster	Ireland:NA
2009855	2009855	IRL:W.Scot-Uls-Conn	Connacht	Ireland:NA
2009867	2009867	IRL:Muns	S.Munster	Ireland:NA
2010105	2010105	IRL:Muns	S.Munster	Ireland:NA
2010362	2010362	IRL:S.Lein	N.Munster	Ireland:NA
2012425	2012425	UK:E-SE.Eng	S.England	Ireland:NA
2012712	2012712	IRL:S.Lein	N.Munster	Ireland:NA
2013019	2013019	UK:Scot-N.Ire-Manx	SW.Scot-N.Ire	N_Ireland:NA
2013063	2013063	UK:Scot-N.Ire-Manx	SW.Scot-N.Ire	Ireland:NA
2014098	2014098	IRL:S.Lein	Wexford	Ireland:NA
2014355	2014355	UK:Wales	BorderWales	N_Ireland:NA
2014410	2014410	IRL:Muns	S.Munster	Ireland:NA
2014983	2014983	UK:Scot-N.Ire-Manx	N.England	N_Ireland:NA
2015917	2015917	IRL:W.Scot-Uls-Conn	Connacht	Ireland:NA
2015993	2015993	IRL:W.Scot-Uls-Conn	W.Uls-Argy	Ireland:NA
2016181	2016181	IRL:S.Lein	N.Munster	Ireland:NA
2017579	2017579	UK:Scot-N.Ire-Manx	N.England	N_Ireland:NA
2017654	2017654	IRL:W.Scot-Uls-Conn	W.Uls-Argy	Ireland:NA
2017693	2017693	IRL:W.Scot-Uls-Conn	N.Leinster	N_Ireland:NA
2017962	2017962	IRL:W.Scot-Uls-Conn	N.Leinster	N_Ireland:NA
2019140	2019140	IRL:S.Lein	N.Munster	Ireland:NA
2019420	2019420	IRL:Muns	N.Munster	Ireland:NA
2020574	2020574	IRL:S.Lein	N.Munster	Ireland:NA
2021251	2021251	IRL:Muns	N.Munster	Ireland:NA
2022577	2022577	IRL:Muns	S.Munster	Ireland:NA
2024093	2024093	IRL:W.Scot-Uls-Conn	Connacht	Ireland:NA
2024891	2024891	IRL:S.Lein	N.Munster	Ireland:NA
2025492	2025492	IRL:Muns	N.Munster	Ireland:NA
2025515	2025515	IRL:Muns	S.Munster	Ireland:NA
2027082	2027082	IRL:W.Scot-Uls-Conn	N.Leinster	Ireland:NA
2027400	2027400	UK:E-SE.Eng	Midlands	N_Ireland:NA
2028959	2028959	UK:Scot-N.Ire-Manx	SW.Scot-N.Ire	N_Ireland:NA
2029407	2029407	IRL:Muns	N.Munster	Ireland:NA
2029599	2029599	UK:Scot-N.Ire-Manx	SW.Scot-N.Ire	N_Ireland:NA
2030606	2030606	UK:Scot-N.Ire-Manx	SW.Scot-N.Ire	Ireland:NA
2031160	2031160	IRL:Muns	S.Munster	Ireland:NA
2033677	2033677	IRL:W.Scot-Uls-Conn	N.Leinster	Ireland:NA
2034026	2034026	UK:Scot-N.Ire-Manx	NE.Scotland	Ireland:NA
2035275	2035275	IRL:S.Lein	Connacht	Ireland:NA
2035404	2035404	UK:Scot-N.Ire-Manx	N.England	N_Ireland:NA
2035512	2035512	UK:Scot-N.Ire-Manx	SW.Scot-N.Ire	N_Ireland:NA
2035586	2035586	UK:Scot-N.Ire-Manx	SW.Scot-N.Ire	N_Ireland:NA
2036001	2036001	UK:Cornwall	Cornwall_1	Ireland:NA
2036305	2036305	IRL:S.Lein	IoMan	Ireland:NA
2036700	2036700	IRL:Muns	S.Munster	Ireland:NA
2038470	2038470	UK:E-SE.Eng	Midlands	N_Ireland:NA
2039702	2039702	IRL:S.Lein	N.Munster	Ireland:NA
2039771	2039771	IRL:S.Lein	N.Munster	Ireland:NA
2039885	2039885	IRL:W.Scot-Uls-Conn	N.Leinster	N_Ireland:NA
2040807	2040807	UK:Wales	S.Wales	Ireland:NA
2044888	2044888	IRL:Muns	N.Munster	Ireland:NA
2045277	2045277	IRL:S.Lein	N.Munster	Ireland:NA
2046766	2046766	IRL:W.Scot-Uls-Conn	N.Leinster	N_Ireland:NA
2047755	2047755	IRL:W.Scot-Uls-Conn	N.Leinster	Ireland:NA
2047817	2047817	IRL:S.Lein	N.Munster	Ireland:NA
2047920	2047920	IRL:S.Lein	N.Munster	Ireland:NA
2047971	2047971	UK:Scot-N.Ire-Manx	SW.Scot-N.Ire	N_Ireland:NA
2048138	2048138	IRL:W.Scot-Uls-Conn	N.Leinster	N_Ireland:NA
2048649	2048649	IRL:W.Scot-Uls-Conn	N.Leinster	Ireland:NA
2051149	2051149	IRL:W.Scot-Uls-Conn	Connacht	Ireland:NA
2051213	2051213	IRL:W.Scot-Uls-Conn	Connacht	N_Ireland:NA
2053646	2053646	IRL:W.Scot-Uls-Conn	N.Leinster	Ireland:NA
2053880	2053880	IRL:W.Scot-Uls-Conn	W.Uls-Argy	Ireland:NA
2054040	2054040	IRL:S.Lein	N.Munster	Ireland:NA
2055843	2055843	IRL:S.Lein	N.Munster	Ireland:NA
2056480	2056480	IRL:W.Scot-Uls-Conn	N.Leinster	Ireland:NA
2056718	2056718	IRL:S.Lein	Dublin_3	N_Ireland:NA
2056777	2056777	IRL:S.Lein	Dublin_1	Ireland:NA
2057492	2057492	IRL:W.Scot-Uls-Conn	W.Uls-Argy	N_Ireland:NA
2059081	2059081	IRL:Muns	S.Munster	Ireland:NA
2059153	2059153	IRL:W.Scot-Uls-Conn	N.Leinster	Ireland:NA
2059203	2059203	IRL:S.Lein	N.Munster	Ireland:NA
2060855	2060855	UK:Scot-N.Ire-Manx	SW.Scot-N.Ire	N_Ireland:NA
2062240	2062240	IRL:Muns	N.Munster	Ireland:NA
2062896	2062896	UK:Scot-N.Ire-Manx	SW.Scot-N.Ire	Ireland:NA
2064309	2064309	UK:Scot-N.Ire-Manx	SW.Scot-N.Ire	N_Ireland:NA
2064593	2064593	IRL:Muns	S.Munster	Ireland:NA
2066005	2066005	IRL:Muns	S.Munster	Ireland:NA
2068409	2068409	IRL:S.Lein	W.Leinster	Ireland:NA
2070101	2070101	IRL:W.Scot-Uls-Conn	W.Uls-Argy	N_Ireland:NA
2071257	2071257	IRL:Muns	N.Munster	Ireland:NA
2071630	2071630	IRL:Muns	N.Munster	Ireland:NA
2072081	2072081	IRL:Muns	N.Munster	Ireland:NA
2074495	2074495	UK:Scot-N.Ire-Manx	SW.Scot-N.Ire	N_Ireland:NA
2075923	2075923	UK:Wales	Dublin_1	Ireland:NA
2077047	2077047	UK:Scot-N.Ire-Manx	SW.Scot-N.Ire	Ireland:NA
2077352	2077352	IRL:S.Lein	Dublin_1	Ireland:NA
2077812	2077812	IRL:W.Scot-Uls-Conn	W.Uls-Argy	N_Ireland:NA
2078514	2078514	IRL:Muns	N.Munster	Ireland:NA
2078540	2078540	IRL:W.Scot-Uls-Conn	N.Leinster	Ireland:NA
2078661	2078661	UK:Scot-N.Ire-Manx	SW.Scot-N.Ire	Ireland:NA
2080233	2080233	UK:Scot-N.Ire-Manx	SW.Scot-N.Ire	N_Ireland:NA
2081161	2081161	UK:Scot-N.Ire-Manx	SW.Scot-N.Ire	N_Ireland:NA
2081487	2081487	UK:Scot-N.Ire-Manx	N.England	N_Ireland:NA
2082559	2082559	IRL:W.Scot-Uls-Conn	W.Uls-Argy	Ireland:NA
2083257	2083257	UK:Scot-N.Ire-Manx	N.England	Ireland:NA
2084492	2084492	UK:Scot-N.Ire-Manx	SW.Scot-N.Ire	N_Ireland:NA
2084890	2084890	IRL:W.Scot-Uls-Conn	W.Uls-Argy	Ireland:NA
2085430	2085430	IRL:W.Scot-Uls-Conn	W.Uls-Argy	N_Ireland:NA
2085985	2085985	UK:Scot-N.Ire-Manx	SW.Scot-N.Ire	N_Ireland:NA
2086628	2086628	IRL:W.Scot-Uls-Conn	Connacht	Ireland:NA
2087286	2087286	IRL:W.Scot-Uls-Conn	N.Leinster	Ireland:NA
2090369	2090369	IRL:W.Scot-Uls-Conn	N.Leinster	N_Ireland:NA
2090545	2090545	IRL:Muns	N.Munster	Ireland:NA
2090612	2090612	IRL:Muns	S.Munster	Ireland:NA
2091215	2091215	IRL:W.Scot-Uls-Conn	W.Uls-Argy	N_Ireland:NA
2091270	2091270	IRL:W.Scot-Uls-Conn	W.Uls-Argy	N_Ireland:NA
2092855	2092855	IRL:W.Scot-Uls-Conn	Connacht	N_Ireland:NA
2095024	2095024	UK:Scot-N.Ire-Manx	SW.Scot-N.Ire	Ireland:NA
2095305	2095305	IRL:Muns	N.Munster	Ireland:NA
2096299	2096299	IRL:W.Scot-Uls-Conn	Connacht	Ireland:NA
2096832	2096832	IRL:Muns	N.Munster	Ireland:NA
2098601	2098601	UK:Scot-N.Ire-Manx	SW.Scot-N.Ire	N_Ireland:NA
2099363	2099363	UK:Scot-N.Ire-Manx	SW.Scot-N.Ire	Ireland:NA
2099445	2099445	IRL:S.Lein	Connacht	Ireland:NA
2100857	2100857	IRL:S.Lein	Connacht	Ireland:NA
2100944	2100944	IRL:Muns	S.Munster	Ireland:NA
2101542	2101542	UK:Scot-N.Ire-Manx	N.England	Ireland:NA
2102149	2102149	IRL:W.Scot-Uls-Conn	W.Uls-Argy	N_Ireland:NA
2104492	2104492	IRL:Muns	N.Munster	Ireland:NA
2105058	2105058	IRL:W.Scot-Uls-Conn	Connacht	Ireland:NA
2105693	2105693	UK:E-SE.Eng	Midlands	N_Ireland:NA
2105867	2105867	IRL:W.Scot-Uls-Conn	N.Leinster	Ireland:NA
2106166	2106166	UK:Scot-N.Ire-Manx	SW.Scot-N.Ire	N_Ireland:NA
2107031	2107031	IRL:W.Scot-Uls-Conn	N.Leinster	N_Ireland:NA
2107895	2107895	IRL:W.Scot-Uls-Conn	W.Uls-Argy	N_Ireland:NA
2109743	2109743	IRL:Muns	N.Munster	Ireland:NA
2109873	2109873	UK:Scot-N.Ire-Manx	N.England	Ireland:NA
2109907	2109907	UK:E-SE.Eng	Midlands	Ireland:NA
2109919	2109919	UK:Scot-N.Ire-Manx	SW.Scot-N.Ire	N_Ireland:NA
2113730	2113730	UK:Wales	S.Wales	Ireland:NA
2113926	2113926	IRL:W.Scot-Uls-Conn	N.Leinster	Ireland:NA
2114165	2114165	IRL:Muns	N.Munster	Ireland:NA
2114281	2114281	UK:E-SE.Eng	Midlands	N_Ireland:NA
2114327	2114327	IRL:W.Scot-Uls-Conn	W.Uls-Argy	N_Ireland:NA
2116371	2116371	IRL:W.Scot-Uls-Conn	W.Uls-Argy	Ireland:NA
2116479	2116479	UK:Scot-N.Ire-Manx	SW.Scot-N.Ire	N_Ireland:NA
2116648	2116648	IRL:W.Scot-Uls-Conn	W.Uls-Argy	N_Ireland:NA
2117448	2117448	UK:Scot-N.Ire-Manx	SW.Scot-N.Ire	N_Ireland:NA
2118276	2118276	UK:Scot-N.Ire-Manx	SW.Scot-N.Ire	N_Ireland:NA
2118725	2118725	UK:Scot-N.Ire-Manx	SW.Scot-N.Ire	N_Ireland:NA
2119432	2119432	IRL:W.Scot-Uls-Conn	N.Leinster	Ireland:NA
2119475	2119475	IRL:Muns	S.Munster	Ireland:NA
2119911	2119911	IRL:W.Scot-Uls-Conn	N.Leinster	N_Ireland:NA
2121149	2121149	UK:Scot-N.Ire-Manx	SW.Scot-N.Ire	N_Ireland:NA
2121198	2121198	IRL:Muns	S.Munster	Ireland:NA
2121656	2121656	IRL:Muns	N.Munster	Ireland:NA
2122296	2122296	IRL:W.Scot-Uls-Conn	Dublin_1	N_Ireland:NA
2122444	2122444	IRL:Muns	S.Munster	Ireland:NA
2122723	2122723	IRL:W.Scot-Uls-Conn	N.Leinster	Ireland:NA
2122740	2122740	IRL:Muns	N.Munster	Ireland:NA
2123276	2123276	IRL:W.Scot-Uls-Conn	W.Uls-Argy	N_Ireland:NA
2124079	2124079	IRL:W.Scot-Uls-Conn	N.Leinster	Ireland:NA
2124227	2124227	IRL:W.Scot-Uls-Conn	Connacht	Ireland:NA
2125292	2125292	UK:Scot-N.Ire-Manx	SW.Scot-N.Ire	N_Ireland:NA
2126237	2126237	UK:Scot-N.Ire-Manx	SW.Scot-N.Ire	N_Ireland:NA
2126266	2126266	IRL:Muns	N.Munster	Ireland:NA
2126270	2126270	IRL:W.Scot-Uls-Conn	W.Uls-Argy	Ireland:NA
2126974	2126974	UK:E-SE.Eng	Midlands	N_Ireland:NA
2127185	2127185	IRL:W.Scot-Uls-Conn	N.Leinster	N_Ireland:NA
2127333	2127333	UK:Scot-N.Ire-Manx	SW.Scot-N.Ire	N_Ireland:NA
2128216	2128216	UK:Scot-N.Ire-Manx	SW.Scot-N.Ire	N_Ireland:NA
2128300	2128300	IRL:W.Scot-Uls-Conn	Connacht	Ireland:NA
2129609	2129609	UK:Scot-N.Ire-Manx	N.England	N_Ireland:NA
2130260	2130260	UK:Scot-N.Ire-Manx	SW.Scot-N.Ire	N_Ireland:NA
2130790	2130790	IRL:S.Lein	N.Munster	Ireland:NA
2130904	2130904	UK:Scot-N.Ire-Manx	SW.Scot-N.Ire	N_Ireland:NA
2131042	2131042	IRL:S.Lein	N.Munster	Ireland:NA
2131817	2131817	IRL:Muns	N.Munster	Ireland:NA
2132015	2132015	IRL:S.Lein	N.Munster	Ireland:NA
2132053	2132053	IRL:Muns	N.Munster	Ireland:NA
2132461	2132461	UK:Scot-N.Ire-Manx	W.Uls-Argy	N_Ireland:NA
2133339	2133339	UK:E-SE.Eng	N.England	Ireland:NA
2134103	2134103	UK:Scot-N.Ire-Manx	NE.Scotland	N_Ireland:NA
2134397	2134397	UK:Scot-N.Ire-Manx	SW.Scot-N.Ire	N_Ireland:NA
2134679	2134679	UK:Scot-N.Ire-Manx	N.England	N_Ireland:NA
2135039	2135039	UK:Orkney	Orkney	Ireland:NA
2135442	2135442	UK:Wales	Cornwall_1	N_Ireland:NA
2136193	2136193	IRL:W.Scot-Uls-Conn	N.Leinster	Ireland:NA
2138307	2138307	IRL:W.Scot-Uls-Conn	Connacht	Ireland:NA
2138325	2138325	UK:Scot-N.Ire-Manx	SW.Scot-N.Ire	N_Ireland:NA
2138374	2138374	UK:E-SE.Eng	Midlands	N_Ireland:NA
2138381	2138381	IRL:Muns	N.Munster	Ireland:NA
2139009	2139009	UK:Wales	SW.Scot-N.Ire	N_Ireland:NA
2140795	2140795	IRL:W.Scot-Uls-Conn	N.Leinster	N_Ireland:NA
2140877	2140877	UK:Scot-N.Ire-Manx	SW.Scot-N.Ire	N_Ireland:NA
2142133	2142133	IRL:Muns	N.Munster	Ireland:NA
2142514	2142514	UK:Scot-N.Ire-Manx	N.England	N_Ireland:NA
2143870	2143870	UK:Scot-N.Ire-Manx	SW.Scot-N.Ire	N_Ireland:NA
2145504	2145504	UK:Scot-N.Ire-Manx	IoMan	Ireland:NA
2145754	2145754	IRL:Muns	S.Munster	Ireland:NA
2145809	2145809	IRL:W.Scot-Uls-Conn	Connacht	Ireland:NA
2146078	2146078	IRL:W.Scot-Uls-Conn	W.Uls-Argy	N_Ireland:NA
2146595	2146595	UK:Wales	BorderWales	N_Ireland:NA
2147857	2147857	IRL:Muns	S.Munster	Ireland:NA
2149677	2149677	UK:Scot-N.Ire-Manx	N.England	N_Ireland:NA
2150239	2150239	IRL:Muns	N.Munster	Ireland:NA
2150507	2150507	IRL:S.Lein	Connacht	Ireland:NA
2151155	2151155	IRL:W.Scot-Uls-Conn	N.Leinster	N_Ireland:NA
2152157	2152157	IRL:S.Lein	N.Munster	Ireland:NA
2152897	2152897	IRL:S.Lein	N.Munster	Ireland:NA
2153169	2153169	IRL:W.Scot-Uls-Conn	W.Uls-Argy	Ireland:NA
2153294	2153294	UK:Scot-N.Ire-Manx	SW.Scot-N.Ire	N_Ireland:NA
2153376	2153376	IRL:W.Scot-Uls-Conn	W.Uls-Argy	N_Ireland:NA
2153480	2153480	IRL:Muns	N.Munster	Ireland:NA
2154000	2154000	IRL:Muns	N.Munster	Ireland:NA
2154988	2154988	IRL:W.Scot-Uls-Conn	W.Uls-Argy	Ireland:NA
2155104	2155104	UK:Scot-N.Ire-Manx	N.England	Ireland:NA
2155457	2155457	UK:Scot-N.Ire-Manx	SW.Scot-N.Ire	Ireland:NA
2155964	2155964	IRL:W.Scot-Uls-Conn	N.Leinster	Ireland:NA
2156297	2156297	IRL:S.Lein	N.Munster	Ireland:NA
2156540	2156540	IRL:Muns	N.Munster	Ireland:NA
2156725	2156725	IRL:Muns	N.Munster	Ireland:NA
2157627	2157627	IRL:W.Scot-Uls-Conn	N.Leinster	Ireland:NA
2158258	2158258	IRL:W.Scot-Uls-Conn	Connacht	Ireland:NA
2158357	2158357	UK:Scot-N.Ire-Manx	N.England	N_Ireland:NA
2158755	2158755	IRL:Muns	S.Munster	Ireland:NA
2159474	2159474	UK:Scot-N.Ire-Manx	N.England	Ireland:NA
2159857	2159857	IRL:Muns	N.Munster	Ireland:NA
2159879	2159879	IRL:Muns	S.Munster	Ireland:NA
2161183	2161183	IRL:W.Scot-Uls-Conn	N.Leinster	N_Ireland:NA
2161233	2161233	IRL:Muns	N.Munster	Ireland:NA
2161712	2161712	IRL:W.Scot-Uls-Conn	W.Uls-Argy	Ireland:NA
2162890	2162890	IRL:W.Scot-Uls-Conn	Connacht	N_Ireland:NA
2163342	2163342	IRL:W.Scot-Uls-Conn	W.Uls-Argy	Ireland:NA
2164693	2164693	IRL:S.Lein	Connacht	Ireland:NA
2164781	2164781	IRL:S.Lein	N.Munster	Ireland:NA
2165182	2165182	IRL:S.Lein	Dublin_1	Ireland:NA
2165505	2165505	IRL:W.Scot-Uls-Conn	Connacht	Ireland:NA
2165573	2165573	UK:Scot-N.Ire-Manx	SW.Scot-N.Ire	N_Ireland:NA
2166281	2166281	IRL:S.Lein	N.Munster	N_Ireland:NA
2167399	2167399	UK:Scot-N.Ire-Manx	N.England	Ireland:NA
2168151	2168151	UK:Wales	S.Wales	Ireland:NA
2168466	2168466	UK:E-SE.Eng	Norfolk-Suffolk	N_Ireland:NA
2170711	2170711	UK:Scot-N.Ire-Manx	NE.Scotland	N_Ireland:NA
2171185	2171185	IRL:W.Scot-Uls-Conn	W.Uls-Argy	Ireland:NA
2171680	2171680	UK:Cornwall	Cornwall_1	Ireland:NA
2171927	2171927	IRL:Muns	N.Munster	Ireland:NA
2172284	2172284	IRL:Muns	S.Munster	Ireland:NA
2173418	2173418	IRL:Muns	N.Munster	Ireland:NA
2174336	2174336	IRL:W.Scot-Uls-Conn	N.Leinster	N_Ireland:NA
2174668	2174668	UK:Scot-N.Ire-Manx	W.Uls-Argy	Ireland:NA
2177102	2177102	IRL:W.Scot-Uls-Conn	N.Leinster	Ireland:NA
2177824	2177824	UK:Scot-N.Ire-Manx	SW.Scot-N.Ire	N_Ireland:NA
2178500	2178500	IRL:W.Scot-Uls-Conn	W.Uls-Argy	N_Ireland:NA
2179256	2179256	IRL:W.Scot-Uls-Conn	Connacht	Ireland:NA
2180800	2180800	IRL:S.Lein	Wexford	Ireland:NA
2181225	2181225	UK:Scot-N.Ire-Manx	SW.Scot-N.Ire	N_Ireland:NA
2183769	2183769	IRL:Muns	N.Munster	Ireland:NA
2184008	2184008	UK:Scot-N.Ire-Manx	SW.Scot-N.Ire	N_Ireland:NA
2184446	2184446	IRL:W.Scot-Uls-Conn	W.Uls-Argy	N_Ireland:NA
2186751	2186751	UK:Scot-N.Ire-Manx	SW.Scot-N.Ire	N_Ireland:NA
2187681	2187681	UK:Scot-N.Ire-Manx	SW.Scot-N.Ire	N_Ireland:NA
2188154	2188154	IRL:Muns	N.Munster	Ireland:NA
2188952	2188952	UK:E-SE.Eng	Midlands	N_Ireland:NA
2190196	2190196	IRL:W.Scot-Uls-Conn	N.Leinster	Ireland:NA
2191707	2191707	UK:Scot-N.Ire-Manx	N.England	N_Ireland:NA
2191738	2191738	IRL:Muns	S.Munster	Ireland:NA
2192208	2192208	UK:Scot-N.Ire-Manx	SW.Scot-N.Ire	N_Ireland:NA
2192352	2192352	IRL:W.Scot-Uls-Conn	Connacht	Ireland:NA
2193539	2193539	IRL:W.Scot-Uls-Conn	N.Leinster	Ireland:NA
2194425	2194425	IRL:Muns	N.Munster	Ireland:NA
2195355	2195355	UK:Scot-N.Ire-Manx	SW.Scot-N.Ire	N_Ireland:NA
2196136	2196136	IRL:S.Lein	N.Munster	Ireland:NA
2196155	2196155	UK:Scot-N.Ire-Manx	N.England	N_Ireland:NA
2196445	2196445	IRL:W.Scot-Uls-Conn	Connacht	Ireland:NA
2198560	2198560	IRL:W.Scot-Uls-Conn	Connacht	Ireland:NA
2199017	2199017	UK:Wales	SW.Scot-N.Ire	N_Ireland:NA
2199054	2199054	IRL:W.Scot-Uls-Conn	W.Uls-Argy	Ireland:NA
2199377	2199377	IRL:S.Lein	N.Munster	Ireland:NA
2201288	2201288	IRL:Muns	S.Munster	Ireland:NA
2202129	2202129	UK:Scot-N.Ire-Manx	SW.Scot-N.Ire	N_Ireland:NA
2202889	2202889	UK:Scot-N.Ire-Manx	N.England	N_Ireland:NA
2203501	2203501	IRL:W.Scot-Uls-Conn	N.Leinster	Ireland:NA
2205149	2205149	IRL:Muns	N.Munster	Ireland:NA
2205201	2205201	IRL:W.Scot-Uls-Conn	W.Uls-Argy	N_Ireland:NA
2205272	2205272	IRL:W.Scot-Uls-Conn	W.Uls-Argy	N_Ireland:NA
2205377	2205377	IRL:W.Scot-Uls-Conn	Connacht	N_Ireland:NA
2205663	2205663	IRL:W.Scot-Uls-Conn	Connacht	Ireland:NA
2207270	2207270	UK:Scot-N.Ire-Manx	N.England	Ireland:NA
2208557	2208557	IRL:W.Scot-Uls-Conn	N.Leinster	Ireland:NA
2210614	2210614	IRL:W.Scot-Uls-Conn	N.Leinster	Ireland:NA
2211300	2211300	IRL:S.Lein	Wexford	Ireland:NA
2211666	2211666	IRL:Muns	N.Munster	Ireland:NA
2211712	2211712	UK:Scot-N.Ire-Manx	N.England	N_Ireland:NA
2212235	2212235	UK:E-SE.Eng	Midlands	N_Ireland:NA
2212423	2212423	IRL:W.Scot-Uls-Conn	Connacht	Ireland:NA
2213715	2213715	IRL:W.Scot-Uls-Conn	N.Leinster	Ireland:NA
2214557	2214557	UK:Scot-N.Ire-Manx	SW.Scot-N.Ire	Ireland:NA
2214661	2214661	UK:Scot-N.Ire-Manx	SW.Scot-N.Ire	N_Ireland:NA
2214801	2214801	IRL:S.Lein	Dublin_1	Ireland:NA
2214836	2214836	UK:Scot-N.Ire-Manx	SW.Scot-N.Ire	N_Ireland:NA
2215527	2215527	IRL:Muns	N.Munster	Ireland:NA
2216327	2216327	IRL:S.Lein	Connacht	Ireland:NA
2216793	2216793	IRL:W.Scot-Uls-Conn	Connacht	Ireland:NA
2218248	2218248	IRL:Muns	S.Munster	Ireland:NA
2218272	2218272	IRL:W.Scot-Uls-Conn	Connacht	Ireland:NA
2219698	2219698	IRL:Muns	N.Munster	Ireland:NA
2221485	2221485	IRL:W.Scot-Uls-Conn	Connacht	N_Ireland:NA
2223992	2223992	IRL:S.Lein	N.Munster	Ireland:NA
2224401	2224401	UK:Scot-N.Ire-Manx	SW.Scot-N.Ire	N_Ireland:NA
2224938	2224938	IRL:Muns	S.Munster	Ireland:NA
2225442	2225442	UK:Scot-N.Ire-Manx	NE.Scotland	N_Ireland:NA
2225608	2225608	IRL:S.Lein	N.Munster	Ireland:NA
2226100	2226100	IRL:Muns	N.Munster	Ireland:NA
2229052	2229052	UK:Scot-N.Ire-Manx	SW.Scot-N.Ire	N_Ireland:NA
2229143	2229143	IRL:Muns	N.Munster	Ireland:NA
2229293	2229293	IRL:Muns	N.Munster	Ireland:NA
2229672	2229672	IRL:W.Scot-Uls-Conn	Connacht	Ireland:NA
2230663	2230663	UK:Scot-N.Ire-Manx	N.England	N_Ireland:NA
2230745	2230745	IRL:S.Lein	Wexford	Ireland:NA
2231278	2231278	IRL:W.Scot-Uls-Conn	Connacht	Ireland:NA
2231395	2231395	UK:Scot-N.Ire-Manx	SW.Scot-N.Ire	N_Ireland:NA
2231699	2231699	IRL:W.Scot-Uls-Conn	W.Uls-Argy	Ireland:NA
2231775	2231775	UK:Scot-N.Ire-Manx	SW.Scot-N.Ire	N_Ireland:NA
2233115	2233115	UK:E-SE.Eng	Midlands	Ireland:NA
2233306	2233306	IRL:Muns	S.Munster	Ireland:NA
2234189	2234189	IRL:Muns	N.Munster	Ireland:NA
2235040	2235040	IRL:W.Scot-Uls-Conn	Connacht	N_Ireland:NA
2235199	2235199	UK:Scot-N.Ire-Manx	SW.Scot-N.Ire	N_Ireland:NA
2235639	2235639	UK:Scot-N.Ire-Manx	SW.Scot-N.Ire	N_Ireland:NA
2235696	2235696	UK:Scot-N.Ire-Manx	SW.Scot-N.Ire	N_Ireland:NA
2235946	2235946	UK:Scot-N.Ire-Manx	SW.Scot-N.Ire	N_Ireland:NA
2236605	2236605	IRL:W.Scot-Uls-Conn	W.Uls-Argy	Ireland:NA
2237283	2237283	IRL:W.Scot-Uls-Conn	N.Leinster	N_Ireland:NA
2238229	2238229	UK:Scot-N.Ire-Manx	IoMan	Ireland:NA
2239402	2239402	IRL:S.Lein	Wexford	Ireland:NA
2240958	2240958	IRL:Muns	S.Munster	Ireland:NA
2248219	2248219	IRL:S.Lein	N.Munster	Ireland:NA
2248468	2248468	IRL:Muns	S.Munster	Ireland:NA
2248860	2248860	UK:Scot-N.Ire-Manx	NE.Scotland	N_Ireland:NA
2249383	2249383	IRL:Muns	N.Munster	Ireland:NA
2252116	2252116	IRL:W.Scot-Uls-Conn	W.Uls-Argy	N_Ireland:NA
2252719	2252719	IRL:W.Scot-Uls-Conn	N.Munster	Ireland:NA
2252774	2252774	IRL:Muns	N.Munster	Ireland:NA
2253403	2253403	UK:Scot-N.Ire-Manx	SW.Scot-N.Ire	N_Ireland:NA
2254019	2254019	IRL:W.Scot-Uls-Conn	N.Leinster	Ireland:NA
2254275	2254275	UK:Scot-N.Ire-Manx	SW.Scot-N.Ire	N_Ireland:NA
2256093	2256093	UK:Cornwall	Cornwall_1	Ireland:NA
2257987	2257987	IRL:W.Scot-Uls-Conn	Connacht	Ireland:NA
2258083	2258083	UK:Scot-N.Ire-Manx	SW.Scot-N.Ire	Ireland:NA
2258162	2258162	UK:Scot-N.Ire-Manx	SW.Scot-N.Ire	N_Ireland:NA
2259286	2259286	IRL:W.Scot-Uls-Conn	N.Leinster	Ireland:NA
2259445	2259445	IRL:Muns	N.Munster	Ireland:NA
2259604	2259604	IRL:S.Lein	Dublin_1	Ireland:NA
2259946	2259946	UK:Scot-N.Ire-Manx	SW.Scot-N.Ire	N_Ireland:NA
2260336	2260336	IRL:Muns	S.Munster	Ireland:NA
2260952	2260952	UK:Scot-N.Ire-Manx	N.England	N_Ireland:NA
2261677	2261677	IRL:W.Scot-Uls-Conn	Connacht	Ireland:NA
2262106	2262106	IRL:S.Lein	N.Munster	Ireland:NA
2264035	2264035	UK:Scot-N.Ire-Manx	SW.Scot-N.Ire	N_Ireland:NA
2264752	2264752	IRL:W.Scot-Uls-Conn	Connacht	Ireland:NA
2265246	2265246	IRL:W.Scot-Uls-Conn	N.Leinster	Ireland:NA
2266087	2266087	IRL:W.Scot-Uls-Conn	W.Uls-Argy	Ireland:NA
2267094	2267094	IRL:Muns	N.Munster	Ireland:NA
2267206	2267206	IRL:W.Scot-Uls-Conn	N.Leinster	Ireland:NA
2267771	2267771	IRL:W.Scot-Uls-Conn	Connacht	Ireland:NA
2268443	2268443	UK:Scot-N.Ire-Manx	SW.Scot-N.Ire	N_Ireland:NA
2268724	2268724	IRL:Muns	N.Munster	Ireland:NA
2269111	2269111	UK:Scot-N.Ire-Manx	SW.Scot-N.Ire	N_Ireland:NA
2269548	2269548	IRL:S.Lein	N.Munster	Ireland:NA
2271263	2271263	IRL:S.Lein	N.Munster	Ireland:NA
2271447	2271447	IRL:W.Scot-Uls-Conn	W.Uls-Argy	Ireland:NA
2272685	2272685	IRL:S.Lein	N.Munster	Ireland:NA
2273951	2273951	IRL:W.Scot-Uls-Conn	N.Leinster	Ireland:NA
2274552	2274552	UK:Scot-N.Ire-Manx	SW.Scot-N.Ire	Ireland:NA
2274771	2274771	IRL:S.Lein	Dublin_1	Ireland:NA
2275095	2275095	UK:Scot-N.Ire-Manx	SW.Scot-N.Ire	N_Ireland:NA
2275352	2275352	IRL:W.Scot-Uls-Conn	Connacht	Ireland:NA
2276111	2276111	IRL:Muns	S.Munster	Ireland:NA
2278239	2278239	IRL:S.Lein	N.Munster	Ireland:NA
2279091	2279091	UK:Scot-N.Ire-Manx	SW.Scot-N.Ire	Ireland:NA
2282886	2282886	IRL:W.Scot-Uls-Conn	N.Leinster	Ireland:NA
2283484	2283484	IRL:Muns	N.Munster	Ireland:NA
2284050	2284050	IRL:W.Scot-Uls-Conn	N.Leinster	Ireland:NA
2284378	2284378	IRL:Muns	N.Munster	Ireland:NA
2284727	2284727	IRL:S.Lein	Connacht	Ireland:NA
2285507	2285507	IRL:Muns	S.Munster	Ireland:NA
2285616	2285616	UK:Wales	BorderWales	Ireland:NA
2285945	2285945	IRL:W.Scot-Uls-Conn	N.Leinster	Ireland:NA
2286023	2286023	IRL:W.Scot-Uls-Conn	N.Leinster	Ireland:NA
2286587	2286587	IRL:W.Scot-Uls-Conn	N.Leinster	Ireland:NA
2287835	2287835	IRL:W.Scot-Uls-Conn	Connacht	N_Ireland:NA
2288733	2288733	IRL:W.Scot-Uls-Conn	N.Leinster	Ireland:NA
2289164	2289164	UK:Scot-N.Ire-Manx	SW.Scot-N.Ire	N_Ireland:NA
2289318	2289318	IRL:Muns	N.Munster	Ireland:NA
2289826	2289826	IRL:Muns	S.Munster	Ireland:NA
2290263	2290263	UK:Scot-N.Ire-Manx	SW.Scot-N.Ire	Ireland:NA
2290610	2290610	UK:Scot-N.Ire-Manx	N.England	N_Ireland:NA
2290793	2290793	IRL:W.Scot-Uls-Conn	Connacht	Ireland:NA
2291571	2291571	IRL:Muns	S.Munster	Ireland:NA
2291957	2291957	IRL:Muns	S.Munster	Ireland:NA
2292135	2292135	IRL:W.Scot-Uls-Conn	Connacht	N_Ireland:NA
2292367	2292367	UK:Scot-N.Ire-Manx	SW.Scot-N.Ire	Ireland:NA
2296500	2296500	IRL:W.Scot-Uls-Conn	N.Leinster	Ireland:NA
2297034	2297034	IRL:Muns	N.Munster	Ireland:NA
2297825	2297825	IRL:W.Scot-Uls-Conn	Connacht	Ireland:NA
2298548	2298548	IRL:W.Scot-Uls-Conn	N.Leinster	N_Ireland:NA
2298567	2298567	UK:Scot-N.Ire-Manx	W.Uls-Argy	N_Ireland:NA
2298599	2298599	IRL:W.Scot-Uls-Conn	Connacht	Ireland:NA
2301715	2301715	IRL:Muns	S.Munster	Ireland:NA
2302860	2302860	IRL:W.Scot-Uls-Conn	N.Leinster	Ireland:NA
2303554	2303554	IRL:W.Scot-Uls-Conn	N.Leinster	Ireland:NA
2304105	2304105	UK:Scot-N.Ire-Manx	SW.Scot-N.Ire	N_Ireland:NA
2305488	2305488	UK:Scot-N.Ire-Manx	N.England	Ireland:NA
2305986	2305986	IRL:Muns	S.Munster	Ireland:NA
2306026	2306026	IRL:W.Scot-Uls-Conn	N.Leinster	Ireland:NA
2306168	2306168	IRL:Muns	S.Munster	Ireland:NA
2306654	2306654	IRL:W.Scot-Uls-Conn	W.Uls-Argy	Ireland:NA
2307107	2307107	IRL:W.Scot-Uls-Conn	W.Uls-Argy	Ireland:NA
2307716	2307716	UK:Scot-N.Ire-Manx	SW.Scot-N.Ire	N_Ireland:NA
2307747	2307747	IRL:W.Scot-Uls-Conn	W.Uls-Argy	Ireland:NA
2308042	2308042	UK:Scot-N.Ire-Manx	SW.Scot-N.Ire	Ireland:NA
2308115	2308115	UK:Scot-N.Ire-Manx	SW.Scot-N.Ire	N_Ireland:NA
2308799	2308799	IRL:W.Scot-Uls-Conn	W.Uls-Argy	N_Ireland:NA
2309004	2309004	IRL:W.Scot-Uls-Conn	N.Leinster	Ireland:NA
2309730	2309730	IRL:S.Lein	Connacht	Ireland:NA
2310511	2310511	IRL:Muns	N.Munster	Ireland:NA
2311631	2311631	IRL:S.Lein	Wexford	Ireland:NA
2312211	2312211	UK:E-SE.Eng	S.England	N_Ireland:NA
2312337	2312337	UK:Scot-N.Ire-Manx	SW.Scot-N.Ire	Ireland:NA
2312498	2312498	IRL:S.Lein	N.Munster	N_Ireland:NA
2312918	2312918	IRL:W.Scot-Uls-Conn	Connacht	Ireland:NA
2313098	2313098	UK:Scot-N.Ire-Manx	SW.Scot-N.Ire	N_Ireland:NA
2314573	2314573	IRL:W.Scot-Uls-Conn	Connacht	Ireland:NA
2316213	2316213	IRL:S.Lein	N.Munster	Ireland:NA
2316362	2316362	UK:Scot-N.Ire-Manx	N.England	Ireland:NA
2316520	2316520	IRL:Muns	N.Munster	Ireland:NA
2317202	2317202	UK:Scot-N.Ire-Manx	SW.Scot-N.Ire	N_Ireland:NA
2317346	2317346	IRL:S.Lein	Dublin_1	Ireland:NA
2318150	2318150	IRL:S.Lein	Wexford	Ireland:NA
2318465	2318465	IRL:W.Scot-Uls-Conn	W.Uls-Argy	Ireland:NA
2318791	2318791	UK:Scot-N.Ire-Manx	N.England	N_Ireland:NA
2319180	2319180	IRL:W.Scot-Uls-Conn	Connacht	N_Ireland:NA
2320025	2320025	UK:Scot-N.Ire-Manx	SW.Scot-N.Ire	N_Ireland:NA
2320331	2320331	UK:Scot-N.Ire-Manx	SW.Scot-N.Ire	N_Ireland:NA
2323121	2323121	IRL:S.Lein	N.Munster	Ireland:NA
2323488	2323488	IRL:W.Scot-Uls-Conn	W.Uls-Argy	Ireland:NA
2324214	2324214	IRL:S.Lein	SW.Scot-N.Ire	Ireland:NA
2324454	2324454	IRL:W.Scot-Uls-Conn	N.Leinster	N_Ireland:NA
2324720	2324720	IRL:S.Lein	Dublin_1	Ireland:NA
2325963	2325963	IRL:Muns	N.Munster	Ireland:NA
2326160	2326160	IRL:S.Lein	Dublin_1	Ireland:NA
2326407	2326407	UK:Wales	Cornwall_1	N_Ireland:NA
2326524	2326524	IRL:W.Scot-Uls-Conn	W.Uls-Argy	Ireland:NA
2326749	2326749	IRL:Muns	S.Munster	Ireland:NA
2327151	2327151	IRL:S.Lein	Wexford	Ireland:NA
2327318	2327318	UK:Scot-N.Ire-Manx	SW.Scot-N.Ire	N_Ireland:NA
2327988	2327988	IRL:W.Scot-Uls-Conn	W.Uls-Argy	N_Ireland:NA
2328098	2328098	IRL:W.Scot-Uls-Conn	N.Leinster	Ireland:NA
2328399	2328399	IRL:W.Scot-Uls-Conn	Connacht	Ireland:NA
2328829	2328829	UK:Wales	S.Wales	N_Ireland:NA
2328909	2328909	UK:Scot-N.Ire-Manx	SW.Scot-N.Ire	Ireland:NA
2329337	2329337	IRL:Muns	S.Munster	Ireland:NA
2329449	2329449	IRL:W.Scot-Uls-Conn	N.Leinster	N_Ireland:NA
2329473	2329473	IRL:W.Scot-Uls-Conn	N.Leinster	Ireland:NA
2330703	2330703	UK:Scot-N.Ire-Manx	SW.Scot-N.Ire	N_Ireland:NA
2331557	2331557	IRL:S.Lein	Wexford	N_Ireland:NA
2331996	2331996	IRL:S.Lein	N.Munster	Ireland:NA
2333521	2333521	IRL:W.Scot-Uls-Conn	W.Uls-Argy	Ireland:NA
2333828	2333828	UK:Scot-N.Ire-Manx	SW.Scot-N.Ire	N_Ireland:NA
2335324	2335324	IRL:Muns	S.Munster	Ireland:NA
2335563	2335563	IRL:S.Lein	Wexford	Ireland:NA
2338435	2338435	IRL:Muns	N.Munster	Ireland:NA
2338885	2338885	UK:Scot-N.Ire-Manx	N.England	N_Ireland:NA
2339642	2339642	IRL:W.Scot-Uls-Conn	N.Leinster	Ireland:NA
2339656	2339656	IRL:Muns	N.Munster	Ireland:NA
2339728	2339728	IRL:W.Scot-Uls-Conn	Connacht	Ireland:NA
2340546	2340546	IRL:W.Scot-Uls-Conn	W.Uls-Argy	N_Ireland:NA
2341389	2341389	IRL:W.Scot-Uls-Conn	IoMan	N_Ireland:NA
2341840	2341840	IRL:W.Scot-Uls-Conn	N.Leinster	Ireland:NA
2341991	2341991	IRL:W.Scot-Uls-Conn	W.Uls-Argy	N_Ireland:NA
2342368	2342368	IRL:W.Scot-Uls-Conn	W.Uls-Argy	N_Ireland:NA
2344557	2344557	IRL:Muns	N.Munster	Ireland:NA
2345331	2345331	UK:E-SE.Eng	S.England	N_Ireland:NA
2345357	2345357	UK:Scot-N.Ire-Manx	SW.Scot-N.Ire	N_Ireland:NA
2346420	2346420	IRL:S.Lein	N.Munster	Ireland:NA
2347324	2347324	IRL:W.Scot-Uls-Conn	N.Leinster	N_Ireland:NA
2347380	2347380	UK:Scot-N.Ire-Manx	SW.Scot-N.Ire	N_Ireland:NA
2349214	2349214	IRL:W.Scot-Uls-Conn	Connacht	Ireland:NA
2351015	2351015	UK:Scot-N.Ire-Manx	IoMan	Ireland:NA
2351037	2351037	IRL:S.Lein	Wexford	Ireland:NA
2351850	2351850	IRL:W.Scot-Uls-Conn	W.Uls-Argy	Ireland:NA
2352564	2352564	IRL:Muns	S.Munster	Ireland:NA
2353555	2353555	IRL:W.Scot-Uls-Conn	N.Leinster	Ireland:NA
2353666	2353666	UK:Scot-N.Ire-Manx	NE.Scotland	N_Ireland:NA
2353926	2353926	UK:Scot-N.Ire-Manx	N.England	Ireland:NA
2354577	2354577	IRL:W.Scot-Uls-Conn	N.Leinster	N_Ireland:NA
2355186	2355186	IRL:W.Scot-Uls-Conn	W.Uls-Argy	Ireland:NA
2356060	2356060	UK:Scot-N.Ire-Manx	SW.Scot-N.Ire	N_Ireland:NA
2356457	2356457	UK:Scot-N.Ire-Manx	SW.Scot-N.Ire	Ireland:NA
2357561	2357561	IRL:Muns	S.Munster	Ireland:NA
2359204	2359204	IRL:W.Scot-Uls-Conn	N.Leinster	Ireland:NA
2359731	2359731	UK:Scot-N.Ire-Manx	SW.Scot-N.Ire	N_Ireland:NA
2360183	2360183	IRL:S.Lein	Wexford	Ireland:NA
2361030	2361030	IRL:Muns	S.Munster	Ireland:NA
2361154	2361154	IRL:W.Scot-Uls-Conn	N.Leinster	N_Ireland:NA
2361178	2361178	IRL:S.Lein	Wexford	Ireland:NA
2361367	2361367	UK:Scot-N.Ire-Manx	SW.Scot-N.Ire	N_Ireland:NA
2363375	2363375	IRL:W.Scot-Uls-Conn	Connacht	Ireland:NA
2364045	2364045	IRL:Muns	N.Munster	Ireland:NA
2364052	2364052	UK:Scot-N.Ire-Manx	N.England	N_Ireland:NA
2365790	2365790	IRL:S.Lein	N.Munster	Ireland:NA
2368131	2368131	IRL:Muns	S.Munster	Ireland:NA
2368603	2368603	IRL:W.Scot-Uls-Conn	N.Leinster	Ireland:NA
2369071	2369071	IRL:Muns	S.Munster	Ireland:NA
2369237	2369237	IRL:Muns	N.Munster	Ireland:NA
2369886	2369886	IRL:Muns	N.Munster	Ireland:NA
2371979	2371979	UK:Scot-N.Ire-Manx	SW.Scot-N.Ire	N_Ireland:NA
2372324	2372324	IRL:S.Lein	Wexford	Ireland:NA
2373678	2373678	IRL:W.Scot-Uls-Conn	Connacht	Ireland:NA
2373872	2373872	UK:Scot-N.Ire-Manx	SW.Scot-N.Ire	N_Ireland:NA
2374286	2374286	UK:Scot-N.Ire-Manx	SW.Scot-N.Ire	N_Ireland:NA
2374342	2374342	UK:Scot-N.Ire-Manx	SW.Scot-N.Ire	N_Ireland:NA
2375279	2375279	IRL:S.Lein	Dublin_1	Ireland:NA
2375422	2375422	IRL:W.Scot-Uls-Conn	N.Leinster	Ireland:NA
2377278	2377278	IRL:Muns	N.Munster	Ireland:NA
2377655	2377655	UK:Scot-N.Ire-Manx	SW.Scot-N.Ire	N_Ireland:NA
2377672	2377672	UK:Scot-N.Ire-Manx	SW.Scot-N.Ire	N_Ireland:NA
2377775	2377775	IRL:W.Scot-Uls-Conn	W.Uls-Argy	N_Ireland:NA
2378145	2378145	IRL:W.Scot-Uls-Conn	Connacht	Ireland:NA
2378183	2378183	UK:Scot-N.Ire-Manx	N.England	N_Ireland:NA
2378259	2378259	UK:E-SE.Eng	Midlands	Ireland:NA
2378335	2378335	IRL:Muns	N.Munster	Ireland:NA
2378991	2378991	IRL:Muns	N.Munster	Ireland:NA
2379129	2379129	IRL:Muns	S.Munster	Ireland:NA
2379418	2379418	IRL:S.Lein	N.Munster	N_Ireland:NA
2379984	2379984	IRL:W.Scot-Uls-Conn	N.Leinster	Ireland:NA
2381379	2381379	UK:Scot-N.Ire-Manx	SW.Scot-N.Ire	N_Ireland:NA
2382008	2382008	UK:Scot-N.Ire-Manx	NE.Scotland	N_Ireland:NA
2382190	2382190	IRL:W.Scot-Uls-Conn	N.Leinster	Ireland:NA
2383642	2383642	UK:Scot-N.Ire-Manx	SW.Scot-N.Ire	N_Ireland:NA
2385160	2385160	IRL:W.Scot-Uls-Conn	N.Leinster	N_Ireland:NA
2385259	2385259	IRL:W.Scot-Uls-Conn	W.Uls-Argy	N_Ireland:NA
2385474	2385474	UK:Scot-N.Ire-Manx	SW.Scot-N.Ire	Ireland:NA
2385670	2385670	IRL:W.Scot-Uls-Conn	W.Uls-Argy	Ireland:NA
2386403	2386403	IRL:W.Scot-Uls-Conn	N.Leinster	Ireland:NA
2386444	2386444	UK:Scot-N.Ire-Manx	SW.Scot-N.Ire	N_Ireland:NA
2386894	2386894	UK:Scot-N.Ire-Manx	SW.Scot-N.Ire	N_Ireland:NA
2387305	2387305	IRL:Muns	S.Munster	Ireland:NA
2388685	2388685	IRL:W.Scot-Uls-Conn	W.Uls-Argy	N_Ireland:NA
2391856	2391856	UK:Scot-N.Ire-Manx	N.England	Ireland:NA
2392145	2392145	UK:Scot-N.Ire-Manx	N.England	Ireland:NA
2392456	2392456	IRL:W.Scot-Uls-Conn	N.Leinster	N_Ireland:NA
2393081	2393081	UK:Cornwall	Cornwall_1	N_Ireland:NA
2393194	2393194	IRL:W.Scot-Uls-Conn	W.Uls-Argy	N_Ireland:NA
2394355	2394355	IRL:Muns	S.Munster	Ireland:NA
2394556	2394556	UK:Scot-N.Ire-Manx	SW.Scot-N.Ire	N_Ireland:NA
2396119	2396119	IRL:Muns	S.Munster	Ireland:NA
2396511	2396511	IRL:W.Scot-Uls-Conn	Connacht	Ireland:NA
2398110	2398110	IRL:W.Scot-Uls-Conn	Connacht	Ireland:NA
2398692	2398692	IRL:Muns	N.Munster	Ireland:NA
[truncated: 5,160 more rows]
