# Supplementary material for: A genetic perspective on the recent demographic history of Ireland and Britain
Source: Eur J Hum Genet. 2025 Feb 5;33(4):538–45. doi: 10.1038/s41431-025-01794-0 (PMC11986122; doi:10.1038/s41431-025-01794-0)
Supplement: Supplementary file 6 — Supplemental Table 4 [file 41431_2025_1794_MOESM6_ESM.xlsx]

## Sheet: Sheet1
Country1	Country2	Region1	CLST1	Region2	CLST2_suff	BIN	avTotLen	avNSEG	stdevTotLen	stdevNSEG	avRatio_TotLen_NSEG	stdevRatio_TotLen_NSEG	NPairs
Ireland	Ireland	IRL:Muns	N.Kerry	IRL:Muns	N.Kerry	[1,3cM)	13.18	8.185	4.774	2.824	1.609	0.175	3320
Ireland	Ireland	IRL:Muns	N.Kerry	IRL:Muns	N.Munster	[1,3cM)	12.466	7.779	4.708	2.808	1.602	0.183	47118
Ireland	Ireland	IRL:Muns	N.Kerry	IRL:Muns	S.Munster	[1,3cM)	12.922	8.007	4.854	2.871	1.613	0.184	34179
Ireland	Ireland	IRL:Muns	N.Kerry	IRL:S.Lein	Dublin_1	[1,3cM)	11.701	7.354	4.477	2.695	1.591	0.187	17535
Ireland	Ireland	IRL:Muns	N.Kerry	IRL:S.Lein	Dublin_2	[1,3cM)	11.613	7.304	4.466	2.687	1.589	0.185	9996
Ireland	Ireland	IRL:Muns	N.Kerry	IRL:S.Lein	Dublin_3	[1,3cM)	11.754	7.389	4.528	2.73	1.591	0.185	9262
Ireland	Ireland	IRL:Muns	N.Kerry	IRL:S.Lein	W.Leinster	[1,3cM)	11.87	7.455	4.544	2.747	1.593	0.186	16885
Ireland	Ireland	IRL:Muns	N.Kerry	IRL:S.Lein	Wexford	[1,3cM)	11.62	7.308	4.461	2.696	1.591	0.189	14831
Ireland	Ireland	IRL:Muns	N.Kerry	IRL:W.Scot-Uls-Conn	Connacht	[1,3cM)	12.286	7.683	4.667	2.795	1.599	0.184	40328
Ireland	Ireland	IRL:Muns	N.Kerry	IRL:W.Scot-Uls-Conn	N.Leinster	[1,3cM)	12.151	7.616	4.625	2.777	1.595	0.183	43113
Ireland	Ireland	IRL:Muns	N.Kerry	IRL:W.Scot-Uls-Conn	W.Uls-Argy	[1,3cM)	11.908	7.49	4.588	2.765	1.589	0.185	28114
Ireland	England	IRL:Muns	N.Kerry	UK:Cornwall	Cornwall_1	[1,3cM)	8.42	5.54	3.643	2.316	1.52	0.199	9793
Ireland	England	IRL:Muns	N.Kerry	UK:Cornwall	Cornwall_2	[1,3cM)	8.315	5.469	3.632	2.3	1.52	0.196	6281
Ireland	England	IRL:Muns	N.Kerry	UK:Cornwall	Devon	[1,3cM)	8.211	5.39	3.566	2.257	1.524	0.205	8892
Ireland	England	IRL:Muns	N.Kerry	UK:E-SE.Eng	Midlands	[1,3cM)	8.134	5.341	3.606	2.279	1.523	0.206	50511
Ireland	England	IRL:Muns	N.Kerry	UK:E-SE.Eng	Norfolk-Suffolk	[1,3cM)	7.675	5.064	3.488	2.221	1.516	0.212	28096
Ireland	England	IRL:Muns	N.Kerry	UK:E-SE.Eng	S.England	[1,3cM)	7.942	5.239	3.582	2.273	1.516	0.207	48377
Ireland	Orkney	IRL:Muns	N.Kerry	UK:Orkney	Orkney	[1,3cM)	9.505	6.162	3.969	2.474	1.542	0.195	11453
Ireland	Orkney	IRL:Muns	N.Kerry	UK:Orkney	Orkney	[1,3cM)	9.505	6.162	3.969	2.474	1.542	0.195	11453
Ireland	IoMan	IRL:Muns	N.Kerry	UK:Scot-N.Ire-Manx	IoMan	[1,3cM)	10.146	6.52	4.164	2.558	1.555	0.193	5320
Ireland	England	IRL:Muns	N.Kerry	UK:Scot-N.Ire-Manx	N.England	[1,3cM)	8.76	5.707	3.807	2.384	1.534	0.201	37584
Ireland	Scot-N.Ire	IRL:Muns	N.Kerry	UK:Scot-N.Ire-Manx	NE.Scotland	[1,3cM)	9.3	6.026	3.931	2.45	1.543	0.195	10067
Ireland	Scot-N.Ire	IRL:Muns	N.Kerry	UK:Scot-N.Ire-Manx	SW.Scot-N.Ire	[1,3cM)	9.597	6.182	4.006	2.48	1.552	0.197	21437
Ireland	Wales	IRL:Muns	N.Kerry	UK:Wales	BorderWales	[1,3cM)	8.541	5.587	3.718	2.345	1.529	0.205	12497
Ireland	Wales	IRL:Muns	N.Kerry	UK:Wales	N.Wales	[1,3cM)	9.35	6.085	3.907	2.446	1.537	0.193	9089
Ireland	Wales	IRL:Muns	N.Kerry	UK:Wales	S.Wales	[1,3cM)	9.109	5.928	3.853	2.419	1.537	0.197	10059
Ireland	Ireland	IRL:Muns	N.Munster	IRL:Muns	N.Kerry	[1,3cM)	12.466	7.779	4.708	2.808	1.602	0.183	47118
Ireland	Ireland	IRL:Muns	N.Munster	IRL:Muns	N.Munster	[1,3cM)	12.38	7.713	4.688	2.795	1.604	0.185	164948
Ireland	Ireland	IRL:Muns	N.Munster	IRL:Muns	S.Munster	[1,3cM)	12.491	7.782	4.689	2.8	1.605	0.184	239674
Ireland	Ireland	IRL:Muns	N.Munster	IRL:S.Lein	Dublin_1	[1,3cM)	11.603	7.291	4.495	2.711	1.591	0.188	122951
Ireland	Ireland	IRL:Muns	N.Munster	IRL:S.Lein	Dublin_2	[1,3cM)	11.662	7.316	4.513	2.714	1.593	0.188	70095
Ireland	Ireland	IRL:Muns	N.Munster	IRL:S.Lein	Dublin_3	[1,3cM)	11.712	7.353	4.518	2.719	1.592	0.187	64933
Ireland	Ireland	IRL:Muns	N.Munster	IRL:S.Lein	W.Leinster	[1,3cM)	11.817	7.405	4.553	2.736	1.595	0.188	118367
Ireland	Ireland	IRL:Muns	N.Munster	IRL:S.Lein	Wexford	[1,3cM)	11.488	7.221	4.472	2.693	1.591	0.189	104010
Ireland	Ireland	IRL:Muns	N.Munster	IRL:W.Scot-Uls-Conn	Connacht	[1,3cM)	12.234	7.645	4.653	2.784	1.6	0.184	282726
Ireland	Ireland	IRL:Muns	N.Munster	IRL:W.Scot-Uls-Conn	N.Leinster	[1,3cM)	12.121	7.588	4.613	2.77	1.597	0.184	302295
Ireland	Ireland	IRL:Muns	N.Munster	IRL:W.Scot-Uls-Conn	W.Uls-Argy	[1,3cM)	11.818	7.431	4.556	2.743	1.589	0.185	197099
Ireland	England	IRL:Muns	N.Munster	UK:Cornwall	Cornwall_1	[1,3cM)	8.325	5.475	3.638	2.306	1.521	0.202	68719
Ireland	England	IRL:Muns	N.Munster	UK:Cornwall	Cornwall_2	[1,3cM)	8.247	5.426	3.633	2.299	1.519	0.2	44095
Ireland	England	IRL:Muns	N.Munster	UK:Cornwall	Devon	[1,3cM)	8.214	5.395	3.642	2.298	1.522	0.203	62379
Ireland	England	IRL:Muns	N.Munster	UK:E-SE.Eng	Midlands	[1,3cM)	8.122	5.327	3.613	2.281	1.525	0.207	354144
Ireland	England	IRL:Muns	N.Munster	UK:E-SE.Eng	Norfolk-Suffolk	[1,3cM)	7.719	5.083	3.495	2.217	1.519	0.211	197093
Ireland	England	IRL:Muns	N.Munster	UK:E-SE.Eng	S.England	[1,3cM)	7.956	5.234	3.563	2.255	1.52	0.207	339122
Ireland	Orkney	IRL:Muns	N.Munster	UK:Orkney	Orkney	[1,3cM)	9.47	6.119	3.939	2.448	1.548	0.197	80316
Ireland	Orkney	IRL:Muns	N.Munster	UK:Orkney	Orkney	[1,3cM)	9.47	6.119	3.939	2.448	1.548	0.197	80316
Ireland	IoMan	IRL:Muns	N.Munster	UK:Scot-N.Ire-Manx	IoMan	[1,3cM)	9.952	6.394	4.077	2.52	1.556	0.194	37293
Ireland	England	IRL:Muns	N.Munster	UK:Scot-N.Ire-Manx	N.England	[1,3cM)	8.719	5.675	3.784	2.365	1.536	0.202	263533
Ireland	Scot-N.Ire	IRL:Muns	N.Munster	UK:Scot-N.Ire-Manx	NE.Scotland	[1,3cM)	9.322	6.02	3.933	2.442	1.548	0.199	70544
Ireland	Scot-N.Ire	IRL:Muns	N.Munster	UK:Scot-N.Ire-Manx	SW.Scot-N.Ire	[1,3cM)	9.587	6.168	4.002	2.475	1.554	0.197	150321
Ireland	Wales	IRL:Muns	N.Munster	UK:Wales	BorderWales	[1,3cM)	8.504	5.566	3.714	2.335	1.527	0.203	87637
Ireland	Wales	IRL:Muns	N.Munster	UK:Wales	N.Wales	[1,3cM)	9.314	6.073	3.903	2.453	1.533	0.192	63690
Ireland	Wales	IRL:Muns	N.Munster	UK:Wales	S.Wales	[1,3cM)	9.067	5.914	3.844	2.412	1.533	0.196	70552
Ireland	Ireland	IRL:Muns	S.Munster	IRL:Muns	N.Kerry	[1,3cM)	12.922	8.007	4.854	2.871	1.613	0.184	34179
Ireland	Ireland	IRL:Muns	S.Munster	IRL:Muns	N.Munster	[1,3cM)	12.491	7.782	4.689	2.8	1.605	0.184	239674
Ireland	Ireland	IRL:Muns	S.Munster	IRL:Muns	S.Munster	[1,3cM)	13.484	8.295	4.989	2.926	1.624	0.182	86708
Ireland	Ireland	IRL:Muns	S.Munster	IRL:S.Lein	Dublin_1	[1,3cM)	11.721	7.37	4.514	2.718	1.59	0.187	89184
Ireland	Ireland	IRL:Muns	S.Munster	IRL:S.Lein	Dublin_2	[1,3cM)	11.747	7.38	4.517	2.72	1.591	0.186	50848
Ireland	Ireland	IRL:Muns	S.Munster	IRL:S.Lein	Dublin_3	[1,3cM)	11.819	7.422	4.517	2.722	1.592	0.185	47100
Ireland	Ireland	IRL:Muns	S.Munster	IRL:S.Lein	W.Leinster	[1,3cM)	11.899	7.46	4.561	2.741	1.594	0.186	85848
Ireland	Ireland	IRL:Muns	S.Munster	IRL:S.Lein	Wexford	[1,3cM)	11.612	7.295	4.483	2.699	1.591	0.187	75435
Ireland	Ireland	IRL:Muns	S.Munster	IRL:W.Scot-Uls-Conn	Connacht	[1,3cM)	12.215	7.648	4.621	2.774	1.597	0.184	205059
Ireland	Ireland	IRL:Muns	S.Munster	IRL:W.Scot-Uls-Conn	N.Leinster	[1,3cM)	12.162	7.625	4.612	2.774	1.595	0.183	219242
Ireland	Ireland	IRL:Muns	S.Munster	IRL:W.Scot-Uls-Conn	W.Uls-Argy	[1,3cM)	11.905	7.489	4.567	2.751	1.589	0.184	142949
Ireland	England	IRL:Muns	S.Munster	UK:Cornwall	Cornwall_1	[1,3cM)	8.395	5.522	3.651	2.311	1.52	0.201	49836
Ireland	England	IRL:Muns	S.Munster	UK:Cornwall	Cornwall_2	[1,3cM)	8.276	5.444	3.629	2.301	1.52	0.201	31963
Ireland	England	IRL:Muns	S.Munster	UK:Cornwall	Devon	[1,3cM)	8.202	5.387	3.617	2.284	1.522	0.203	45273
Ireland	England	IRL:Muns	S.Munster	UK:E-SE.Eng	Midlands	[1,3cM)	8.067	5.3	3.59	2.271	1.522	0.207	256833
Ireland	England	IRL:Muns	S.Munster	UK:E-SE.Eng	Norfolk-Suffolk	[1,3cM)	7.641	5.039	3.487	2.216	1.517	0.212	142878
Ireland	England	IRL:Muns	S.Munster	UK:E-SE.Eng	S.England	[1,3cM)	7.901	5.205	3.547	2.249	1.518	0.207	245793
Ireland	Orkney	IRL:Muns	S.Munster	UK:Orkney	Orkney	[1,3cM)	9.501	6.146	3.961	2.468	1.546	0.197	58254
Ireland	Orkney	IRL:Muns	S.Munster	UK:Orkney	Orkney	[1,3cM)	9.501	6.146	3.961	2.468	1.546	0.197	58254
Ireland	IoMan	IRL:Muns	S.Munster	UK:Scot-N.Ire-Manx	IoMan	[1,3cM)	10.084	6.482	4.116	2.534	1.555	0.192	27053
Ireland	England	IRL:Muns	S.Munster	UK:Scot-N.Ire-Manx	N.England	[1,3cM)	8.719	5.673	3.786	2.369	1.536	0.203	191109
Ireland	Scot-N.Ire	IRL:Muns	S.Munster	UK:Scot-N.Ire-Manx	NE.Scotland	[1,3cM)	9.39	6.066	3.94	2.444	1.547	0.198	51165
Ireland	Scot-N.Ire	IRL:Muns	S.Munster	UK:Scot-N.Ire-Manx	SW.Scot-N.Ire	[1,3cM)	9.593	6.176	4.006	2.477	1.553	0.197	109027
Ireland	Wales	IRL:Muns	S.Munster	UK:Wales	BorderWales	[1,3cM)	8.465	5.546	3.7	2.323	1.525	0.202	63560
Ireland	Wales	IRL:Muns	S.Munster	UK:Wales	N.Wales	[1,3cM)	9.38	6.11	3.912	2.454	1.535	0.193	46175
Ireland	Wales	IRL:Muns	S.Munster	UK:Wales	S.Wales	[1,3cM)	9.115	5.944	3.844	2.411	1.533	0.195	51156
Ireland	Ireland	IRL:S.Lein	Dublin_1	IRL:Muns	N.Kerry	[1,3cM)	11.701	7.354	4.477	2.695	1.591	0.187	17535
Ireland	Ireland	IRL:S.Lein	Dublin_1	IRL:Muns	N.Munster	[1,3cM)	11.603	7.291	4.495	2.711	1.591	0.188	122951
Ireland	Ireland	IRL:S.Lein	Dublin_1	IRL:Muns	S.Munster	[1,3cM)	11.721	7.37	4.514	2.718	1.59	0.187	89184
Ireland	Ireland	IRL:S.Lein	Dublin_1	IRL:S.Lein	Dublin_1	[1,3cM)	11.745	7.372	4.522	2.725	1.593	0.186	22778
Ireland	Ireland	IRL:S.Lein	Dublin_1	IRL:S.Lein	Dublin_2	[1,3cM)	11.418	7.183	4.451	2.679	1.589	0.188	26092
Ireland	Ireland	IRL:S.Lein	Dublin_1	IRL:S.Lein	Dublin_3	[1,3cM)	11.443	7.188	4.478	2.694	1.591	0.188	24163
Ireland	Ireland	IRL:S.Lein	Dublin_1	IRL:S.Lein	W.Leinster	[1,3cM)	11.523	7.236	4.475	2.688	1.591	0.189	44046
Ireland	Ireland	IRL:S.Lein	Dublin_1	IRL:S.Lein	Wexford	[1,3cM)	11.463	7.186	4.455	2.677	1.595	0.191	38700
Ireland	Ireland	IRL:S.Lein	Dublin_1	IRL:W.Scot-Uls-Conn	Connacht	[1,3cM)	11.816	7.408	4.535	2.728	1.595	0.186	105229
Ireland	Ireland	IRL:S.Lein	Dublin_1	IRL:W.Scot-Uls-Conn	N.Leinster	[1,3cM)	11.938	7.474	4.591	2.753	1.597	0.187	112491
Ireland	Ireland	IRL:S.Lein	Dublin_1	IRL:W.Scot-Uls-Conn	W.Uls-Argy	[1,3cM)	11.628	7.318	4.499	2.716	1.588	0.187	73347
Ireland	England	IRL:S.Lein	Dublin_1	UK:Cornwall	Cornwall_1	[1,3cM)	8.392	5.517	3.683	2.332	1.521	0.2	25576
Ireland	England	IRL:S.Lein	Dublin_1	UK:Cornwall	Cornwall_2	[1,3cM)	8.277	5.443	3.631	2.294	1.52	0.202	16410
Ireland	England	IRL:S.Lein	Dublin_1	UK:Cornwall	Devon	[1,3cM)	8.285	5.443	3.641	2.298	1.522	0.203	23224
Ireland	England	IRL:S.Lein	Dublin_1	UK:E-SE.Eng	Midlands	[1,3cM)	8.229	5.392	3.638	2.296	1.526	0.206	131811
Ireland	England	IRL:S.Lein	Dublin_1	UK:E-SE.Eng	Norfolk-Suffolk	[1,3cM)	7.809	5.142	3.526	2.231	1.518	0.21	73375
Ireland	England	IRL:S.Lein	Dublin_1	UK:E-SE.Eng	S.England	[1,3cM)	8.057	5.296	3.593	2.272	1.521	0.206	126296
Ireland	Orkney	IRL:S.Lein	Dublin_1	UK:Orkney	Orkney	[1,3cM)	9.448	6.118	3.943	2.457	1.545	0.196	29883
Ireland	Orkney	IRL:S.Lein	Dublin_1	UK:Orkney	Orkney	[1,3cM)	9.448	6.118	3.943	2.457	1.545	0.196	29883
Ireland	IoMan	IRL:S.Lein	Dublin_1	UK:Scot-N.Ire-Manx	IoMan	[1,3cM)	9.954	6.389	4.087	2.527	1.558	0.195	13884
Ireland	England	IRL:S.Lein	Dublin_1	UK:Scot-N.Ire-Manx	N.England	[1,3cM)	8.777	5.705	3.797	2.374	1.538	0.202	98100
Ireland	Scot-N.Ire	IRL:S.Lein	Dublin_1	UK:Scot-N.Ire-Manx	NE.Scotland	[1,3cM)	9.292	6.006	3.912	2.43	1.547	0.199	26258
Ireland	Scot-N.Ire	IRL:S.Lein	Dublin_1	UK:Scot-N.Ire-Manx	SW.Scot-N.Ire	[1,3cM)	9.56	6.159	3.975	2.463	1.553	0.199	55953
Ireland	Wales	IRL:S.Lein	Dublin_1	UK:Wales	BorderWales	[1,3cM)	8.546	5.596	3.73	2.35	1.527	0.2	32626
Ireland	Wales	IRL:S.Lein	Dublin_1	UK:Wales	N.Wales	[1,3cM)	9.255	6.027	3.881	2.435	1.536	0.194	23689
Ireland	Wales	IRL:S.Lein	Dublin_1	UK:Wales	S.Wales	[1,3cM)	9.047	5.906	3.821	2.402	1.532	0.196	26246
Ireland	Ireland	IRL:S.Lein	Dublin_2	IRL:Muns	N.Kerry	[1,3cM)	11.613	7.304	4.466	2.687	1.589	0.185	9996
Ireland	Ireland	IRL:S.Lein	Dublin_2	IRL:Muns	N.Munster	[1,3cM)	11.662	7.316	4.513	2.714	1.593	0.188	70095
Ireland	Ireland	IRL:S.Lein	Dublin_2	IRL:Muns	S.Munster	[1,3cM)	11.747	7.38	4.517	2.72	1.591	0.186	50848
Ireland	Ireland	IRL:S.Lein	Dublin_2	IRL:S.Lein	Dublin_1	[1,3cM)	11.418	7.183	4.451	2.679	1.589	0.188	26092
Ireland	Ireland	IRL:S.Lein	Dublin_2	IRL:S.Lein	Dublin_2	[1,3cM)	12.061	7.547	4.532	2.727	1.599	0.183	7377
Ireland	Ireland	IRL:S.Lein	Dublin_2	IRL:S.Lein	Dublin_3	[1,3cM)	11.53	7.236	4.449	2.678	1.593	0.191	13774
Ireland	Ireland	IRL:S.Lein	Dublin_2	IRL:S.Lein	W.Leinster	[1,3cM)	11.573	7.259	4.461	2.689	1.594	0.189	25111
Ireland	Ireland	IRL:S.Lein	Dublin_2	IRL:S.Lein	Wexford	[1,3cM)	11.565	7.248	4.505	2.713	1.596	0.189	22064
Ireland	Ireland	IRL:S.Lein	Dublin_2	IRL:W.Scot-Uls-Conn	Connacht	[1,3cM)	11.888	7.451	4.532	2.723	1.595	0.185	59997
Ireland	Ireland	IRL:S.Lein	Dublin_2	IRL:W.Scot-Uls-Conn	N.Leinster	[1,3cM)	11.958	7.485	4.58	2.747	1.597	0.186	64139
Ireland	Ireland	IRL:S.Lein	Dublin_2	IRL:W.Scot-Uls-Conn	W.Uls-Argy	[1,3cM)	11.637	7.319	4.51	2.716	1.589	0.186	41822
Ireland	England	IRL:S.Lein	Dublin_2	UK:Cornwall	Cornwall_1	[1,3cM)	8.356	5.503	3.664	2.329	1.519	0.201	14586
Ireland	England	IRL:S.Lein	Dublin_2	UK:Cornwall	Cornwall_2	[1,3cM)	8.359	5.495	3.632	2.312	1.522	0.198	9360
Ireland	England	IRL:S.Lein	Dublin_2	UK:Cornwall	Devon	[1,3cM)	8.286	5.439	3.68	2.33	1.524	0.203	13209
Ireland	England	IRL:S.Lein	Dublin_2	UK:E-SE.Eng	Midlands	[1,3cM)	8.233	5.392	3.638	2.292	1.527	0.205	75155
Ireland	England	IRL:S.Lein	Dublin_2	UK:E-SE.Eng	Norfolk-Suffolk	[1,3cM)	7.81	5.138	3.534	2.237	1.52	0.21	41874
Ireland	England	IRL:S.Lein	Dublin_2	UK:E-SE.Eng	S.England	[1,3cM)	8.092	5.314	3.578	2.265	1.523	0.207	71984
Ireland	Orkney	IRL:S.Lein	Dublin_2	UK:Orkney	Orkney	[1,3cM)	9.461	6.111	3.924	2.432	1.548	0.195	17044
Ireland	Orkney	IRL:S.Lein	Dublin_2	UK:Orkney	Orkney	[1,3cM)	9.461	6.111	3.924	2.432	1.548	0.195	17044
Ireland	IoMan	IRL:S.Lein	Dublin_2	UK:Scot-N.Ire-Manx	IoMan	[1,3cM)	9.981	6.417	4.115	2.546	1.556	0.195	7915
Ireland	England	IRL:S.Lein	Dublin_2	UK:Scot-N.Ire-Manx	N.England	[1,3cM)	8.785	5.715	3.799	2.371	1.537	0.202	55918
Ireland	Scot-N.Ire	IRL:S.Lein	Dublin_2	UK:Scot-N.Ire-Manx	NE.Scotland	[1,3cM)	9.365	6.051	3.923	2.435	1.547	0.194	14968
Ireland	Scot-N.Ire	IRL:S.Lein	Dublin_2	UK:Scot-N.Ire-Manx	SW.Scot-N.Ire	[1,3cM)	9.567	6.15	3.999	2.47	1.556	0.2	31890
Ireland	Wales	IRL:S.Lein	Dublin_2	UK:Wales	BorderWales	[1,3cM)	8.587	5.612	3.714	2.336	1.531	0.204	18586
Ireland	Wales	IRL:S.Lein	Dublin_2	UK:Wales	N.Wales	[1,3cM)	9.312	6.053	3.906	2.439	1.538	0.195	13512
Ireland	Wales	IRL:S.Lein	Dublin_2	UK:Wales	S.Wales	[1,3cM)	9.069	5.918	3.814	2.398	1.533	0.196	14974
Ireland	Ireland	IRL:S.Lein	Dublin_3	IRL:Muns	N.Kerry	[1,3cM)	11.754	7.389	4.528	2.73	1.591	0.185	9262
Ireland	Ireland	IRL:S.Lein	Dublin_3	IRL:Muns	N.Munster	[1,3cM)	11.712	7.353	4.518	2.719	1.592	0.187	64933
Ireland	Ireland	IRL:S.Lein	Dublin_3	IRL:Muns	S.Munster	[1,3cM)	11.819	7.422	4.517	2.722	1.592	0.185	47100
Ireland	Ireland	IRL:S.Lein	Dublin_3	IRL:S.Lein	Dublin_1	[1,3cM)	11.443	7.188	4.478	2.694	1.591	0.188	24163
Ireland	Ireland	IRL:S.Lein	Dublin_3	IRL:S.Lein	Dublin_2	[1,3cM)	11.53	7.236	4.449	2.678	1.593	0.191	13774
Ireland	Ireland	IRL:S.Lein	Dublin_3	IRL:S.Lein	Dublin_3	[1,3cM)	12.128	7.595	4.534	2.728	1.597	0.186	6326
Ireland	Ireland	IRL:S.Lein	Dublin_3	IRL:S.Lein	W.Leinster	[1,3cM)	11.631	7.292	4.489	2.705	1.595	0.188	23257
Ireland	Ireland	IRL:S.Lein	Dublin_3	IRL:S.Lein	Wexford	[1,3cM)	11.663	7.307	4.501	2.697	1.595	0.189	20442
Ireland	Ireland	IRL:S.Lein	Dublin_3	IRL:W.Scot-Uls-Conn	Connacht	[1,3cM)	11.872	7.447	4.531	2.722	1.594	0.187	55560
Ireland	Ireland	IRL:S.Lein	Dublin_3	IRL:W.Scot-Uls-Conn	N.Leinster	[1,3cM)	11.925	7.466	4.555	2.727	1.596	0.186	59390
Ireland	Ireland	IRL:S.Lein	Dublin_3	IRL:W.Scot-Uls-Conn	W.Uls-Argy	[1,3cM)	11.652	7.333	4.52	2.722	1.588	0.186	38731
Ireland	England	IRL:S.Lein	Dublin_3	UK:Cornwall	Cornwall_1	[1,3cM)	8.396	5.525	3.702	2.342	1.519	0.201	13507
Ireland	England	IRL:S.Lein	Dublin_3	UK:Cornwall	Cornwall_2	[1,3cM)	8.281	5.443	3.625	2.303	1.521	0.199	8661
Ireland	England	IRL:S.Lein	Dublin_3	UK:Cornwall	Devon	[1,3cM)	8.228	5.41	3.642	2.29	1.519	0.204	12268
Ireland	England	IRL:S.Lein	Dublin_3	UK:E-SE.Eng	Midlands	[1,3cM)	8.26	5.414	3.63	2.292	1.526	0.205	69602
Ireland	England	IRL:S.Lein	Dublin_3	UK:E-SE.Eng	Norfolk-Suffolk	[1,3cM)	7.845	5.163	3.536	2.242	1.519	0.208	38720
Ireland	England	IRL:S.Lein	Dublin_3	UK:E-SE.Eng	S.England	[1,3cM)	8.077	5.308	3.582	2.268	1.522	0.205	66682
Ireland	Orkney	IRL:S.Lein	Dublin_3	UK:Orkney	Orkney	[1,3cM)	9.515	6.151	3.957	2.461	1.548	0.197	15791
Ireland	Orkney	IRL:S.Lein	Dublin_3	UK:Orkney	Orkney	[1,3cM)	9.515	6.151	3.957	2.461	1.548	0.197	15791
Ireland	IoMan	IRL:S.Lein	Dublin_3	UK:Scot-N.Ire-Manx	IoMan	[1,3cM)	9.889	6.356	4.072	2.525	1.558	0.196	7335
Ireland	England	IRL:S.Lein	Dublin_3	UK:Scot-N.Ire-Manx	N.England	[1,3cM)	8.846	5.752	3.816	2.384	1.537	0.201	51786
Ireland	Scot-N.Ire	IRL:S.Lein	Dublin_3	UK:Scot-N.Ire-Manx	NE.Scotland	[1,3cM)	9.363	6.049	3.954	2.447	1.547	0.198	13870
Ireland	Scot-N.Ire	IRL:S.Lein	Dublin_3	UK:Scot-N.Ire-Manx	SW.Scot-N.Ire	[1,3cM)	9.589	6.18	3.967	2.459	1.551	0.197	29541
Ireland	Wales	IRL:S.Lein	Dublin_3	UK:Wales	BorderWales	[1,3cM)	8.504	5.562	3.741	2.35	1.529	0.204	17225
Ireland	Wales	IRL:S.Lein	Dublin_3	UK:Wales	N.Wales	[1,3cM)	9.309	6.058	3.906	2.445	1.537	0.196	12517
Ireland	Wales	IRL:S.Lein	Dublin_3	UK:Wales	S.Wales	[1,3cM)	9.08	5.924	3.848	2.41	1.532	0.193	13859
Ireland	Ireland	IRL:S.Lein	W.Leinster	IRL:Muns	N.Kerry	[1,3cM)	11.87	7.455	4.544	2.747	1.593	0.186	16885
Ireland	Ireland	IRL:S.Lein	W.Leinster	IRL:Muns	N.Munster	[1,3cM)	11.817	7.405	4.553	2.736	1.595	0.188	118367
Ireland	Ireland	IRL:S.Lein	W.Leinster	IRL:Muns	S.Munster	[1,3cM)	11.899	7.46	4.561	2.741	1.594	0.186	85848
Ireland	Ireland	IRL:S.Lein	W.Leinster	IRL:S.Lein	Dublin_1	[1,3cM)	11.523	7.236	4.475	2.688	1.591	0.189	44046
Ireland	Ireland	IRL:S.Lein	W.Leinster	IRL:S.Lein	Dublin_2	[1,3cM)	11.573	7.259	4.461	2.689	1.594	0.189	25111
Ireland	Ireland	IRL:S.Lein	W.Leinster	IRL:S.Lein	Dublin_3	[1,3cM)	11.631	7.292	4.489	2.705	1.595	0.188	23257
Ireland	Ireland	IRL:S.Lein	W.Leinster	IRL:S.Lein	W.Leinster	[1,3cM)	12.034	7.515	4.6	2.752	1.601	0.187	21106
Ireland	Ireland	IRL:S.Lein	W.Leinster	IRL:S.Lein	Wexford	[1,3cM)	11.576	7.253	4.446	2.673	1.596	0.19	37260
Ireland	Ireland	IRL:S.Lein	W.Leinster	IRL:W.Scot-Uls-Conn	Connacht	[1,3cM)	11.874	7.441	4.541	2.73	1.595	0.186	101297
Ireland	Ireland	IRL:S.Lein	W.Leinster	IRL:W.Scot-Uls-Conn	N.Leinster	[1,3cM)	11.909	7.464	4.548	2.733	1.595	0.185	108277
Ireland	Ireland	IRL:S.Lein	W.Leinster	IRL:W.Scot-Uls-Conn	W.Uls-Argy	[1,3cM)	11.617	7.32	4.522	2.726	1.586	0.187	70603
Ireland	England	IRL:S.Lein	W.Leinster	UK:Cornwall	Cornwall_1	[1,3cM)	8.346	5.495	3.638	2.31	1.519	0.199	24616
Ireland	England	IRL:S.Lein	W.Leinster	UK:Cornwall	Cornwall_2	[1,3cM)	8.263	5.434	3.619	2.295	1.52	0.199	15793
Ireland	England	IRL:S.Lein	W.Leinster	UK:Cornwall	Devon	[1,3cM)	8.262	5.418	3.648	2.303	1.525	0.203	22367
Ireland	England	IRL:S.Lein	W.Leinster	UK:E-SE.Eng	Midlands	[1,3cM)	8.2	5.377	3.625	2.289	1.525	0.206	126880
Ireland	England	IRL:S.Lein	W.Leinster	UK:E-SE.Eng	Norfolk-Suffolk	[1,3cM)	7.777	5.119	3.524	2.235	1.519	0.21	70602
Ireland	England	IRL:S.Lein	W.Leinster	UK:E-SE.Eng	S.England	[1,3cM)	8.044	5.288	3.583	2.267	1.521	0.207	121579
Ireland	Orkney	IRL:S.Lein	W.Leinster	UK:Orkney	Orkney	[1,3cM)	9.359	6.064	3.898	2.429	1.543	0.197	28792
Ireland	Orkney	IRL:S.Lein	W.Leinster	UK:Orkney	Orkney	[1,3cM)	9.359	6.064	3.898	2.429	1.543	0.197	28792
Ireland	IoMan	IRL:S.Lein	W.Leinster	UK:Scot-N.Ire-Manx	IoMan	[1,3cM)	9.873	6.342	4.082	2.525	1.557	0.195	13368
Ireland	England	IRL:S.Lein	W.Leinster	UK:Scot-N.Ire-Manx	N.England	[1,3cM)	8.775	5.706	3.794	2.371	1.537	0.201	94441
Ireland	Scot-N.Ire	IRL:S.Lein	W.Leinster	UK:Scot-N.Ire-Manx	NE.Scotland	[1,3cM)	9.331	6.023	3.928	2.438	1.549	0.197	25277
Ireland	Scot-N.Ire	IRL:S.Lein	W.Leinster	UK:Scot-N.Ire-Manx	SW.Scot-N.Ire	[1,3cM)	9.552	6.151	3.995	2.471	1.552	0.197	53858
Ireland	Wales	IRL:S.Lein	W.Leinster	UK:Wales	BorderWales	[1,3cM)	8.559	5.606	3.71	2.34	1.526	0.199	31399
Ireland	Wales	IRL:S.Lein	W.Leinster	UK:Wales	N.Wales	[1,3cM)	9.29	6.046	3.915	2.451	1.536	0.193	22808
Ireland	Wales	IRL:S.Lein	W.Leinster	UK:Wales	S.Wales	[1,3cM)	9.031	5.894	3.83	2.407	1.532	0.196	25268
Ireland	Ireland	IRL:S.Lein	Wexford	IRL:Muns	N.Kerry	[1,3cM)	11.62	7.308	4.461	2.696	1.591	0.189	14831
Ireland	Ireland	IRL:S.Lein	Wexford	IRL:Muns	N.Munster	[1,3cM)	11.488	7.221	4.472	2.693	1.591	0.189	104010
Ireland	Ireland	IRL:S.Lein	Wexford	IRL:Muns	S.Munster	[1,3cM)	11.612	7.295	4.483	2.699	1.591	0.187	75435
Ireland	Ireland	IRL:S.Lein	Wexford	IRL:S.Lein	Dublin_1	[1,3cM)	11.463	7.186	4.455	2.677	1.595	0.191	38700
Ireland	Ireland	IRL:S.Lein	Wexford	IRL:S.Lein	Dublin_2	[1,3cM)	11.565	7.248	4.505	2.713	1.596	0.189	22064
Ireland	Ireland	IRL:S.Lein	Wexford	IRL:S.Lein	Dublin_3	[1,3cM)	11.663	7.307	4.501	2.697	1.595	0.189	20442
Ireland	Ireland	IRL:S.Lein	Wexford	IRL:S.Lein	W.Leinster	[1,3cM)	11.576	7.253	4.446	2.673	1.596	0.19	37260
Ireland	Ireland	IRL:S.Lein	Wexford	IRL:S.Lein	Wexford	[1,3cM)	12.203	7.554	4.662	2.769	1.615	0.191	16281
Ireland	Ireland	IRL:S.Lein	Wexford	IRL:W.Scot-Uls-Conn	Connacht	[1,3cM)	11.522	7.251	4.488	2.701	1.588	0.187	88982
Ireland	Ireland	IRL:S.Lein	Wexford	IRL:W.Scot-Uls-Conn	N.Leinster	[1,3cM)	11.537	7.256	4.499	2.714	1.59	0.188	95138
Ireland	Ireland	IRL:S.Lein	Wexford	IRL:W.Scot-Uls-Conn	W.Uls-Argy	[1,3cM)	11.27	7.117	4.433	2.691	1.583	0.189	62016
Ireland	England	IRL:S.Lein	Wexford	UK:Cornwall	Cornwall_1	[1,3cM)	8.35	5.487	3.633	2.3	1.522	0.201	21616
Ireland	England	IRL:S.Lein	Wexford	UK:Cornwall	Cornwall_2	[1,3cM)	8.302	5.456	3.616	2.28	1.521	0.202	13874
Ireland	England	IRL:S.Lein	Wexford	UK:Cornwall	Devon	[1,3cM)	8.262	5.418	3.66	2.304	1.524	0.204	19631
Ireland	England	IRL:S.Lein	Wexford	UK:E-SE.Eng	Midlands	[1,3cM)	8.215	5.388	3.645	2.3	1.524	0.206	111527
Ireland	England	IRL:S.Lein	Wexford	UK:E-SE.Eng	Norfolk-Suffolk	[1,3cM)	7.831	5.153	3.521	2.233	1.52	0.21	62095
Ireland	England	IRL:S.Lein	Wexford	UK:E-SE.Eng	S.England	[1,3cM)	8.095	5.316	3.593	2.272	1.523	0.207	106767
Ireland	Orkney	IRL:S.Lein	Wexford	UK:Orkney	Orkney	[1,3cM)	9.303	6.027	3.89	2.428	1.544	0.197	25269
Ireland	Orkney	IRL:S.Lein	Wexford	UK:Orkney	Orkney	[1,3cM)	9.303	6.027	3.89	2.428	1.544	0.197	25269
Ireland	IoMan	IRL:S.Lein	Wexford	UK:Scot-N.Ire-Manx	IoMan	[1,3cM)	9.808	6.309	4.092	2.511	1.553	0.197	11749
Ireland	England	IRL:S.Lein	Wexford	UK:Scot-N.Ire-Manx	N.England	[1,3cM)	8.734	5.687	3.774	2.366	1.536	0.203	82980
Ireland	Scot-N.Ire	IRL:S.Lein	Wexford	UK:Scot-N.Ire-Manx	NE.Scotland	[1,3cM)	9.226	5.978	3.885	2.427	1.544	0.198	22200
Ireland	Scot-N.Ire	IRL:S.Lein	Wexford	UK:Scot-N.Ire-Manx	SW.Scot-N.Ire	[1,3cM)	9.445	6.087	3.965	2.45	1.551	0.197	47305
Ireland	Wales	IRL:S.Lein	Wexford	UK:Wales	BorderWales	[1,3cM)	8.545	5.594	3.685	2.323	1.528	0.201	27591
Ireland	Wales	IRL:S.Lein	Wexford	UK:Wales	N.Wales	[1,3cM)	9.218	5.999	3.856	2.409	1.535	0.193	20039
Ireland	Wales	IRL:S.Lein	Wexford	UK:Wales	S.Wales	[1,3cM)	9.075	5.913	3.88	2.437	1.535	0.195	22190
Ireland	Ireland	IRL:W.Scot-Uls-Conn	Connacht	IRL:Muns	N.Kerry	[1,3cM)	12.286	7.683	4.667	2.795	1.599	0.184	40328
Ireland	Ireland	IRL:W.Scot-Uls-Conn	Connacht	IRL:Muns	N.Munster	[1,3cM)	12.234	7.645	4.653	2.784	1.6	0.184	282726
Ireland	Ireland	IRL:W.Scot-Uls-Conn	Connacht	IRL:Muns	S.Munster	[1,3cM)	12.215	7.648	4.621	2.774	1.597	0.184	205059
Ireland	Ireland	IRL:W.Scot-Uls-Conn	Connacht	IRL:S.Lein	Dublin_1	[1,3cM)	11.816	7.408	4.535	2.728	1.595	0.186	105229
Ireland	Ireland	IRL:W.Scot-Uls-Conn	Connacht	IRL:S.Lein	Dublin_2	[1,3cM)	11.888	7.451	4.532	2.723	1.595	0.185	59997
Ireland	Ireland	IRL:W.Scot-Uls-Conn	Connacht	IRL:S.Lein	Dublin_3	[1,3cM)	11.872	7.447	4.531	2.722	1.594	0.187	55560
Ireland	Ireland	IRL:W.Scot-Uls-Conn	Connacht	IRL:S.Lein	W.Leinster	[1,3cM)	11.874	7.441	4.541	2.73	1.595	0.186	101297
Ireland	Ireland	IRL:W.Scot-Uls-Conn	Connacht	IRL:S.Lein	Wexford	[1,3cM)	11.522	7.251	4.488	2.701	1.588	0.187	88982
Ireland	Ireland	IRL:W.Scot-Uls-Conn	Connacht	IRL:W.Scot-Uls-Conn	Connacht	[1,3cM)	12.907	8.002	4.813	2.855	1.612	0.182	120735
Ireland	Ireland	IRL:W.Scot-Uls-Conn	Connacht	IRL:W.Scot-Uls-Conn	N.Leinster	[1,3cM)	12.829	7.964	4.785	2.842	1.61	0.182	258697
Ireland	Ireland	IRL:W.Scot-Uls-Conn	Connacht	IRL:W.Scot-Uls-Conn	W.Uls-Argy	[1,3cM)	12.48	7.786	4.743	2.83	1.602	0.183	168674
Ireland	England	IRL:W.Scot-Uls-Conn	Connacht	UK:Cornwall	Cornwall_1	[1,3cM)	8.328	5.487	3.621	2.297	1.518	0.2	58764
Ireland	England	IRL:W.Scot-Uls-Conn	Connacht	UK:Cornwall	Cornwall_2	[1,3cM)	8.252	5.431	3.637	2.308	1.519	0.202	37731
Ireland	England	IRL:W.Scot-Uls-Conn	Connacht	UK:Cornwall	Devon	[1,3cM)	8.14	5.351	3.632	2.293	1.52	0.203	53372
Ireland	England	IRL:W.Scot-Uls-Conn	Connacht	UK:E-SE.Eng	Midlands	[1,3cM)	8.101	5.316	3.608	2.278	1.524	0.207	302955
Ireland	England	IRL:W.Scot-Uls-Conn	Connacht	UK:E-SE.Eng	Norfolk-Suffolk	[1,3cM)	7.662	5.05	3.494	2.218	1.517	0.212	168589
Ireland	England	IRL:W.Scot-Uls-Conn	Connacht	UK:E-SE.Eng	S.England	[1,3cM)	7.892	5.198	3.542	2.247	1.518	0.207	290042
Ireland	Orkney	IRL:W.Scot-Uls-Conn	Connacht	UK:Orkney	Orkney	[1,3cM)	9.561	6.181	3.972	2.47	1.547	0.196	68751
Ireland	Orkney	IRL:W.Scot-Uls-Conn	Connacht	UK:Orkney	Orkney	[1,3cM)	9.561	6.181	3.972	2.47	1.547	0.196	68751
Ireland	IoMan	IRL:W.Scot-Uls-Conn	Connacht	UK:Scot-N.Ire-Manx	IoMan	[1,3cM)	10.156	6.504	4.164	2.558	1.56	0.194	31940
Ireland	England	IRL:W.Scot-Uls-Conn	Connacht	UK:Scot-N.Ire-Manx	N.England	[1,3cM)	8.783	5.705	3.797	2.37	1.539	0.203	225567
Ireland	Scot-N.Ire	IRL:W.Scot-Uls-Conn	Connacht	UK:Scot-N.Ire-Manx	NE.Scotland	[1,3cM)	9.458	6.102	3.962	2.463	1.55	0.197	60376
Ireland	Scot-N.Ire	IRL:W.Scot-Uls-Conn	Connacht	UK:Scot-N.Ire-Manx	SW.Scot-N.Ire	[1,3cM)	9.744	6.249	4.052	2.494	1.559	0.198	128629
Ireland	Wales	IRL:W.Scot-Uls-Conn	Connacht	UK:Wales	BorderWales	[1,3cM)	8.473	5.551	3.703	2.333	1.526	0.203	74951
Ireland	Wales	IRL:W.Scot-Uls-Conn	Connacht	UK:Wales	N.Wales	[1,3cM)	9.436	6.14	3.922	2.452	1.537	0.192	54503
Ireland	Wales	IRL:W.Scot-Uls-Conn	Connacht	UK:Wales	S.Wales	[1,3cM)	9.103	5.941	3.841	2.407	1.532	0.195	60359
Ireland	Ireland	IRL:W.Scot-Uls-Conn	N.Leinster	IRL:Muns	N.Kerry	[1,3cM)	12.151	7.616	4.625	2.777	1.595	0.183	43113
Ireland	Ireland	IRL:W.Scot-Uls-Conn	N.Leinster	IRL:Muns	N.Munster	[1,3cM)	12.121	7.588	4.613	2.77	1.597	0.184	302295
Ireland	Ireland	IRL:W.Scot-Uls-Conn	N.Leinster	IRL:Muns	S.Munster	[1,3cM)	12.162	7.625	4.612	2.774	1.595	0.183	219242
Ireland	Ireland	IRL:W.Scot-Uls-Conn	N.Leinster	IRL:S.Lein	Dublin_1	[1,3cM)	11.938	7.474	4.591	2.753	1.597	0.187	112491
Ireland	Ireland	IRL:W.Scot-Uls-Conn	N.Leinster	IRL:S.Lein	Dublin_2	[1,3cM)	11.958	7.485	4.58	2.747	1.597	0.186	64139
Ireland	Ireland	IRL:W.Scot-Uls-Conn	N.Leinster	IRL:S.Lein	Dublin_3	[1,3cM)	11.925	7.466	4.555	2.727	1.596	0.186	59390
Ireland	Ireland	IRL:W.Scot-Uls-Conn	N.Leinster	IRL:S.Lein	W.Leinster	[1,3cM)	11.909	7.464	4.548	2.733	1.595	0.185	108277
Ireland	Ireland	IRL:W.Scot-Uls-Conn	N.Leinster	IRL:S.Lein	Wexford	[1,3cM)	11.537	7.256	4.499	2.714	1.59	0.188	95138
Ireland	Ireland	IRL:W.Scot-Uls-Conn	N.Leinster	IRL:W.Scot-Uls-Conn	Connacht	[1,3cM)	12.829	7.964	4.785	2.842	1.61	0.182	258697
Ireland	Ireland	IRL:W.Scot-Uls-Conn	N.Leinster	IRL:W.Scot-Uls-Conn	N.Leinster	[1,3cM)	13.525	8.321	5.013	2.94	1.624	0.181	138036
Ireland	Ireland	IRL:W.Scot-Uls-Conn	N.Leinster	IRL:W.Scot-Uls-Conn	W.Uls-Argy	[1,3cM)	12.781	7.937	4.848	2.876	1.609	0.183	180335
Ireland	England	IRL:W.Scot-Uls-Conn	N.Leinster	UK:Cornwall	Cornwall_1	[1,3cM)	8.313	5.475	3.661	2.322	1.518	0.201	62847
Ireland	England	IRL:W.Scot-Uls-Conn	N.Leinster	UK:Cornwall	Cornwall_2	[1,3cM)	8.243	5.429	3.631	2.301	1.518	0.201	40349
Ireland	England	IRL:W.Scot-Uls-Conn	N.Leinster	UK:Cornwall	Devon	[1,3cM)	8.14	5.347	3.611	2.285	1.522	0.204	57048
Ireland	England	IRL:W.Scot-Uls-Conn	N.Leinster	UK:E-SE.Eng	Midlands	[1,3cM)	8.101	5.313	3.611	2.276	1.524	0.207	323974
Ireland	England	IRL:W.Scot-Uls-Conn	N.Leinster	UK:E-SE.Eng	Norfolk-Suffolk	[1,3cM)	7.637	5.035	3.473	2.206	1.517	0.21	180201
Ireland	England	IRL:W.Scot-Uls-Conn	N.Leinster	UK:E-SE.Eng	S.England	[1,3cM)	7.896	5.197	3.551	2.25	1.519	0.207	310157
Ireland	Orkney	IRL:W.Scot-Uls-Conn	N.Leinster	UK:Orkney	Orkney	[1,3cM)	9.652	6.223	3.978	2.465	1.551	0.195	73510
Ireland	Orkney	IRL:W.Scot-Uls-Conn	N.Leinster	UK:Orkney	Orkney	[1,3cM)	9.652	6.223	3.978	2.465	1.551	0.195	73510
Ireland	IoMan	IRL:W.Scot-Uls-Conn	N.Leinster	UK:Scot-N.Ire-Manx	IoMan	[1,3cM)	10.314	6.591	4.182	2.569	1.564	0.192	34145
Ireland	England	IRL:W.Scot-Uls-Conn	N.Leinster	UK:Scot-N.Ire-Manx	N.England	[1,3cM)	8.842	5.738	3.821	2.382	1.541	0.203	241103
Ireland	Scot-N.Ire	IRL:W.Scot-Uls-Conn	N.Leinster	UK:Scot-N.Ire-Manx	NE.Scotland	[1,3cM)	9.528	6.144	3.976	2.464	1.551	0.197	64538
Ireland	Scot-N.Ire	IRL:W.Scot-Uls-Conn	N.Leinster	UK:Scot-N.Ire-Manx	SW.Scot-N.Ire	[1,3cM)	9.849	6.308	4.082	2.508	1.561	0.198	137563
Ireland	Wales	IRL:W.Scot-Uls-Conn	N.Leinster	UK:Wales	BorderWales	[1,3cM)	8.473	5.551	3.69	2.326	1.526	0.201	80148
Ireland	Wales	IRL:W.Scot-Uls-Conn	N.Leinster	UK:Wales	N.Wales	[1,3cM)	9.444	6.143	3.928	2.456	1.537	0.193	58234
Ireland	Wales	IRL:W.Scot-Uls-Conn	N.Leinster	UK:Wales	S.Wales	[1,3cM)	9.053	5.909	3.821	2.401	1.532	0.195	64525
Ireland	Ireland	IRL:W.Scot-Uls-Conn	W.Uls-Argy	IRL:Muns	N.Kerry	[1,3cM)	11.908	7.49	4.588	2.765	1.589	0.185	28114
Ireland	Ireland	IRL:W.Scot-Uls-Conn	W.Uls-Argy	IRL:Muns	N.Munster	[1,3cM)	11.818	7.431	4.556	2.743	1.589	0.185	197099
Ireland	Ireland	IRL:W.Scot-Uls-Conn	W.Uls-Argy	IRL:Muns	S.Munster	[1,3cM)	11.905	7.489	4.567	2.751	1.589	0.184	142949
Ireland	Ireland	IRL:W.Scot-Uls-Conn	W.Uls-Argy	IRL:S.Lein	Dublin_1	[1,3cM)	11.628	7.318	4.499	2.716	1.588	0.187	73347
Ireland	Ireland	IRL:W.Scot-Uls-Conn	W.Uls-Argy	IRL:S.Lein	Dublin_2	[1,3cM)	11.637	7.319	4.51	2.716	1.589	0.186	41822
Ireland	Ireland	IRL:W.Scot-Uls-Conn	W.Uls-Argy	IRL:S.Lein	Dublin_3	[1,3cM)	11.652	7.333	4.52	2.722	1.588	0.186	38731
Ireland	Ireland	IRL:W.Scot-Uls-Conn	W.Uls-Argy	IRL:S.Lein	W.Leinster	[1,3cM)	11.617	7.32	4.522	2.726	1.586	0.187	70603
Ireland	Ireland	IRL:W.Scot-Uls-Conn	W.Uls-Argy	IRL:S.Lein	Wexford	[1,3cM)	11.27	7.117	4.433	2.691	1.583	0.189	62016
Ireland	Ireland	IRL:W.Scot-Uls-Conn	W.Uls-Argy	IRL:W.Scot-Uls-Conn	Connacht	[1,3cM)	12.48	7.786	4.743	2.83	1.602	0.183	168674
Ireland	Ireland	IRL:W.Scot-Uls-Conn	W.Uls-Argy	IRL:W.Scot-Uls-Conn	N.Leinster	[1,3cM)	12.781	7.937	4.848	2.876	1.609	0.183	180335
Ireland	Ireland	IRL:W.Scot-Uls-Conn	W.Uls-Argy	IRL:W.Scot-Uls-Conn	W.Uls-Argy	[1,3cM)	12.924	8.009	4.947	2.921	1.612	0.184	58626
Ireland	England	IRL:W.Scot-Uls-Conn	W.Uls-Argy	UK:Cornwall	Cornwall_1	[1,3cM)	8.362	5.506	3.634	2.303	1.519	0.201	40973
Ireland	England	IRL:W.Scot-Uls-Conn	W.Uls-Argy	UK:Cornwall	Cornwall_2	[1,3cM)	8.284	5.449	3.636	2.309	1.521	0.203	26273
Ireland	England	IRL:W.Scot-Uls-Conn	W.Uls-Argy	UK:Cornwall	Devon	[1,3cM)	8.144	5.356	3.614	2.283	1.52	0.204	37221
Ireland	England	IRL:W.Scot-Uls-Conn	W.Uls-Argy	UK:E-SE.Eng	Midlands	[1,3cM)	8.143	5.34	3.623	2.286	1.525	0.207	211321
Ireland	England	IRL:W.Scot-Uls-Conn	W.Uls-Argy	UK:E-SE.Eng	Norfolk-Suffolk	[1,3cM)	7.701	5.074	3.505	2.223	1.517	0.21	117539
Ireland	England	IRL:W.Scot-Uls-Conn	W.Uls-Argy	UK:E-SE.Eng	S.England	[1,3cM)	7.914	5.208	3.544	2.245	1.52	0.208	202222
Ireland	Orkney	IRL:W.Scot-Uls-Conn	W.Uls-Argy	UK:Orkney	Orkney	[1,3cM)	9.758	6.283	4.027	2.494	1.553	0.196	47933
Ireland	Orkney	IRL:W.Scot-Uls-Conn	W.Uls-Argy	UK:Orkney	Orkney	[1,3cM)	9.758	6.283	4.027	2.494	1.553	0.196	47933
Ireland	IoMan	IRL:W.Scot-Uls-Conn	W.Uls-Argy	UK:Scot-N.Ire-Manx	IoMan	[1,3cM)	10.272	6.554	4.239	2.588	1.566	0.195	22259
Ireland	England	IRL:W.Scot-Uls-Conn	W.Uls-Argy	UK:Scot-N.Ire-Manx	N.England	[1,3cM)	8.917	5.778	3.838	2.391	1.543	0.203	157269
Ireland	Scot-N.Ire	IRL:W.Scot-Uls-Conn	W.Uls-Argy	UK:Scot-N.Ire-Manx	NE.Scotland	[1,3cM)	9.691	6.23	4.032	2.488	1.555	0.197	42093
Ireland	Scot-N.Ire	IRL:W.Scot-Uls-Conn	W.Uls-Argy	UK:Scot-N.Ire-Manx	SW.Scot-N.Ire	[1,3cM)	9.917	6.338	4.121	2.523	1.564	0.198	89720
Ireland	Wales	IRL:W.Scot-Uls-Conn	W.Uls-Argy	UK:Wales	BorderWales	[1,3cM)	8.452	5.537	3.706	2.334	1.526	0.202	52255
Ireland	Wales	IRL:W.Scot-Uls-Conn	W.Uls-Argy	UK:Wales	N.Wales	[1,3cM)	9.389	6.112	3.897	2.447	1.537	0.192	37983
Ireland	Wales	IRL:W.Scot-Uls-Conn	W.Uls-Argy	UK:Wales	S.Wales	[1,3cM)	9.015	5.893	3.812	2.398	1.53	0.195	42048
England	Ireland	UK:Cornwall	Cornwall_1	IRL:Muns	N.Kerry	[1,3cM)	8.42	5.54	3.643	2.316	1.52	0.199	9793
England	Ireland	UK:Cornwall	Cornwall_1	IRL:Muns	N.Munster	[1,3cM)	8.325	5.475	3.638	2.306	1.521	0.202	68719
England	Ireland	UK:Cornwall	Cornwall_1	IRL:Muns	S.Munster	[1,3cM)	8.395	5.522	3.651	2.311	1.52	0.201	49836
England	Ireland	UK:Cornwall	Cornwall_1	IRL:S.Lein	Dublin_1	[1,3cM)	8.392	5.517	3.683	2.332	1.521	0.2	25576
England	Ireland	UK:Cornwall	Cornwall_1	IRL:S.Lein	Dublin_2	[1,3cM)	8.356	5.503	3.664	2.329	1.519	0.201	14586
England	Ireland	UK:Cornwall	Cornwall_1	IRL:S.Lein	Dublin_3	[1,3cM)	8.396	5.525	3.702	2.342	1.519	0.201	13507
England	Ireland	UK:Cornwall	Cornwall_1	IRL:S.Lein	W.Leinster	[1,3cM)	8.346	5.495	3.638	2.31	1.519	0.199	24616
England	Ireland	UK:Cornwall	Cornwall_1	IRL:S.Lein	Wexford	[1,3cM)	8.35	5.487	3.633	2.3	1.522	0.201	21616
England	Ireland	UK:Cornwall	Cornwall_1	IRL:W.Scot-Uls-Conn	Connacht	[1,3cM)	8.328	5.487	3.621	2.297	1.518	0.2	58764
England	Ireland	UK:Cornwall	Cornwall_1	IRL:W.Scot-Uls-Conn	N.Leinster	[1,3cM)	8.313	5.475	3.661	2.322	1.518	0.201	62847
England	Ireland	UK:Cornwall	Cornwall_1	IRL:W.Scot-Uls-Conn	W.Uls-Argy	[1,3cM)	8.362	5.506	3.634	2.303	1.519	0.201	40973
England	England	UK:Cornwall	Cornwall_1	UK:Cornwall	Cornwall_1	[1,3cM)	11.011	6.839	4.394	2.611	1.61	0.204	7133
England	England	UK:Cornwall	Cornwall_1	UK:Cornwall	Cornwall_2	[1,3cM)	10.144	6.377	4.162	2.503	1.59	0.207	9234
England	England	UK:Cornwall	Cornwall_1	UK:Cornwall	Devon	[1,3cM)	9.192	5.911	3.907	2.396	1.552	0.206	13044
England	England	UK:Cornwall	Cornwall_1	UK:E-SE.Eng	Midlands	[1,3cM)	8.337	5.467	3.659	2.309	1.525	0.204	73954
England	England	UK:Cornwall	Cornwall_1	UK:E-SE.Eng	Norfolk-Suffolk	[1,3cM)	8.157	5.353	3.605	2.278	1.524	0.206	41195
England	England	UK:Cornwall	Cornwall_1	UK:E-SE.Eng	S.England	[1,3cM)	8.454	5.532	3.688	2.318	1.528	0.204	70857
England	Orkney	UK:Cornwall	Cornwall_1	UK:Orkney	Orkney	[1,3cM)	8.353	5.514	3.643	2.321	1.515	0.198	16726
England	Orkney	UK:Cornwall	Cornwall_1	UK:Orkney	Orkney	[1,3cM)	8.353	5.514	3.643	2.321	1.515	0.198	16726
England	IoMan	UK:Cornwall	Cornwall_1	UK:Scot-N.Ire-Manx	IoMan	[1,3cM)	8.4	5.548	3.653	2.317	1.513	0.199	7762
England	England	UK:Cornwall	Cornwall_1	UK:Scot-N.Ire-Manx	N.England	[1,3cM)	8.315	5.463	3.631	2.297	1.522	0.203	54946
England	Scot-N.Ire	UK:Cornwall	Cornwall_1	UK:Scot-N.Ire-Manx	NE.Scotland	[1,3cM)	8.206	5.402	3.601	2.291	1.52	0.204	14689
England	Scot-N.Ire	UK:Cornwall	Cornwall_1	UK:Scot-N.Ire-Manx	SW.Scot-N.Ire	[1,3cM)	8.335	5.475	3.662	2.306	1.522	0.203	31294
England	Wales	UK:Cornwall	Cornwall_1	UK:Wales	BorderWales	[1,3cM)	8.52	5.581	3.691	2.33	1.527	0.201	18286
England	Wales	UK:Cornwall	Cornwall_1	UK:Wales	N.Wales	[1,3cM)	8.438	5.543	3.701	2.339	1.522	0.2	13268
England	Wales	UK:Cornwall	Cornwall_1	UK:Wales	S.Wales	[1,3cM)	8.442	5.55	3.678	2.327	1.521	0.202	14708
England	Ireland	UK:Cornwall	Cornwall_2	IRL:Muns	N.Kerry	[1,3cM)	8.315	5.469	3.632	2.3	1.52	0.196	6281
England	Ireland	UK:Cornwall	Cornwall_2	IRL:Muns	N.Munster	[1,3cM)	8.247	5.426	3.633	2.299	1.519	0.2	44095
England	Ireland	UK:Cornwall	Cornwall_2	IRL:Muns	S.Munster	[1,3cM)	8.276	5.444	3.629	2.301	1.52	0.201	31963
England	Ireland	UK:Cornwall	Cornwall_2	IRL:S.Lein	Dublin_1	[1,3cM)	8.277	5.443	3.631	2.294	1.52	0.202	16410
England	Ireland	UK:Cornwall	Cornwall_2	IRL:S.Lein	Dublin_2	[1,3cM)	8.359	5.495	3.632	2.312	1.522	0.198	9360
England	Ireland	UK:Cornwall	Cornwall_2	IRL:S.Lein	Dublin_3	[1,3cM)	8.281	5.443	3.625	2.303	1.521	0.199	8661
England	Ireland	UK:Cornwall	Cornwall_2	IRL:S.Lein	W.Leinster	[1,3cM)	8.263	5.434	3.619	2.295	1.52	0.199	15793
England	Ireland	UK:Cornwall	Cornwall_2	IRL:S.Lein	Wexford	[1,3cM)	8.302	5.456	3.616	2.28	1.521	0.202	13874
England	Ireland	UK:Cornwall	Cornwall_2	IRL:W.Scot-Uls-Conn	Connacht	[1,3cM)	8.252	5.431	3.637	2.308	1.519	0.202	37731
England	Ireland	UK:Cornwall	Cornwall_2	IRL:W.Scot-Uls-Conn	N.Leinster	[1,3cM)	8.243	5.429	3.631	2.301	1.518	0.201	40349
England	Ireland	UK:Cornwall	Cornwall_2	IRL:W.Scot-Uls-Conn	W.Uls-Argy	[1,3cM)	8.284	5.449	3.636	2.309	1.521	0.203	26273
England	England	UK:Cornwall	Cornwall_2	UK:Cornwall	Cornwall_1	[1,3cM)	10.144	6.377	4.162	2.503	1.59	0.207	9234
England	England	UK:Cornwall	Cornwall_2	UK:Cornwall	Cornwall_2	[1,3cM)	10.123	6.345	4.19	2.536	1.596	0.21	2920
England	England	UK:Cornwall	Cornwall_2	UK:Cornwall	Devon	[1,3cM)	9.272	5.938	3.917	2.401	1.561	0.205	8371
England	England	UK:Cornwall	Cornwall_2	UK:E-SE.Eng	Midlands	[1,3cM)	8.386	5.489	3.693	2.331	1.528	0.203	47461
England	England	UK:Cornwall	Cornwall_2	UK:E-SE.Eng	Norfolk-Suffolk	[1,3cM)	8.145	5.344	3.6	2.273	1.524	0.208	26441
England	England	UK:Cornwall	Cornwall_2	UK:E-SE.Eng	S.England	[1,3cM)	8.487	5.541	3.69	2.315	1.531	0.204	45473
England	Orkney	UK:Cornwall	Cornwall_2	UK:Orkney	Orkney	[1,3cM)	8.268	5.438	3.6	2.27	1.519	0.202	10739
England	Orkney	UK:Cornwall	Cornwall_2	UK:Orkney	Orkney	[1,3cM)	8.268	5.438	3.6	2.27	1.519	0.202	10739
England	IoMan	UK:Cornwall	Cornwall_2	UK:Scot-N.Ire-Manx	IoMan	[1,3cM)	8.265	5.431	3.648	2.3	1.52	0.201	4986
England	England	UK:Cornwall	Cornwall_2	UK:Scot-N.Ire-Manx	N.England	[1,3cM)	8.343	5.469	3.651	2.304	1.525	0.203	35271
England	Scot-N.Ire	UK:Cornwall	Cornwall_2	UK:Scot-N.Ire-Manx	NE.Scotland	[1,3cM)	8.201	5.384	3.63	2.299	1.524	0.209	9428
England	Scot-N.Ire	UK:Cornwall	Cornwall_2	UK:Scot-N.Ire-Manx	SW.Scot-N.Ire	[1,3cM)	8.333	5.474	3.617	2.295	1.523	0.203	20106
England	Wales	UK:Cornwall	Cornwall_2	UK:Wales	BorderWales	[1,3cM)	8.466	5.536	3.669	2.309	1.53	0.208	11733
England	Wales	UK:Cornwall	Cornwall_2	UK:Wales	N.Wales	[1,3cM)	8.409	5.524	3.661	2.301	1.522	0.203	8517
England	Wales	UK:Cornwall	Cornwall_2	UK:Wales	S.Wales	[1,3cM)	8.327	5.462	3.636	2.29	1.524	0.201	9438
England	Ireland	UK:Cornwall	Devon	IRL:Muns	N.Kerry	[1,3cM)	8.211	5.39	3.566	2.257	1.524	0.205	8892
England	Ireland	UK:Cornwall	Devon	IRL:Muns	N.Munster	[1,3cM)	8.214	5.395	3.642	2.298	1.522	0.203	62379
England	Ireland	UK:Cornwall	Devon	IRL:Muns	S.Munster	[1,3cM)	8.202	5.387	3.617	2.284	1.522	0.203	45273
England	Ireland	UK:Cornwall	Devon	IRL:S.Lein	Dublin_1	[1,3cM)	8.285	5.443	3.641	2.298	1.522	0.203	23224
England	Ireland	UK:Cornwall	Devon	IRL:S.Lein	Dublin_2	[1,3cM)	8.286	5.439	3.68	2.33	1.524	0.203	13209
England	Ireland	UK:Cornwall	Devon	IRL:S.Lein	Dublin_3	[1,3cM)	8.228	5.41	3.642	2.29	1.519	0.204	12268
England	Ireland	UK:Cornwall	Devon	IRL:S.Lein	W.Leinster	[1,3cM)	8.262	5.418	3.648	2.303	1.525	0.203	22367
England	Ireland	UK:Cornwall	Devon	IRL:S.Lein	Wexford	[1,3cM)	8.262	5.418	3.66	2.304	1.524	0.204	19631
England	Ireland	UK:Cornwall	Devon	IRL:W.Scot-Uls-Conn	Connacht	[1,3cM)	8.14	5.351	3.632	2.293	1.52	0.203	53372
England	Ireland	UK:Cornwall	Devon	IRL:W.Scot-Uls-Conn	N.Leinster	[1,3cM)	8.14	5.347	3.611	2.285	1.522	0.204	57048
England	Ireland	UK:Cornwall	Devon	IRL:W.Scot-Uls-Conn	W.Uls-Argy	[1,3cM)	8.144	5.356	3.614	2.283	1.52	0.204	37221
England	England	UK:Cornwall	Devon	UK:Cornwall	Cornwall_1	[1,3cM)	9.192	5.911	3.907	2.396	1.552	0.206	13044
England	England	UK:Cornwall	Devon	UK:Cornwall	Cornwall_2	[1,3cM)	9.272	5.938	3.917	2.401	1.561	0.205	8371
England	England	UK:Cornwall	Devon	UK:Cornwall	Devon	[1,3cM)	9.438	6.058	4.013	2.472	1.558	0.201	5877
England	England	UK:Cornwall	Devon	UK:E-SE.Eng	Midlands	[1,3cM)	8.704	5.681	3.751	2.358	1.532	0.202	67229
England	England	UK:Cornwall	Devon	UK:E-SE.Eng	Norfolk-Suffolk	[1,3cM)	8.535	5.571	3.727	2.339	1.532	0.204	37446
England	England	UK:Cornwall	Devon	UK:E-SE.Eng	S.England	[1,3cM)	8.876	5.769	3.797	2.372	1.538	0.201	64436
England	Orkney	UK:Cornwall	Devon	UK:Orkney	Orkney	[1,3cM)	8.48	5.56	3.69	2.331	1.526	0.202	15191
England	Orkney	UK:Cornwall	Devon	UK:Orkney	Orkney	[1,3cM)	8.48	5.56	3.69	2.331	1.526	0.202	15191
England	IoMan	UK:Cornwall	Devon	UK:Scot-N.Ire-Manx	IoMan	[1,3cM)	8.474	5.569	3.743	2.368	1.521	0.199	7049
England	England	UK:Cornwall	Devon	UK:Scot-N.Ire-Manx	N.England	[1,3cM)	8.542	5.591	3.689	2.323	1.528	0.202	49951
England	Scot-N.Ire	UK:Cornwall	Devon	UK:Scot-N.Ire-Manx	NE.Scotland	[1,3cM)	8.328	5.458	3.67	2.305	1.525	0.204	13339
England	Scot-N.Ire	UK:Cornwall	Devon	UK:Scot-N.Ire-Manx	SW.Scot-N.Ire	[1,3cM)	8.457	5.538	3.68	2.319	1.527	0.203	28433
England	Wales	UK:Cornwall	Devon	UK:Wales	BorderWales	[1,3cM)	8.783	5.722	3.715	2.329	1.536	0.204	16615
England	Wales	UK:Cornwall	Devon	UK:Wales	N.Wales	[1,3cM)	8.39	5.502	3.683	2.325	1.525	0.204	12048
England	Wales	UK:Cornwall	Devon	UK:Wales	S.Wales	[1,3cM)	8.464	5.532	3.691	2.319	1.53	0.201	13350
England	Ireland	UK:E-SE.Eng	Midlands	IRL:Muns	N.Kerry	[1,3cM)	8.134	5.341	3.606	2.279	1.523	0.206	50511
England	Ireland	UK:E-SE.Eng	Midlands	IRL:Muns	N.Munster	[1,3cM)	8.122	5.327	3.613	2.281	1.525	0.207	354144
England	Ireland	UK:E-SE.Eng	Midlands	IRL:Muns	S.Munster	[1,3cM)	8.067	5.3	3.59	2.271	1.522	0.207	256833
England	Ireland	UK:E-SE.Eng	Midlands	IRL:S.Lein	Dublin_1	[1,3cM)	8.229	5.392	3.638	2.296	1.526	0.206	131811
England	Ireland	UK:E-SE.Eng	Midlands	IRL:S.Lein	Dublin_2	[1,3cM)	8.233	5.392	3.638	2.292	1.527	0.205	75155
England	Ireland	UK:E-SE.Eng	Midlands	IRL:S.Lein	Dublin_3	[1,3cM)	8.26	5.414	3.63	2.292	1.526	0.205	69602
England	Ireland	UK:E-SE.Eng	Midlands	IRL:S.Lein	W.Leinster	[1,3cM)	8.2	5.377	3.625	2.289	1.525	0.206	126880
England	Ireland	UK:E-SE.Eng	Midlands	IRL:S.Lein	Wexford	[1,3cM)	8.215	5.388	3.645	2.3	1.524	0.206	111527
England	Ireland	UK:E-SE.Eng	Midlands	IRL:W.Scot-Uls-Conn	Connacht	[1,3cM)	8.101	5.316	3.608	2.278	1.524	0.207	302955
England	Ireland	UK:E-SE.Eng	Midlands	IRL:W.Scot-Uls-Conn	N.Leinster	[1,3cM)	8.101	5.313	3.611	2.276	1.524	0.207	323974
England	Ireland	UK:E-SE.Eng	Midlands	IRL:W.Scot-Uls-Conn	W.Uls-Argy	[1,3cM)	8.143	5.34	3.623	2.286	1.525	0.207	211321
England	England	UK:E-SE.Eng	Midlands	UK:Cornwall	Cornwall_1	[1,3cM)	8.337	5.467	3.659	2.309	1.525	0.204	73954
England	England	UK:E-SE.Eng	Midlands	UK:Cornwall	Cornwall_2	[1,3cM)	8.386	5.489	3.693	2.331	1.528	0.203	47461
England	England	UK:E-SE.Eng	Midlands	UK:Cornwall	Devon	[1,3cM)	8.704	5.681	3.751	2.358	1.532	0.202	67229
England	England	UK:E-SE.Eng	Midlands	UK:E-SE.Eng	Midlands	[1,3cM)	9.353	6.045	3.931	2.441	1.547	0.199	190793
England	England	UK:E-SE.Eng	Midlands	UK:E-SE.Eng	Norfolk-Suffolk	[1,3cM)	8.826	5.743	3.794	2.374	1.537	0.203	212886
England	England	UK:E-SE.Eng	Midlands	UK:E-SE.Eng	S.England	[1,3cM)	9.027	5.87	3.835	2.399	1.538	0.199	366018
England	Orkney	UK:E-SE.Eng	Midlands	UK:Orkney	Orkney	[1,3cM)	8.68	5.678	3.729	2.349	1.529	0.2	86351
England	Orkney	UK:E-SE.Eng	Midlands	UK:Orkney	Orkney	[1,3cM)	8.68	5.678	3.729	2.349	1.529	0.2	86351
England	IoMan	UK:E-SE.Eng	Midlands	UK:Scot-N.Ire-Manx	IoMan	[1,3cM)	8.557	5.602	3.738	2.355	1.527	0.202	40083
England	England	UK:E-SE.Eng	Midlands	UK:Scot-N.Ire-Manx	N.England	[1,3cM)	8.927	5.802	3.822	2.389	1.539	0.201	283871
England	Scot-N.Ire	UK:E-SE.Eng	Midlands	UK:Scot-N.Ire-Manx	NE.Scotland	[1,3cM)	8.555	5.585	3.718	2.336	1.532	0.204	75825
England	Scot-N.Ire	UK:E-SE.Eng	Midlands	UK:Scot-N.Ire-Manx	SW.Scot-N.Ire	[1,3cM)	8.646	5.641	3.738	2.347	1.532	0.203	161624
England	Wales	UK:E-SE.Eng	Midlands	UK:Wales	BorderWales	[1,3cM)	8.873	5.768	3.803	2.379	1.538	0.201	94416
England	Wales	UK:E-SE.Eng	Midlands	UK:Wales	N.Wales	[1,3cM)	8.487	5.535	3.734	2.339	1.532	0.205	68440
England	Wales	UK:E-SE.Eng	Midlands	UK:Wales	S.Wales	[1,3cM)	8.297	5.437	3.663	2.309	1.526	0.206	75790
England	Ireland	UK:E-SE.Eng	Norfolk-Suffolk	IRL:Muns	N.Kerry	[1,3cM)	7.675	5.064	3.488	2.221	1.516	0.212	28096
England	Ireland	UK:E-SE.Eng	Norfolk-Suffolk	IRL:Muns	N.Munster	[1,3cM)	7.719	5.083	3.495	2.217	1.519	0.211	197093
England	Ireland	UK:E-SE.Eng	Norfolk-Suffolk	IRL:Muns	S.Munster	[1,3cM)	7.641	5.039	3.487	2.216	1.517	0.212	142878
England	Ireland	UK:E-SE.Eng	Norfolk-Suffolk	IRL:S.Lein	Dublin_1	[1,3cM)	7.809	5.142	3.526	2.231	1.518	0.21	73375
England	Ireland	UK:E-SE.Eng	Norfolk-Suffolk	IRL:S.Lein	Dublin_2	[1,3cM)	7.81	5.138	3.534	2.237	1.52	0.21	41874
England	Ireland	UK:E-SE.Eng	Norfolk-Suffolk	IRL:S.Lein	Dublin_3	[1,3cM)	7.845	5.163	3.536	2.242	1.519	0.208	38720
England	Ireland	UK:E-SE.Eng	Norfolk-Suffolk	IRL:S.Lein	W.Leinster	[1,3cM)	7.777	5.119	3.524	2.235	1.519	0.21	70602
England	Ireland	UK:E-SE.Eng	Norfolk-Suffolk	IRL:S.Lein	Wexford	[1,3cM)	7.831	5.153	3.521	2.233	1.52	0.21	62095
England	Ireland	UK:E-SE.Eng	Norfolk-Suffolk	IRL:W.Scot-Uls-Conn	Connacht	[1,3cM)	7.662	5.05	3.494	2.218	1.517	0.212	168589
England	Ireland	UK:E-SE.Eng	Norfolk-Suffolk	IRL:W.Scot-Uls-Conn	N.Leinster	[1,3cM)	7.637	5.035	3.473	2.206	1.517	0.21	180201
England	Ireland	UK:E-SE.Eng	Norfolk-Suffolk	IRL:W.Scot-Uls-Conn	W.Uls-Argy	[1,3cM)	7.701	5.074	3.505	2.223	1.517	0.21	117539
England	England	UK:E-SE.Eng	Norfolk-Suffolk	UK:Cornwall	Cornwall_1	[1,3cM)	8.157	5.353	3.605	2.278	1.524	0.206	41195
England	England	UK:E-SE.Eng	Norfolk-Suffolk	UK:Cornwall	Cornwall_2	[1,3cM)	8.145	5.344	3.6	2.273	1.524	0.208	26441
England	England	UK:E-SE.Eng	Norfolk-Suffolk	UK:Cornwall	Devon	[1,3cM)	8.535	5.571	3.727	2.339	1.532	0.204	37446
England	England	UK:E-SE.Eng	Norfolk-Suffolk	UK:E-SE.Eng	Midlands	[1,3cM)	8.826	5.743	3.794	2.374	1.537	0.203	212886
England	England	UK:E-SE.Eng	Norfolk-Suffolk	UK:E-SE.Eng	Norfolk-Suffolk	[1,3cM)	8.854	5.747	3.805	2.373	1.54	0.202	59156
England	England	UK:E-SE.Eng	Norfolk-Suffolk	UK:E-SE.Eng	S.England	[1,3cM)	8.824	5.746	3.786	2.371	1.536	0.202	203947
England	Orkney	UK:E-SE.Eng	Norfolk-Suffolk	UK:Orkney	Orkney	[1,3cM)	8.39	5.503	3.651	2.309	1.525	0.202	48075
England	Orkney	UK:E-SE.Eng	Norfolk-Suffolk	UK:Orkney	Orkney	[1,3cM)	8.39	5.503	3.651	2.309	1.525	0.202	48075
England	IoMan	UK:E-SE.Eng	Norfolk-Suffolk	UK:Scot-N.Ire-Manx	IoMan	[1,3cM)	8.182	5.379	3.626	2.293	1.521	0.207	22322
England	England	UK:E-SE.Eng	Norfolk-Suffolk	UK:Scot-N.Ire-Manx	N.England	[1,3cM)	8.586	5.603	3.732	2.342	1.532	0.203	158070
England	Scot-N.Ire	UK:E-SE.Eng	Norfolk-Suffolk	UK:Scot-N.Ire-Manx	NE.Scotland	[1,3cM)	8.223	5.384	3.632	2.286	1.527	0.206	42251
England	Scot-N.Ire	UK:E-SE.Eng	Norfolk-Suffolk	UK:Scot-N.Ire-Manx	SW.Scot-N.Ire	[1,3cM)	8.295	5.432	3.656	2.304	1.527	0.205	89982
England	Wales	UK:E-SE.Eng	Norfolk-Suffolk	UK:Wales	BorderWales	[1,3cM)	8.588	5.607	3.729	2.343	1.532	0.204	52561
England	Wales	UK:E-SE.Eng	Norfolk-Suffolk	UK:Wales	N.Wales	[1,3cM)	7.996	5.254	3.559	2.252	1.522	0.207	38086
England	Wales	UK:E-SE.Eng	Norfolk-Suffolk	UK:Wales	S.Wales	[1,3cM)	7.965	5.234	3.576	2.26	1.522	0.21	42206
England	Ireland	UK:E-SE.Eng	S.England	IRL:Muns	N.Kerry	[1,3cM)	7.942	5.239	3.582	2.273	1.516	0.207	48377
England	Ireland	UK:E-SE.Eng	S.England	IRL:Muns	N.Munster	[1,3cM)	7.956	5.234	3.563	2.255	1.52	0.207	339122
England	Ireland	UK:E-SE.Eng	S.England	IRL:Muns	S.Munster	[1,3cM)	7.901	5.205	3.547	2.249	1.518	0.207	245793
England	Ireland	UK:E-SE.Eng	S.England	IRL:S.Lein	Dublin_1	[1,3cM)	8.057	5.296	3.593	2.272	1.521	0.206	126296
England	Ireland	UK:E-SE.Eng	S.England	IRL:S.Lein	Dublin_2	[1,3cM)	8.092	5.314	3.578	2.265	1.523	0.207	71984
England	Ireland	UK:E-SE.Eng	S.England	IRL:S.Lein	Dublin_3	[1,3cM)	8.077	5.308	3.582	2.268	1.522	0.205	66682
England	Ireland	UK:E-SE.Eng	S.England	IRL:S.Lein	W.Leinster	[1,3cM)	8.044	5.288	3.583	2.267	1.521	0.207	121579
England	Ireland	UK:E-SE.Eng	S.England	IRL:S.Lein	Wexford	[1,3cM)	8.095	5.316	3.593	2.272	1.523	0.207	106767
England	Ireland	UK:E-SE.Eng	S.England	IRL:W.Scot-Uls-Conn	Connacht	[1,3cM)	7.892	5.198	3.542	2.247	1.518	0.207	290042
England	Ireland	UK:E-SE.Eng	S.England	IRL:W.Scot-Uls-Conn	N.Leinster	[1,3cM)	7.896	5.197	3.551	2.25	1.519	0.207	310157
England	Ireland	UK:E-SE.Eng	S.England	IRL:W.Scot-Uls-Conn	W.Uls-Argy	[1,3cM)	7.914	5.208	3.544	2.245	1.52	0.208	202222
England	England	UK:E-SE.Eng	S.England	UK:Cornwall	Cornwall_1	[1,3cM)	8.454	5.532	3.688	2.318	1.528	0.204	70857
England	England	UK:E-SE.Eng	S.England	UK:Cornwall	Cornwall_2	[1,3cM)	8.487	5.541	3.69	2.315	1.531	0.204	45473
England	England	UK:E-SE.Eng	S.England	UK:Cornwall	Devon	[1,3cM)	8.876	5.769	3.797	2.372	1.538	0.201	64436
England	England	UK:E-SE.Eng	S.England	UK:E-SE.Eng	Midlands	[1,3cM)	9.027	5.87	3.835	2.399	1.538	0.199	366018
England	England	UK:E-SE.Eng	S.England	UK:E-SE.Eng	Norfolk-Suffolk	[1,3cM)	8.824	5.746	3.786	2.371	1.536	0.202	203947
England	England	UK:E-SE.Eng	S.England	UK:E-SE.Eng	S.England	[1,3cM)	9.225	5.98	3.883	2.421	1.542	0.198	175070
England	Orkney	UK:E-SE.Eng	S.England	UK:Orkney	Orkney	[1,3cM)	8.554	5.609	3.703	2.339	1.525	0.202	82720
England	Orkney	UK:E-SE.Eng	S.England	UK:Orkney	Orkney	[1,3cM)	8.554	5.609	3.703	2.339	1.525	0.202	82720
England	IoMan	UK:E-SE.Eng	S.England	UK:Scot-N.Ire-Manx	IoMan	[1,3cM)	8.392	5.511	3.652	2.306	1.523	0.202	38394
England	England	UK:E-SE.Eng	S.England	UK:Scot-N.Ire-Manx	N.England	[1,3cM)	8.756	5.712	3.766	2.363	1.533	0.201	271833
England	Scot-N.Ire	UK:E-SE.Eng	S.England	UK:Scot-N.Ire-Manx	NE.Scotland	[1,3cM)	8.392	5.492	3.694	2.329	1.528	0.205	72623
England	Scot-N.Ire	UK:E-SE.Eng	S.England	UK:Scot-N.Ire-Manx	SW.Scot-N.Ire	[1,3cM)	8.515	5.573	3.698	2.33	1.528	0.203	154741
England	Wales	UK:E-SE.Eng	S.England	UK:Wales	BorderWales	[1,3cM)	8.91	5.791	3.829	2.394	1.538	0.201	90453
England	Wales	UK:E-SE.Eng	S.England	UK:Wales	N.Wales	[1,3cM)	8.333	5.459	3.653	2.302	1.527	0.206	65540
England	Wales	UK:E-SE.Eng	S.England	UK:Wales	S.Wales	[1,3cM)	8.308	5.44	3.646	2.299	1.528	0.206	72625
Orkney	Ireland	UK:Orkney	Orkney	IRL:Muns	N.Kerry	[1,3cM)	9.505	6.162	3.969	2.474	1.542	0.195	11453
Orkney	Ireland	UK:Orkney	Orkney	IRL:Muns	N.Kerry	[1,3cM)	9.505	6.162	3.969	2.474	1.542	0.195	11453
Orkney	Ireland	UK:Orkney	Orkney	IRL:Muns	N.Munster	[1,3cM)	9.47	6.119	3.939	2.448	1.548	0.197	80316
Orkney	Ireland	UK:Orkney	Orkney	IRL:Muns	N.Munster	[1,3cM)	9.47	6.119	3.939	2.448	1.548	0.197	80316
Orkney	Ireland	UK:Orkney	Orkney	IRL:Muns	S.Munster	[1,3cM)	9.501	6.146	3.961	2.468	1.546	0.197	58254
Orkney	Ireland	UK:Orkney	Orkney	IRL:Muns	S.Munster	[1,3cM)	9.501	6.146	3.961	2.468	1.546	0.197	58254
Orkney	Ireland	UK:Orkney	Orkney	IRL:S.Lein	Dublin_1	[1,3cM)	9.448	6.118	3.943	2.457	1.545	0.196	29883
Orkney	Ireland	UK:Orkney	Orkney	IRL:S.Lein	Dublin_1	[1,3cM)	9.448	6.118	3.943	2.457	1.545	0.196	29883
Orkney	Ireland	UK:Orkney	Orkney	IRL:S.Lein	Dublin_2	[1,3cM)	9.461	6.111	3.924	2.432	1.548	0.195	17044
Orkney	Ireland	UK:Orkney	Orkney	IRL:S.Lein	Dublin_2	[1,3cM)	9.461	6.111	3.924	2.432	1.548	0.195	17044
Orkney	Ireland	UK:Orkney	Orkney	IRL:S.Lein	Dublin_3	[1,3cM)	9.515	6.151	3.957	2.461	1.548	0.197	15791
Orkney	Ireland	UK:Orkney	Orkney	IRL:S.Lein	Dublin_3	[1,3cM)	9.515	6.151	3.957	2.461	1.548	0.197	15791
Orkney	Ireland	UK:Orkney	Orkney	IRL:S.Lein	W.Leinster	[1,3cM)	9.359	6.064	3.898	2.429	1.543	0.197	28792
Orkney	Ireland	UK:Orkney	Orkney	IRL:S.Lein	W.Leinster	[1,3cM)	9.359	6.064	3.898	2.429	1.543	0.197	28792
Orkney	Ireland	UK:Orkney	Orkney	IRL:S.Lein	Wexford	[1,3cM)	9.303	6.027	3.89	2.428	1.544	0.197	25269
Orkney	Ireland	UK:Orkney	Orkney	IRL:S.Lein	Wexford	[1,3cM)	9.303	6.027	3.89	2.428	1.544	0.197	25269
Orkney	Ireland	UK:Orkney	Orkney	IRL:W.Scot-Uls-Conn	Connacht	[1,3cM)	9.561	6.181	3.972	2.47	1.547	0.196	68751
Orkney	Ireland	UK:Orkney	Orkney	IRL:W.Scot-Uls-Conn	Connacht	[1,3cM)	9.561	6.181	3.972	2.47	1.547	0.196	68751
Orkney	Ireland	UK:Orkney	Orkney	IRL:W.Scot-Uls-Conn	N.Leinster	[1,3cM)	9.652	6.223	3.978	2.465	1.551	0.195	73510
Orkney	Ireland	UK:Orkney	Orkney	IRL:W.Scot-Uls-Conn	N.Leinster	[1,3cM)	9.652	6.223	3.978	2.465	1.551	0.195	73510
Orkney	Ireland	UK:Orkney	Orkney	IRL:W.Scot-Uls-Conn	W.Uls-Argy	[1,3cM)	9.758	6.283	4.027	2.494	1.553	0.196	47933
Orkney	Ireland	UK:Orkney	Orkney	IRL:W.Scot-Uls-Conn	W.Uls-Argy	[1,3cM)	9.758	6.283	4.027	2.494	1.553	0.196	47933
Orkney	England	UK:Orkney	Orkney	UK:Cornwall	Cornwall_1	[1,3cM)	8.353	5.514	3.643	2.321	1.515	0.198	16726
Orkney	England	UK:Orkney	Orkney	UK:Cornwall	Cornwall_1	[1,3cM)	8.353	5.514	3.643	2.321	1.515	0.198	16726
Orkney	England	UK:Orkney	Orkney	UK:Cornwall	Cornwall_2	[1,3cM)	8.268	5.438	3.6	2.27	1.519	0.202	10739
Orkney	England	UK:Orkney	Orkney	UK:Cornwall	Cornwall_2	[1,3cM)	8.268	5.438	3.6	2.27	1.519	0.202	10739
Orkney	England	UK:Orkney	Orkney	UK:Cornwall	Devon	[1,3cM)	8.48	5.56	3.69	2.331	1.526	0.202	15191
Orkney	England	UK:Orkney	Orkney	UK:Cornwall	Devon	[1,3cM)	8.48	5.56	3.69	2.331	1.526	0.202	15191
Orkney	England	UK:Orkney	Orkney	UK:E-SE.Eng	Midlands	[1,3cM)	8.68	5.678	3.729	2.349	1.529	0.2	86351
Orkney	England	UK:Orkney	Orkney	UK:E-SE.Eng	Midlands	[1,3cM)	8.68	5.678	3.729	2.349	1.529	0.2	86351
Orkney	England	UK:Orkney	Orkney	UK:E-SE.Eng	Norfolk-Suffolk	[1,3cM)	8.39	5.503	3.651	2.309	1.525	0.202	48075
Orkney	England	UK:Orkney	Orkney	UK:E-SE.Eng	Norfolk-Suffolk	[1,3cM)	8.39	5.503	3.651	2.309	1.525	0.202	48075
Orkney	England	UK:Orkney	Orkney	UK:E-SE.Eng	S.England	[1,3cM)	8.554	5.609	3.703	2.339	1.525	0.202	82720
Orkney	England	UK:Orkney	Orkney	UK:E-SE.Eng	S.England	[1,3cM)	8.554	5.609	3.703	2.339	1.525	0.202	82720
Orkney	Orkney	UK:Orkney	Orkney	UK:Orkney	Orkney	[1,3cM)	14.713	8.705	5.69	3.155	1.683	0.191	9729
Orkney	Orkney	UK:Orkney	Orkney	UK:Orkney	Orkney	[1,3cM)	14.713	8.705	5.69	3.155	1.683	0.191	9729
Orkney	Orkney	UK:Orkney	Orkney	UK:Orkney	Orkney	[1,3cM)	14.713	8.705	5.69	3.155	1.683	0.191	9729
Orkney	Orkney	UK:Orkney	Orkney	UK:Orkney	Orkney	[1,3cM)	14.713	8.705	5.69	3.155	1.683	0.191	9729
Orkney	IoMan	UK:Orkney	Orkney	UK:Scot-N.Ire-Manx	IoMan	[1,3cM)	9.366	6.069	3.909	2.434	1.543	0.197	9079
Orkney	IoMan	UK:Orkney	Orkney	UK:Scot-N.Ire-Manx	IoMan	[1,3cM)	9.366	6.069	3.909	2.434	1.543	0.197	9079
Orkney	England	UK:Orkney	Orkney	UK:Scot-N.Ire-Manx	N.England	[1,3cM)	8.958	5.828	3.827	2.396	1.537	0.2	64216
Orkney	England	UK:Orkney	Orkney	UK:Scot-N.Ire-Manx	N.England	[1,3cM)	8.958	5.828	3.827	2.396	1.537	0.2	64216
Orkney	Scot-N.Ire	UK:Orkney	Orkney	UK:Scot-N.Ire-Manx	NE.Scotland	[1,3cM)	9.578	6.152	4.005	2.462	1.556	0.2	17182
Orkney	Scot-N.Ire	UK:Orkney	Orkney	UK:Scot-N.Ire-Manx	NE.Scotland	[1,3cM)	9.578	6.152	4.005	2.462	1.556	0.2	17182
Orkney	Scot-N.Ire	UK:Orkney	Orkney	UK:Scot-N.Ire-Manx	SW.Scot-N.Ire	[1,3cM)	9.25	5.997	3.895	2.424	1.542	0.198	36588
Orkney	Scot-N.Ire	UK:Orkney	Orkney	UK:Scot-N.Ire-Manx	SW.Scot-N.Ire	[1,3cM)	9.25	5.997	3.895	2.424	1.542	0.198	36588
Orkney	Wales	UK:Orkney	Orkney	UK:Wales	BorderWales	[1,3cM)	8.675	5.683	3.731	2.346	1.525	0.197	21354
Orkney	Wales	UK:Orkney	Orkney	UK:Wales	BorderWales	[1,3cM)	8.675	5.683	3.731	2.346	1.525	0.197	21354
Orkney	Wales	UK:Orkney	Orkney	UK:Wales	N.Wales	[1,3cM)	8.813	5.773	3.753	2.374	1.527	0.197	15490
Orkney	Wales	UK:Orkney	Orkney	UK:Wales	N.Wales	[1,3cM)	8.813	5.773	3.753	2.374	1.527	0.197	15490
Orkney	Wales	UK:Orkney	Orkney	UK:Wales	S.Wales	[1,3cM)	8.521	5.602	3.737	2.358	1.52	0.197	17153
Orkney	Wales	UK:Orkney	Orkney	UK:Wales	S.Wales	[1,3cM)	8.521	5.602	3.737	2.358	1.52	0.197	17153
IoMan	Ireland	UK:Scot-N.Ire-Manx	IoMan	IRL:Muns	N.Kerry	[1,3cM)	10.146	6.52	4.164	2.558	1.555	0.193	5320
IoMan	Ireland	UK:Scot-N.Ire-Manx	IoMan	IRL:Muns	N.Munster	[1,3cM)	9.952	6.394	4.077	2.52	1.556	0.194	37293
IoMan	Ireland	UK:Scot-N.Ire-Manx	IoMan	IRL:Muns	S.Munster	[1,3cM)	10.084	6.482	4.116	2.534	1.555	0.192	27053
IoMan	Ireland	UK:Scot-N.Ire-Manx	IoMan	IRL:S.Lein	Dublin_1	[1,3cM)	9.954	6.389	4.087	2.527	1.558	0.195	13884
IoMan	Ireland	UK:Scot-N.Ire-Manx	IoMan	IRL:S.Lein	Dublin_2	[1,3cM)	9.981	6.417	4.115	2.546	1.556	0.195	7915
IoMan	Ireland	UK:Scot-N.Ire-Manx	IoMan	IRL:S.Lein	Dublin_3	[1,3cM)	9.889	6.356	4.072	2.525	1.558	0.196	7335
IoMan	Ireland	UK:Scot-N.Ire-Manx	IoMan	IRL:S.Lein	W.Leinster	[1,3cM)	9.873	6.342	4.082	2.525	1.557	0.195	13368
IoMan	Ireland	UK:Scot-N.Ire-Manx	IoMan	IRL:S.Lein	Wexford	[1,3cM)	9.808	6.309	4.092	2.511	1.553	0.197	11749
IoMan	Ireland	UK:Scot-N.Ire-Manx	IoMan	IRL:W.Scot-Uls-Conn	Connacht	[1,3cM)	10.156	6.504	4.164	2.558	1.56	0.194	31940
IoMan	Ireland	UK:Scot-N.Ire-Manx	IoMan	IRL:W.Scot-Uls-Conn	N.Leinster	[1,3cM)	10.314	6.591	4.182	2.569	1.564	0.192	34145
IoMan	Ireland	UK:Scot-N.Ire-Manx	IoMan	IRL:W.Scot-Uls-Conn	W.Uls-Argy	[1,3cM)	10.272	6.554	4.239	2.588	1.566	0.195	22259
IoMan	England	UK:Scot-N.Ire-Manx	IoMan	UK:Cornwall	Cornwall_1	[1,3cM)	8.4	5.548	3.653	2.317	1.513	0.199	7762
IoMan	England	UK:Scot-N.Ire-Manx	IoMan	UK:Cornwall	Cornwall_2	[1,3cM)	8.265	5.431	3.648	2.3	1.52	0.201	4986
IoMan	England	UK:Scot-N.Ire-Manx	IoMan	UK:Cornwall	Devon	[1,3cM)	8.474	5.569	3.743	2.368	1.521	0.199	7049
IoMan	England	UK:Scot-N.Ire-Manx	IoMan	UK:E-SE.Eng	Midlands	[1,3cM)	8.557	5.602	3.738	2.355	1.527	0.202	40083
IoMan	England	UK:Scot-N.Ire-Manx	IoMan	UK:E-SE.Eng	Norfolk-Suffolk	[1,3cM)	8.182	5.379	3.626	2.293	1.521	0.207	22322
IoMan	England	UK:Scot-N.Ire-Manx	IoMan	UK:E-SE.Eng	S.England	[1,3cM)	8.392	5.511	3.652	2.306	1.523	0.202	38394
IoMan	Orkney	UK:Scot-N.Ire-Manx	IoMan	UK:Orkney	Orkney	[1,3cM)	9.366	6.069	3.909	2.434	1.543	0.197	9079
IoMan	Orkney	UK:Scot-N.Ire-Manx	IoMan	UK:Orkney	Orkney	[1,3cM)	9.366	6.069	3.909	2.434	1.543	0.197	9079
IoMan	IoMan	UK:Scot-N.Ire-Manx	IoMan	UK:Scot-N.Ire-Manx	IoMan	[1,3cM)	14.921	8.829	6.113	3.35	1.679	0.188	2080
IoMan	England	UK:Scot-N.Ire-Manx	IoMan	UK:Scot-N.Ire-Manx	N.England	[1,3cM)	8.959	5.819	3.829	2.39	1.54	0.203	29804
IoMan	Scot-N.Ire	UK:Scot-N.Ire-Manx	IoMan	UK:Scot-N.Ire-Manx	NE.Scotland	[1,3cM)	9.185	5.951	3.854	2.409	1.545	0.201	7973
IoMan	Scot-N.Ire	UK:Scot-N.Ire-Manx	IoMan	UK:Scot-N.Ire-Manx	SW.Scot-N.Ire	[1,3cM)	9.382	6.06	3.954	2.446	1.547	0.2	16987
IoMan	Wales	UK:Scot-N.Ire-Manx	IoMan	UK:Wales	BorderWales	[1,3cM)	8.678	5.694	3.761	2.38	1.525	0.201	9907
IoMan	Wales	UK:Scot-N.Ire-Manx	IoMan	UK:Wales	N.Wales	[1,3cM)	9.106	5.94	3.802	2.383	1.533	0.195	7195
IoMan	Wales	UK:Scot-N.Ire-Manx	IoMan	UK:Wales	S.Wales	[1,3cM)	8.745	5.731	3.78	2.384	1.526	0.199	7969
England	Ireland	UK:Scot-N.Ire-Manx	N.England	IRL:Muns	N.Kerry	[1,3cM)	8.76	5.707	3.807	2.384	1.534	0.201	37584
England	Ireland	UK:Scot-N.Ire-Manx	N.England	IRL:Muns	N.Munster	[1,3cM)	8.719	5.675	3.784	2.365	1.536	0.202	263533
England	Ireland	UK:Scot-N.Ire-Manx	N.England	IRL:Muns	S.Munster	[1,3cM)	8.719	5.673	3.786	2.369	1.536	0.203	191109
England	Ireland	UK:Scot-N.Ire-Manx	N.England	IRL:S.Lein	Dublin_1	[1,3cM)	8.777	5.705	3.797	2.374	1.538	0.202	98100
England	Ireland	UK:Scot-N.Ire-Manx	N.England	IRL:S.Lein	Dublin_2	[1,3cM)	8.785	5.715	3.799	2.371	1.537	0.202	55918
England	Ireland	UK:Scot-N.Ire-Manx	N.England	IRL:S.Lein	Dublin_3	[1,3cM)	8.846	5.752	3.816	2.384	1.537	0.201	51786
England	Ireland	UK:Scot-N.Ire-Manx	N.England	IRL:S.Lein	W.Leinster	[1,3cM)	8.775	5.706	3.794	2.371	1.537	0.201	94441
England	Ireland	UK:Scot-N.Ire-Manx	N.England	IRL:S.Lein	Wexford	[1,3cM)	8.734	5.687	3.774	2.366	1.536	0.203	82980
England	Ireland	UK:Scot-N.Ire-Manx	N.England	IRL:W.Scot-Uls-Conn	Connacht	[1,3cM)	8.783	5.705	3.797	2.37	1.539	0.203	225567
England	Ireland	UK:Scot-N.Ire-Manx	N.England	IRL:W.Scot-Uls-Conn	N.Leinster	[1,3cM)	8.842	5.738	3.821	2.382	1.541	0.203	241103
England	Ireland	UK:Scot-N.Ire-Manx	N.England	IRL:W.Scot-Uls-Conn	W.Uls-Argy	[1,3cM)	8.917	5.778	3.838	2.391	1.543	0.203	157269
England	England	UK:Scot-N.Ire-Manx	N.England	UK:Cornwall	Cornwall_1	[1,3cM)	8.315	5.463	3.631	2.297	1.522	0.203	54946
England	England	UK:Scot-N.Ire-Manx	N.England	UK:Cornwall	Cornwall_2	[1,3cM)	8.343	5.469	3.651	2.304	1.525	0.203	35271
England	England	UK:Scot-N.Ire-Manx	N.England	UK:Cornwall	Devon	[1,3cM)	8.542	5.591	3.689	2.323	1.528	0.202	49951
England	England	UK:Scot-N.Ire-Manx	N.England	UK:E-SE.Eng	Midlands	[1,3cM)	8.927	5.802	3.822	2.389	1.539	0.201	283871
England	England	UK:Scot-N.Ire-Manx	N.England	UK:E-SE.Eng	Norfolk-Suffolk	[1,3cM)	8.586	5.603	3.732	2.342	1.532	0.203	158070
England	England	UK:Scot-N.Ire-Manx	N.England	UK:E-SE.Eng	S.England	[1,3cM)	8.756	5.712	3.766	2.363	1.533	0.201	271833
England	Orkney	UK:Scot-N.Ire-Manx	N.England	UK:Orkney	Orkney	[1,3cM)	8.958	5.828	3.827	2.396	1.537	0.2	64216
England	Orkney	UK:Scot-N.Ire-Manx	N.England	UK:Orkney	Orkney	[1,3cM)	8.958	5.828	3.827	2.396	1.537	0.2	64216
England	IoMan	UK:Scot-N.Ire-Manx	N.England	UK:Scot-N.Ire-Manx	IoMan	[1,3cM)	8.959	5.819	3.829	2.39	1.54	0.203	29804
England	England	UK:Scot-N.Ire-Manx	N.England	UK:Scot-N.Ire-Manx	N.England	[1,3cM)	9.386	6.028	3.984	2.453	1.556	0.203	105252
England	Scot-N.Ire	UK:Scot-N.Ire-Manx	N.England	UK:Scot-N.Ire-Manx	NE.Scotland	[1,3cM)	8.843	5.737	3.828	2.381	1.541	0.205	56393
England	Scot-N.Ire	UK:Scot-N.Ire-Manx	N.England	UK:Scot-N.Ire-Manx	SW.Scot-N.Ire	[1,3cM)	9.047	5.857	3.871	2.405	1.544	0.201	120188
England	Wales	UK:Scot-N.Ire-Manx	N.England	UK:Wales	BorderWales	[1,3cM)	8.752	5.715	3.774	2.375	1.532	0.201	70125
England	Wales	UK:Scot-N.Ire-Manx	N.England	UK:Wales	N.Wales	[1,3cM)	8.503	5.573	3.701	2.331	1.525	0.201	50842
England	Wales	UK:Scot-N.Ire-Manx	N.England	UK:Wales	S.Wales	[1,3cM)	8.384	5.502	3.676	2.322	1.523	0.2	56363
Scot-N.Ire	Ireland	UK:Scot-N.Ire-Manx	NE.Scotland	IRL:Muns	N.Kerry	[1,3cM)	9.3	6.026	3.931	2.45	1.543	0.195	10067
Scot-N.Ire	Ireland	UK:Scot-N.Ire-Manx	NE.Scotland	IRL:Muns	N.Munster	[1,3cM)	9.322	6.02	3.933	2.442	1.548	0.199	70544
Scot-N.Ire	Ireland	UK:Scot-N.Ire-Manx	NE.Scotland	IRL:Muns	S.Munster	[1,3cM)	9.39	6.066	3.94	2.444	1.547	0.198	51165
Scot-N.Ire	Ireland	UK:Scot-N.Ire-Manx	NE.Scotland	IRL:S.Lein	Dublin_1	[1,3cM)	9.292	6.006	3.912	2.43	1.547	0.199	26258
Scot-N.Ire	Ireland	UK:Scot-N.Ire-Manx	NE.Scotland	IRL:S.Lein	Dublin_2	[1,3cM)	9.365	6.051	3.923	2.435	1.547	0.194	14968
Scot-N.Ire	Ireland	UK:Scot-N.Ire-Manx	NE.Scotland	IRL:S.Lein	Dublin_3	[1,3cM)	9.363	6.049	3.954	2.447	1.547	0.198	13870
Scot-N.Ire	Ireland	UK:Scot-N.Ire-Manx	NE.Scotland	IRL:S.Lein	W.Leinster	[1,3cM)	9.331	6.023	3.928	2.438	1.549	0.197	25277
Scot-N.Ire	Ireland	UK:Scot-N.Ire-Manx	NE.Scotland	IRL:S.Lein	Wexford	[1,3cM)	9.226	5.978	3.885	2.427	1.544	0.198	22200
Scot-N.Ire	Ireland	UK:Scot-N.Ire-Manx	NE.Scotland	IRL:W.Scot-Uls-Conn	Connacht	[1,3cM)	9.458	6.102	3.962	2.463	1.55	0.197	60376
Scot-N.Ire	Ireland	UK:Scot-N.Ire-Manx	NE.Scotland	IRL:W.Scot-Uls-Conn	N.Leinster	[1,3cM)	9.528	6.144	3.976	2.464	1.551	0.197	64538
Scot-N.Ire	Ireland	UK:Scot-N.Ire-Manx	NE.Scotland	IRL:W.Scot-Uls-Conn	W.Uls-Argy	[1,3cM)	9.691	6.23	4.032	2.488	1.555	0.197	42093
Scot-N.Ire	England	UK:Scot-N.Ire-Manx	NE.Scotland	UK:Cornwall	Cornwall_1	[1,3cM)	8.206	5.402	3.601	2.291	1.52	0.204	14689
Scot-N.Ire	England	UK:Scot-N.Ire-Manx	NE.Scotland	UK:Cornwall	Cornwall_2	[1,3cM)	8.201	5.384	3.63	2.299	1.524	0.209	9428
Scot-N.Ire	England	UK:Scot-N.Ire-Manx	NE.Scotland	UK:Cornwall	Devon	[1,3cM)	8.328	5.458	3.67	2.305	1.525	0.204	13339
Scot-N.Ire	England	UK:Scot-N.Ire-Manx	NE.Scotland	UK:E-SE.Eng	Midlands	[1,3cM)	8.555	5.585	3.718	2.336	1.532	0.204	75825
Scot-N.Ire	England	UK:Scot-N.Ire-Manx	NE.Scotland	UK:E-SE.Eng	Norfolk-Suffolk	[1,3cM)	8.223	5.384	3.632	2.286	1.527	0.206	42251
Scot-N.Ire	England	UK:Scot-N.Ire-Manx	NE.Scotland	UK:E-SE.Eng	S.England	[1,3cM)	8.392	5.492	3.694	2.329	1.528	0.205	72623
Scot-N.Ire	Orkney	UK:Scot-N.Ire-Manx	NE.Scotland	UK:Orkney	Orkney	[1,3cM)	9.578	6.152	4.005	2.462	1.556	0.2	17182
Scot-N.Ire	Orkney	UK:Scot-N.Ire-Manx	NE.Scotland	UK:Orkney	Orkney	[1,3cM)	9.578	6.152	4.005	2.462	1.556	0.2	17182
Scot-N.Ire	IoMan	UK:Scot-N.Ire-Manx	NE.Scotland	UK:Scot-N.Ire-Manx	IoMan	[1,3cM)	9.185	5.951	3.854	2.409	1.545	0.201	7973
Scot-N.Ire	England	UK:Scot-N.Ire-Manx	NE.Scotland	UK:Scot-N.Ire-Manx	N.England	[1,3cM)	8.843	5.737	3.828	2.381	1.541	0.205	56393
Scot-N.Ire	Scot-N.Ire	UK:Scot-N.Ire-Manx	NE.Scotland	UK:Scot-N.Ire-Manx	NE.Scotland	[1,3cM)	10.394	6.532	4.428	2.632	1.588	0.206	7491
Scot-N.Ire	Scot-N.Ire	UK:Scot-N.Ire-Manx	NE.Scotland	UK:Scot-N.Ire-Manx	SW.Scot-N.Ire	[1,3cM)	9.183	5.926	3.893	2.413	1.549	0.2	32132
Scot-N.Ire	Wales	UK:Scot-N.Ire-Manx	NE.Scotland	UK:Wales	BorderWales	[1,3cM)	8.512	5.574	3.699	2.34	1.527	0.202	18752
Scot-N.Ire	Wales	UK:Scot-N.Ire-Manx	NE.Scotland	UK:Wales	N.Wales	[1,3cM)	8.747	5.737	3.755	2.364	1.523	0.198	13603
Scot-N.Ire	Wales	UK:Scot-N.Ire-Manx	NE.Scotland	UK:Wales	S.Wales	[1,3cM)	8.55	5.603	3.708	2.343	1.526	0.199	15073
Scot-N.Ire	Ireland	UK:Scot-N.Ire-Manx	SW.Scot-N.Ire	IRL:Muns	N.Kerry	[1,3cM)	9.597	6.182	4.006	2.48	1.552	0.197	21437
Scot-N.Ire	Ireland	UK:Scot-N.Ire-Manx	SW.Scot-N.Ire	IRL:Muns	N.Munster	[1,3cM)	9.587	6.168	4.002	2.475	1.554	0.197	150321
Scot-N.Ire	Ireland	UK:Scot-N.Ire-Manx	SW.Scot-N.Ire	IRL:Muns	S.Munster	[1,3cM)	9.593	6.176	4.006	2.477	1.553	0.197	109027
Scot-N.Ire	Ireland	UK:Scot-N.Ire-Manx	SW.Scot-N.Ire	IRL:S.Lein	Dublin_1	[1,3cM)	9.56	6.159	3.975	2.463	1.553	0.199	55953
Scot-N.Ire	Ireland	UK:Scot-N.Ire-Manx	SW.Scot-N.Ire	IRL:S.Lein	Dublin_2	[1,3cM)	9.567	6.15	3.999	2.47	1.556	0.2	31890
Scot-N.Ire	Ireland	UK:Scot-N.Ire-Manx	SW.Scot-N.Ire	IRL:S.Lein	Dublin_3	[1,3cM)	9.589	6.18	3.967	2.459	1.551	0.197	29541
Scot-N.Ire	Ireland	UK:Scot-N.Ire-Manx	SW.Scot-N.Ire	IRL:S.Lein	W.Leinster	[1,3cM)	9.552	6.151	3.995	2.471	1.552	0.197	53858
Scot-N.Ire	Ireland	UK:Scot-N.Ire-Manx	SW.Scot-N.Ire	IRL:S.Lein	Wexford	[1,3cM)	9.445	6.087	3.965	2.45	1.551	0.197	47305
Scot-N.Ire	Ireland	UK:Scot-N.Ire-Manx	SW.Scot-N.Ire	IRL:W.Scot-Uls-Conn	Connacht	[1,3cM)	9.744	6.249	4.052	2.494	1.559	0.198	128629
Scot-N.Ire	Ireland	UK:Scot-N.Ire-Manx	SW.Scot-N.Ire	IRL:W.Scot-Uls-Conn	N.Leinster	[1,3cM)	9.849	6.308	4.082	2.508	1.561	0.198	137563
Scot-N.Ire	Ireland	UK:Scot-N.Ire-Manx	SW.Scot-N.Ire	IRL:W.Scot-Uls-Conn	W.Uls-Argy	[1,3cM)	9.917	6.338	4.121	2.523	1.564	0.198	89720
Scot-N.Ire	England	UK:Scot-N.Ire-Manx	SW.Scot-N.Ire	UK:Cornwall	Cornwall_1	[1,3cM)	8.335	5.475	3.662	2.306	1.522	0.203	31294
Scot-N.Ire	England	UK:Scot-N.Ire-Manx	SW.Scot-N.Ire	UK:Cornwall	Cornwall_2	[1,3cM)	8.333	5.474	3.617	2.295	1.523	0.203	20106
Scot-N.Ire	England	UK:Scot-N.Ire-Manx	SW.Scot-N.Ire	UK:Cornwall	Devon	[1,3cM)	8.457	5.538	3.68	2.319	1.527	0.203	28433
Scot-N.Ire	England	UK:Scot-N.Ire-Manx	SW.Scot-N.Ire	UK:E-SE.Eng	Midlands	[1,3cM)	8.646	5.641	3.738	2.347	1.532	0.203	161624
Scot-N.Ire	England	UK:Scot-N.Ire-Manx	SW.Scot-N.Ire	UK:E-SE.Eng	Norfolk-Suffolk	[1,3cM)	8.295	5.432	3.656	2.304	1.527	0.205	89982
Scot-N.Ire	England	UK:Scot-N.Ire-Manx	SW.Scot-N.Ire	UK:E-SE.Eng	S.England	[1,3cM)	8.515	5.573	3.698	2.33	1.528	0.203	154741
Scot-N.Ire	Orkney	UK:Scot-N.Ire-Manx	SW.Scot-N.Ire	UK:Orkney	Orkney	[1,3cM)	9.25	5.997	3.895	2.424	1.542	0.198	36588
Scot-N.Ire	Orkney	UK:Scot-N.Ire-Manx	SW.Scot-N.Ire	UK:Orkney	Orkney	[1,3cM)	9.25	5.997	3.895	2.424	1.542	0.198	36588
Scot-N.Ire	IoMan	UK:Scot-N.Ire-Manx	SW.Scot-N.Ire	UK:Scot-N.Ire-Manx	IoMan	[1,3cM)	9.382	6.06	3.954	2.446	1.547	0.2	16987
Scot-N.Ire	England	UK:Scot-N.Ire-Manx	SW.Scot-N.Ire	UK:Scot-N.Ire-Manx	N.England	[1,3cM)	9.047	5.857	3.871	2.405	1.544	0.201	120188
Scot-N.Ire	Scot-N.Ire	UK:Scot-N.Ire-Manx	SW.Scot-N.Ire	UK:Scot-N.Ire-Manx	NE.Scotland	[1,3cM)	9.183	5.926	3.893	2.413	1.549	0.2	32132
Scot-N.Ire	Scot-N.Ire	UK:Scot-N.Ire-Manx	SW.Scot-N.Ire	UK:Scot-N.Ire-Manx	SW.Scot-N.Ire	[1,3cM)	9.404	6.051	3.969	2.45	1.553	0.199	34108
Scot-N.Ire	Wales	UK:Scot-N.Ire-Manx	SW.Scot-N.Ire	UK:Wales	BorderWales	[1,3cM)	8.628	5.637	3.69	2.33	1.532	0.203	39964
Scot-N.Ire	Wales	UK:Scot-N.Ire-Manx	SW.Scot-N.Ire	UK:Wales	N.Wales	[1,3cM)	8.839	5.77	3.768	2.372	1.532	0.198	28997
Scot-N.Ire	Wales	UK:Scot-N.Ire-Manx	SW.Scot-N.Ire	UK:Wales	S.Wales	[1,3cM)	8.601	5.636	3.719	2.348	1.526	0.2	32127
Wales	Ireland	UK:Wales	BorderWales	IRL:Muns	N.Kerry	[1,3cM)	8.541	5.587	3.718	2.345	1.529	0.205	12497
Wales	Ireland	UK:Wales	BorderWales	IRL:Muns	N.Munster	[1,3cM)	8.504	5.566	3.714	2.335	1.527	0.203	87637
Wales	Ireland	UK:Wales	BorderWales	IRL:Muns	S.Munster	[1,3cM)	8.465	5.546	3.7	2.323	1.525	0.202	63560
Wales	Ireland	UK:Wales	BorderWales	IRL:S.Lein	Dublin_1	[1,3cM)	8.546	5.596	3.73	2.35	1.527	0.2	32626
Wales	Ireland	UK:Wales	BorderWales	IRL:S.Lein	Dublin_2	[1,3cM)	8.587	5.612	3.714	2.336	1.531	0.204	18586
Wales	Ireland	UK:Wales	BorderWales	IRL:S.Lein	Dublin_3	[1,3cM)	8.504	5.562	3.741	2.35	1.529	0.204	17225
Wales	Ireland	UK:Wales	BorderWales	IRL:S.Lein	W.Leinster	[1,3cM)	8.559	5.606	3.71	2.34	1.526	0.199	31399
Wales	Ireland	UK:Wales	BorderWales	IRL:S.Lein	Wexford	[1,3cM)	8.545	5.594	3.685	2.323	1.528	0.201	27591
Wales	Ireland	UK:Wales	BorderWales	IRL:W.Scot-Uls-Conn	Connacht	[1,3cM)	8.473	5.551	3.703	2.333	1.526	0.203	74951
Wales	Ireland	UK:Wales	BorderWales	IRL:W.Scot-Uls-Conn	N.Leinster	[1,3cM)	8.473	5.551	3.69	2.326	1.526	0.201	80148
Wales	Ireland	UK:Wales	BorderWales	IRL:W.Scot-Uls-Conn	W.Uls-Argy	[1,3cM)	8.452	5.537	3.706	2.334	1.526	0.202	52255
Wales	England	UK:Wales	BorderWales	UK:Cornwall	Cornwall_1	[1,3cM)	8.52	5.581	3.691	2.33	1.527	0.201	18286
Wales	England	UK:Wales	BorderWales	UK:Cornwall	Cornwall_2	[1,3cM)	8.466	5.536	3.669	2.309	1.53	0.208	11733
Wales	England	UK:Wales	BorderWales	UK:Cornwall	Devon	[1,3cM)	8.783	5.722	3.715	2.329	1.536	0.204	16615
Wales	England	UK:Wales	BorderWales	UK:E-SE.Eng	Midlands	[1,3cM)	8.873	5.768	3.803	2.379	1.538	0.201	94416
Wales	England	UK:Wales	BorderWales	UK:E-SE.Eng	Norfolk-Suffolk	[1,3cM)	8.588	5.607	3.729	2.343	1.532	0.204	52561
Wales	England	UK:Wales	BorderWales	UK:E-SE.Eng	S.England	[1,3cM)	8.91	5.791	3.829	2.394	1.538	0.201	90453
Wales	Orkney	UK:Wales	BorderWales	UK:Orkney	Orkney	[1,3cM)	8.675	5.683	3.731	2.346	1.525	0.197	21354
Wales	Orkney	UK:Wales	BorderWales	UK:Orkney	Orkney	[1,3cM)	8.675	5.683	3.731	2.346	1.525	0.197	21354
Wales	IoMan	UK:Wales	BorderWales	UK:Scot-N.Ire-Manx	IoMan	[1,3cM)	8.678	5.694	3.761	2.38	1.525	0.201	9907
Wales	England	UK:Wales	BorderWales	UK:Scot-N.Ire-Manx	N.England	[1,3cM)	8.752	5.715	3.774	2.375	1.532	0.201	70125
Wales	Scot-N.Ire	UK:Wales	BorderWales	UK:Scot-N.Ire-Manx	NE.Scotland	[1,3cM)	8.512	5.574	3.699	2.34	1.527	0.202	18752
Wales	Scot-N.Ire	UK:Wales	BorderWales	UK:Scot-N.Ire-Manx	SW.Scot-N.Ire	[1,3cM)	8.628	5.637	3.69	2.33	1.532	0.203	39964
Wales	Wales	UK:Wales	BorderWales	UK:Wales	BorderWales	[1,3cM)	9.671	6.185	4.05	2.478	1.563	0.201	11592
Wales	Wales	UK:Wales	BorderWales	UK:Wales	N.Wales	[1,3cM)	9.789	6.253	4.07	2.485	1.565	0.202	16949
Wales	Wales	UK:Wales	BorderWales	UK:Wales	S.Wales	[1,3cM)	9.948	6.31	4.224	2.551	1.573	0.203	18793
Wales	Ireland	UK:Wales	N.Wales	IRL:Muns	N.Kerry	[1,3cM)	9.35	6.085	3.907	2.446	1.537	0.193	9089
Wales	Ireland	UK:Wales	N.Wales	IRL:Muns	N.Munster	[1,3cM)	9.314	6.073	3.903	2.453	1.533	0.192	63690
Wales	Ireland	UK:Wales	N.Wales	IRL:Muns	S.Munster	[1,3cM)	9.38	6.11	3.912	2.454	1.535	0.193	46175
Wales	Ireland	UK:Wales	N.Wales	IRL:S.Lein	Dublin_1	[1,3cM)	9.255	6.027	3.881	2.435	1.536	0.194	23689
Wales	Ireland	UK:Wales	N.Wales	IRL:S.Lein	Dublin_2	[1,3cM)	9.312	6.053	3.906	2.439	1.538	0.195	13512
Wales	Ireland	UK:Wales	N.Wales	IRL:S.Lein	Dublin_3	[1,3cM)	9.309	6.058	3.906	2.445	1.537	0.196	12517
Wales	Ireland	UK:Wales	N.Wales	IRL:S.Lein	W.Leinster	[1,3cM)	9.29	6.046	3.915	2.451	1.536	0.193	22808
Wales	Ireland	UK:Wales	N.Wales	IRL:S.Lein	Wexford	[1,3cM)	9.218	5.999	3.856	2.409	1.535	0.193	20039
Wales	Ireland	UK:Wales	N.Wales	IRL:W.Scot-Uls-Conn	Connacht	[1,3cM)	9.436	6.14	3.922	2.452	1.537	0.192	54503
Wales	Ireland	UK:Wales	N.Wales	IRL:W.Scot-Uls-Conn	N.Leinster	[1,3cM)	9.444	6.143	3.928	2.456	1.537	0.193	58234
Wales	Ireland	UK:Wales	N.Wales	IRL:W.Scot-Uls-Conn	W.Uls-Argy	[1,3cM)	9.389	6.112	3.897	2.447	1.537	0.192	37983
Wales	England	UK:Wales	N.Wales	UK:Cornwall	Cornwall_1	[1,3cM)	8.438	5.543	3.701	2.339	1.522	0.2	13268
Wales	England	UK:Wales	N.Wales	UK:Cornwall	Cornwall_2	[1,3cM)	8.409	5.524	3.661	2.301	1.522	0.203	8517
Wales	England	UK:Wales	N.Wales	UK:Cornwall	Devon	[1,3cM)	8.39	5.502	3.683	2.325	1.525	0.204	12048
Wales	England	UK:Wales	N.Wales	UK:E-SE.Eng	Midlands	[1,3cM)	8.487	5.535	3.734	2.339	1.532	0.205	68440
Wales	England	UK:Wales	N.Wales	UK:E-SE.Eng	Norfolk-Suffolk	[1,3cM)	7.996	5.254	3.559	2.252	1.522	0.207	38086
Wales	England	UK:Wales	N.Wales	UK:E-SE.Eng	S.England	[1,3cM)	8.333	5.459	3.653	2.302	1.527	0.206	65540
Wales	Orkney	UK:Wales	N.Wales	UK:Orkney	Orkney	[1,3cM)	8.813	5.773	3.753	2.374	1.527	0.197	15490
Wales	Orkney	UK:Wales	N.Wales	UK:Orkney	Orkney	[1,3cM)	8.813	5.773	3.753	2.374	1.527	0.197	15490
Wales	IoMan	UK:Wales	N.Wales	UK:Scot-N.Ire-Manx	IoMan	[1,3cM)	9.106	5.94	3.802	2.383	1.533	0.195	7195
Wales	England	UK:Wales	N.Wales	UK:Scot-N.Ire-Manx	N.England	[1,3cM)	8.503	5.573	3.701	2.331	1.525	0.201	50842
Wales	Scot-N.Ire	UK:Wales	N.Wales	UK:Scot-N.Ire-Manx	NE.Scotland	[1,3cM)	8.747	5.737	3.755	2.364	1.523	0.198	13603
Wales	Scot-N.Ire	UK:Wales	N.Wales	UK:Scot-N.Ire-Manx	SW.Scot-N.Ire	[1,3cM)	8.839	5.77	3.768	2.372	1.532	0.198	28997
Wales	Wales	UK:Wales	N.Wales	UK:Wales	BorderWales	[1,3cM)	9.789	6.253	4.07	2.485	1.565	0.202	16949
Wales	Wales	UK:Wales	N.Wales	UK:Wales	N.Wales	[1,3cM)	17.707	10.282	5.979	3.302	1.721	0.181	6105
Wales	Wales	UK:Wales	N.Wales	UK:Wales	S.Wales	[1,3cM)	11.341	7.069	4.484	2.647	1.602	0.198	13644
Wales	Ireland	UK:Wales	S.Wales	IRL:Muns	N.Kerry	[1,3cM)	9.109	5.928	3.853	2.419	1.537	0.197	10059
Wales	Ireland	UK:Wales	S.Wales	IRL:Muns	N.Munster	[1,3cM)	9.067	5.914	3.844	2.412	1.533	0.196	70552
Wales	Ireland	UK:Wales	S.Wales	IRL:Muns	S.Munster	[1,3cM)	9.115	5.944	3.844	2.411	1.533	0.195	51156
Wales	Ireland	UK:Wales	S.Wales	IRL:S.Lein	Dublin_1	[1,3cM)	9.047	5.906	3.821	2.402	1.532	0.196	26246
Wales	Ireland	UK:Wales	S.Wales	IRL:S.Lein	Dublin_2	[1,3cM)	9.069	5.918	3.814	2.398	1.533	0.196	14974
Wales	Ireland	UK:Wales	S.Wales	IRL:S.Lein	Dublin_3	[1,3cM)	9.08	5.924	3.848	2.41	1.532	0.193	13859
Wales	Ireland	UK:Wales	S.Wales	IRL:S.Lein	W.Leinster	[1,3cM)	9.031	5.894	3.83	2.407	1.532	0.196	25268
Wales	Ireland	UK:Wales	S.Wales	IRL:S.Lein	Wexford	[1,3cM)	9.075	5.913	3.88	2.437	1.535	0.195	22190
Wales	Ireland	UK:Wales	S.Wales	IRL:W.Scot-Uls-Conn	Connacht	[1,3cM)	9.103	5.941	3.841	2.407	1.532	0.195	60359
Wales	Ireland	UK:Wales	S.Wales	IRL:W.Scot-Uls-Conn	N.Leinster	[1,3cM)	9.053	5.909	3.821	2.401	1.532	0.195	64525
Wales	Ireland	UK:Wales	S.Wales	IRL:W.Scot-Uls-Conn	W.Uls-Argy	[1,3cM)	9.015	5.893	3.812	2.398	1.53	0.195	42048
Wales	England	UK:Wales	S.Wales	UK:Cornwall	Cornwall_1	[1,3cM)	8.442	5.55	3.678	2.327	1.521	0.202	14708
Wales	England	UK:Wales	S.Wales	UK:Cornwall	Cornwall_2	[1,3cM)	8.327	5.462	3.636	2.29	1.524	0.201	9438
Wales	England	UK:Wales	S.Wales	UK:Cornwall	Devon	[1,3cM)	8.464	5.532	3.691	2.319	1.53	0.201	13350
Wales	England	UK:Wales	S.Wales	UK:E-SE.Eng	Midlands	[1,3cM)	8.297	5.437	3.663	2.309	1.526	0.206	75790
Wales	England	UK:Wales	S.Wales	UK:E-SE.Eng	Norfolk-Suffolk	[1,3cM)	7.965	5.234	3.576	2.26	1.522	0.21	42206
Wales	England	UK:Wales	S.Wales	UK:E-SE.Eng	S.England	[1,3cM)	8.308	5.44	3.646	2.299	1.528	0.206	72625
Wales	Orkney	UK:Wales	S.Wales	UK:Orkney	Orkney	[1,3cM)	8.521	5.602	3.737	2.358	1.52	0.197	17153
Wales	Orkney	UK:Wales	S.Wales	UK:Orkney	Orkney	[1,3cM)	8.521	5.602	3.737	2.358	1.52	0.197	17153
Wales	IoMan	UK:Wales	S.Wales	UK:Scot-N.Ire-Manx	IoMan	[1,3cM)	8.745	5.731	3.78	2.384	1.526	0.199	7969
Wales	England	UK:Wales	S.Wales	UK:Scot-N.Ire-Manx	N.England	[1,3cM)	8.384	5.502	3.676	2.322	1.523	0.2	56363
Wales	Scot-N.Ire	UK:Wales	S.Wales	UK:Scot-N.Ire-Manx	NE.Scotland	[1,3cM)	8.55	5.603	3.708	2.343	1.526	0.199	15073
Wales	Scot-N.Ire	UK:Wales	S.Wales	UK:Scot-N.Ire-Manx	SW.Scot-N.Ire	[1,3cM)	8.601	5.636	3.719	2.348	1.526	0.2	32127
Wales	Wales	UK:Wales	S.Wales	UK:Wales	BorderWales	[1,3cM)	9.948	6.31	4.224	2.551	1.573	0.203	18793
Wales	Wales	UK:Wales	S.Wales	UK:Wales	N.Wales	[1,3cM)	11.341	7.069	4.484	2.647	1.602	0.198	13644
Wales	Wales	UK:Wales	S.Wales	UK:Wales	S.Wales	[1,3cM)	14.316	8.535	5.387	3.035	1.673	0.192	7498
Ireland	Ireland	IRL:Muns	N.Kerry	IRL:Muns	N.Kerry	[1,5cM)	16.113	8.963	6.02	2.999	1.793	0.278	3321
Ireland	Ireland	IRL:Muns	N.Kerry	IRL:Muns	N.Munster	[1,5cM)	14.751	8.392	5.596	2.927	1.756	0.273	47132
Ireland	Ireland	IRL:Muns	N.Kerry	IRL:Muns	S.Munster	[1,5cM)	15.627	8.731	5.898	3.016	1.788	0.277	34184
Ireland	Ireland	IRL:Muns	N.Kerry	IRL:S.Lein	Dublin_1	[1,5cM)	13.518	7.846	5.229	2.796	1.722	0.269	17538
Ireland	Ireland	IRL:Muns	N.Kerry	IRL:S.Lein	Dublin_2	[1,5cM)	13.489	7.808	5.208	2.782	1.726	0.275	10000
Ireland	Ireland	IRL:Muns	N.Kerry	IRL:S.Lein	Dublin_3	[1,5cM)	13.645	7.9	5.311	2.838	1.726	0.268	9263
Ireland	Ireland	IRL:Muns	N.Kerry	IRL:S.Lein	W.Leinster	[1,5cM)	13.852	7.988	5.349	2.852	1.734	0.272	16888
Ireland	Ireland	IRL:Muns	N.Kerry	IRL:S.Lein	Wexford	[1,5cM)	13.487	7.812	5.193	2.788	1.727	0.27	14832
Ireland	Ireland	IRL:Muns	N.Kerry	IRL:W.Scot-Uls-Conn	Connacht	[1,5cM)	14.314	8.23	5.445	2.895	1.738	0.267	40334
Ireland	Ireland	IRL:Muns	N.Kerry	IRL:W.Scot-Uls-Conn	N.Leinster	[1,5cM)	14.078	8.135	5.407	2.885	1.729	0.265	43122
Ireland	Ireland	IRL:Muns	N.Kerry	IRL:W.Scot-Uls-Conn	W.Uls-Argy	[1,5cM)	13.679	7.968	5.295	2.858	1.716	0.265	28121
Ireland	England	IRL:Muns	N.Kerry	UK:Cornwall	Cornwall_1	[1,5cM)	8.912	5.672	3.89	2.346	1.571	0.251	9801
Ireland	England	IRL:Muns	N.Kerry	UK:Cornwall	Cornwall_2	[1,5cM)	8.793	5.6	3.861	2.328	1.57	0.25	6286
Ireland	England	IRL:Muns	N.Kerry	UK:Cornwall	Devon	[1,5cM)	8.726	5.532	3.814	2.285	1.577	0.255	8895
Ireland	England	IRL:Muns	N.Kerry	UK:E-SE.Eng	Midlands	[1,5cM)	8.659	5.485	3.868	2.312	1.579	0.26	50543
Ireland	England	IRL:Muns	N.Kerry	UK:E-SE.Eng	Norfolk-Suffolk	[1,5cM)	8.098	5.179	3.725	2.254	1.563	0.262	28119
Ireland	England	IRL:Muns	N.Kerry	UK:E-SE.Eng	S.England	[1,5cM)	8.412	5.367	3.826	2.306	1.567	0.258	48408
Ireland	Orkney	IRL:Muns	N.Kerry	UK:Orkney	Orkney	[1,5cM)	10.35	6.391	4.326	2.517	1.62	0.256	11460
Ireland	Orkney	IRL:Muns	N.Kerry	UK:Orkney	Orkney	[1,5cM)	10.35	6.391	4.326	2.517	1.62	0.256	11460
Ireland	IoMan	IRL:Muns	N.Kerry	UK:Scot-N.Ire-Manx	IoMan	[1,5cM)	11.236	6.816	4.69	2.631	1.644	0.259	5321
Ireland	England	IRL:Muns	N.Kerry	UK:Scot-N.Ire-Manx	N.England	[1,5cM)	9.439	5.891	4.142	2.429	1.602	0.264	37614
Ireland	Scot-N.Ire	IRL:Muns	N.Kerry	UK:Scot-N.Ire-Manx	NE.Scotland	[1,5cM)	10.142	6.255	4.336	2.503	1.62	0.257	10070
Ireland	Scot-N.Ire	IRL:Muns	N.Kerry	UK:Scot-N.Ire-Manx	SW.Scot-N.Ire	[1,5cM)	10.572	6.447	4.468	2.54	1.638	0.266	21449
Ireland	Wales	IRL:Muns	N.Kerry	UK:Wales	BorderWales	[1,5cM)	9.117	5.744	3.988	2.378	1.588	0.26	12506
Ireland	Wales	IRL:Muns	N.Kerry	UK:Wales	N.Wales	[1,5cM)	10.04	6.274	4.238	2.487	1.599	0.246	9090
Ireland	Wales	IRL:Muns	N.Kerry	UK:Wales	S.Wales	[1,5cM)	9.801	6.118	4.191	2.462	1.602	0.253	10062
Ireland	Ireland	IRL:Muns	N.Munster	IRL:Muns	N.Kerry	[1,5cM)	14.751	8.392	5.596	2.927	1.756	0.273	47132
Ireland	Ireland	IRL:Muns	N.Munster	IRL:Muns	N.Munster	[1,5cM)	14.751	8.348	5.645	2.925	1.765	0.276	164975
Ireland	Ireland	IRL:Muns	N.Munster	IRL:Muns	S.Munster	[1,5cM)	14.8	8.402	5.585	2.92	1.76	0.273	239727
Ireland	Ireland	IRL:Muns	N.Munster	IRL:S.Lein	Dublin_1	[1,5cM)	13.493	7.8	5.269	2.814	1.729	0.274	122983
Ireland	Ireland	IRL:Muns	N.Munster	IRL:S.Lein	Dublin_2	[1,5cM)	13.574	7.831	5.297	2.817	1.732	0.275	70112
Ireland	Ireland	IRL:Muns	N.Munster	IRL:S.Lein	Dublin_3	[1,5cM)	13.642	7.872	5.285	2.82	1.733	0.273	64953
Ireland	Ireland	IRL:Muns	N.Munster	IRL:S.Lein	W.Leinster	[1,5cM)	13.889	7.961	5.388	2.847	1.744	0.278	118399
Ireland	Ireland	IRL:Muns	N.Munster	IRL:S.Lein	Wexford	[1,5cM)	13.393	7.733	5.25	2.796	1.731	0.277	104035
Ireland	Ireland	IRL:Muns	N.Munster	IRL:W.Scot-Uls-Conn	Connacht	[1,5cM)	14.383	8.223	5.505	2.898	1.748	0.273	282801
Ireland	Ireland	IRL:Muns	N.Munster	IRL:W.Scot-Uls-Conn	N.Leinster	[1,5cM)	14.111	8.124	5.404	2.875	1.736	0.268	302363
Ireland	Ireland	IRL:Muns	N.Munster	IRL:W.Scot-Uls-Conn	W.Uls-Argy	[1,5cM)	13.627	7.919	5.319	2.85	1.719	0.266	197154
Ireland	England	IRL:Muns	N.Munster	UK:Cornwall	Cornwall_1	[1,5cM)	8.816	5.609	3.876	2.336	1.573	0.253	68758
Ireland	England	IRL:Muns	N.Munster	UK:Cornwall	Cornwall_2	[1,5cM)	8.729	5.558	3.871	2.33	1.569	0.25	44116
Ireland	England	IRL:Muns	N.Munster	UK:Cornwall	Devon	[1,5cM)	8.717	5.533	3.916	2.335	1.574	0.254	62409
Ireland	England	IRL:Muns	N.Munster	UK:E-SE.Eng	Midlands	[1,5cM)	8.65	5.471	3.882	2.317	1.58	0.262	354375
Ireland	England	IRL:Muns	N.Munster	UK:E-SE.Eng	Norfolk-Suffolk	[1,5cM)	8.155	5.202	3.725	2.248	1.568	0.261	197246
Ireland	England	IRL:Muns	N.Munster	UK:E-SE.Eng	S.England	[1,5cM)	8.429	5.363	3.804	2.286	1.571	0.259	339352
Ireland	Orkney	IRL:Muns	N.Munster	UK:Orkney	Orkney	[1,5cM)	10.321	6.351	4.328	2.499	1.625	0.262	80366
Ireland	Orkney	IRL:Muns	N.Munster	UK:Orkney	Orkney	[1,5cM)	10.321	6.351	4.328	2.499	1.625	0.262	80366
Ireland	IoMan	IRL:Muns	N.Munster	UK:Scot-N.Ire-Manx	IoMan	[1,5cM)	10.991	6.677	4.541	2.578	1.645	0.263	37302
Ireland	England	IRL:Muns	N.Munster	UK:Scot-N.Ire-Manx	N.England	[1,5cM)	9.417	5.865	4.128	2.411	1.605	0.265	263689
Ireland	Scot-N.Ire	IRL:Muns	N.Munster	UK:Scot-N.Ire-Manx	NE.Scotland	[1,5cM)	10.152	6.247	4.322	2.494	1.625	0.262	70585
Ireland	Scot-N.Ire	IRL:Muns	N.Munster	UK:Scot-N.Ire-Manx	SW.Scot-N.Ire	[1,5cM)	10.589	6.439	4.464	2.536	1.644	0.271	150424
Ireland	Wales	IRL:Muns	N.Munster	UK:Wales	BorderWales	[1,5cM)	9.064	5.72	4.005	2.376	1.584	0.255	87687
Ireland	Wales	IRL:Muns	N.Munster	UK:Wales	N.Wales	[1,5cM)	10.026	6.268	4.221	2.491	1.6	0.251	63717
Ireland	Wales	IRL:Muns	N.Munster	UK:Wales	S.Wales	[1,5cM)	9.74	6.097	4.162	2.453	1.597	0.253	70580
Ireland	Ireland	IRL:Muns	S.Munster	IRL:Muns	N.Kerry	[1,5cM)	15.627	8.731	5.898	3.016	1.788	0.277	34184
Ireland	Ireland	IRL:Muns	S.Munster	IRL:Muns	N.Munster	[1,5cM)	14.8	8.402	5.585	2.92	1.76	0.273	239727
Ireland	Ireland	IRL:Muns	S.Munster	IRL:Muns	S.Munster	[1,5cM)	16.619	9.129	6.271	3.109	1.817	0.281	86722
Ireland	Ireland	IRL:Muns	S.Munster	IRL:S.Lein	Dublin_1	[1,5cM)	13.562	7.867	5.261	2.817	1.723	0.268	89200
Ireland	Ireland	IRL:Muns	S.Munster	IRL:S.Lein	Dublin_2	[1,5cM)	13.616	7.884	5.262	2.816	1.726	0.27	50859
Ireland	Ireland	IRL:Muns	S.Munster	IRL:S.Lein	Dublin_3	[1,5cM)	13.696	7.929	5.269	2.82	1.726	0.268	47109
Ireland	Ireland	IRL:Muns	S.Munster	IRL:S.Lein	W.Leinster	[1,5cM)	13.887	7.996	5.348	2.844	1.737	0.272	85874
Ireland	Ireland	IRL:Muns	S.Munster	IRL:S.Lein	Wexford	[1,5cM)	13.463	7.794	5.244	2.799	1.726	0.272	75448
Ireland	Ireland	IRL:Muns	S.Munster	IRL:W.Scot-Uls-Conn	Connacht	[1,5cM)	14.207	8.186	5.395	2.874	1.735	0.267	205099
Ireland	Ireland	IRL:Muns	S.Munster	IRL:W.Scot-Uls-Conn	N.Leinster	[1,5cM)	14.055	8.137	5.36	2.873	1.726	0.263	219283
Ireland	Ireland	IRL:Muns	S.Munster	IRL:W.Scot-Uls-Conn	W.Uls-Argy	[1,5cM)	13.676	7.969	5.297	2.85	1.715	0.263	142976
Ireland	England	IRL:Muns	S.Munster	UK:Cornwall	Cornwall_1	[1,5cM)	8.897	5.66	3.898	2.342	1.571	0.252	49861
Ireland	England	IRL:Muns	S.Munster	UK:Cornwall	Cornwall_2	[1,5cM)	8.775	5.58	3.879	2.332	1.572	0.254	31981
Ireland	England	IRL:Muns	S.Munster	UK:Cornwall	Devon	[1,5cM)	8.708	5.525	3.881	2.319	1.575	0.255	45299
Ireland	England	IRL:Muns	S.Munster	UK:E-SE.Eng	Midlands	[1,5cM)	8.587	5.442	3.856	2.306	1.578	0.262	257008
Ireland	England	IRL:Muns	S.Munster	UK:E-SE.Eng	Norfolk-Suffolk	[1,5cM)	8.074	5.157	3.72	2.248	1.566	0.263	142978
Ireland	England	IRL:Muns	S.Munster	UK:E-SE.Eng	S.England	[1,5cM)	8.366	5.332	3.79	2.281	1.569	0.259	245945
Ireland	Orkney	IRL:Muns	S.Munster	UK:Orkney	Orkney	[1,5cM)	10.349	6.378	4.352	2.52	1.623	0.262	58286
Ireland	Orkney	IRL:Muns	S.Munster	UK:Orkney	Orkney	[1,5cM)	10.349	6.378	4.352	2.52	1.623	0.262	58286
Ireland	IoMan	IRL:Muns	S.Munster	UK:Scot-N.Ire-Manx	IoMan	[1,5cM)	11.146	6.77	4.607	2.601	1.645	0.262	27065
Ireland	England	IRL:Muns	S.Munster	UK:Scot-N.Ire-Manx	N.England	[1,5cM)	9.408	5.861	4.123	2.413	1.604	0.264	191217
Ireland	Scot-N.Ire	IRL:Muns	S.Munster	UK:Scot-N.Ire-Manx	NE.Scotland	[1,5cM)	10.227	6.294	4.321	2.492	1.624	0.26	51189
Ireland	Scot-N.Ire	IRL:Muns	S.Munster	UK:Scot-N.Ire-Manx	SW.Scot-N.Ire	[1,5cM)	10.571	6.441	4.46	2.538	1.64	0.268	109087
Ireland	Wales	IRL:Muns	S.Munster	UK:Wales	BorderWales	[1,5cM)	9.043	5.704	4.005	2.365	1.584	0.26	63603
Ireland	Wales	IRL:Muns	S.Munster	UK:Wales	N.Wales	[1,5cM)	10.101	6.307	4.239	2.495	1.602	0.249	46194
Ireland	Wales	IRL:Muns	S.Munster	UK:Wales	S.Wales	[1,5cM)	9.812	6.134	4.178	2.454	1.599	0.254	51176
Ireland	Ireland	IRL:S.Lein	Dublin_1	IRL:Muns	N.Kerry	[1,5cM)	13.518	7.846	5.229	2.796	1.722	0.269	17538
Ireland	Ireland	IRL:S.Lein	Dublin_1	IRL:Muns	N.Munster	[1,5cM)	13.493	7.8	5.269	2.814	1.729	0.274	122983
Ireland	Ireland	IRL:S.Lein	Dublin_1	IRL:Muns	S.Munster	[1,5cM)	13.562	7.867	5.261	2.817	1.723	0.268	89200
Ireland	Ireland	IRL:S.Lein	Dublin_1	IRL:S.Lein	Dublin_1	[1,5cM)	13.786	7.919	5.358	2.837	1.74	0.275	22785
Ireland	Ireland	IRL:S.Lein	Dublin_1	IRL:S.Lein	Dublin_2	[1,5cM)	13.383	7.709	5.297	2.797	1.733	0.28	26099
Ireland	Ireland	IRL:S.Lein	Dublin_1	IRL:S.Lein	Dublin_3	[1,5cM)	13.381	7.707	5.296	2.805	1.734	0.277	24170
Ireland	Ireland	IRL:S.Lein	Dublin_1	IRL:S.Lein	W.Leinster	[1,5cM)	13.515	7.77	5.299	2.797	1.737	0.28	44058
Ireland	Ireland	IRL:S.Lein	Dublin_1	IRL:S.Lein	Wexford	[1,5cM)	13.506	7.731	5.291	2.783	1.746	0.284	38713
Ireland	Ireland	IRL:S.Lein	Dublin_1	IRL:W.Scot-Uls-Conn	Connacht	[1,5cM)	13.806	7.943	5.328	2.833	1.738	0.274	105255
Ireland	Ireland	IRL:S.Lein	Dublin_1	IRL:W.Scot-Uls-Conn	N.Leinster	[1,5cM)	13.985	8.024	5.404	2.86	1.742	0.274	112515
Ireland	Ireland	IRL:S.Lein	Dublin_1	IRL:W.Scot-Uls-Conn	W.Uls-Argy	[1,5cM)	13.422	7.802	5.278	2.826	1.718	0.269	73367
Ireland	England	IRL:S.Lein	Dublin_1	UK:Cornwall	Cornwall_1	[1,5cM)	8.879	5.651	3.917	2.361	1.571	0.249	25590
Ireland	England	IRL:S.Lein	Dublin_1	UK:Cornwall	Cornwall_2	[1,5cM)	8.768	5.577	3.903	2.333	1.571	0.255	16421
Ireland	England	IRL:S.Lein	Dublin_1	UK:Cornwall	Devon	[1,5cM)	8.797	5.583	3.915	2.337	1.574	0.255	23239
Ireland	England	IRL:S.Lein	Dublin_1	UK:E-SE.Eng	Midlands	[1,5cM)	8.783	5.542	3.913	2.333	1.585	0.265	131927
Ireland	England	IRL:S.Lein	Dublin_1	UK:E-SE.Eng	Norfolk-Suffolk	[1,5cM)	8.265	5.266	3.766	2.263	1.568	0.262	73435
Ireland	England	IRL:S.Lein	Dublin_1	UK:E-SE.Eng	S.England	[1,5cM)	8.545	5.43	3.848	2.306	1.573	0.258	126379
Ireland	Orkney	IRL:S.Lein	Dublin_1	UK:Orkney	Orkney	[1,5cM)	10.276	6.344	4.307	2.502	1.621	0.262	29903
Ireland	Orkney	IRL:S.Lein	Dublin_1	UK:Orkney	Orkney	[1,5cM)	10.276	6.344	4.307	2.502	1.621	0.262	29903
Ireland	IoMan	IRL:S.Lein	Dublin_1	UK:Scot-N.Ire-Manx	IoMan	[1,5cM)	10.984	6.669	4.562	2.592	1.647	0.265	13892
Ireland	England	IRL:S.Lein	Dublin_1	UK:Scot-N.Ire-Manx	N.England	[1,5cM)	9.502	5.902	4.142	2.418	1.609	0.265	98155
Ireland	Scot-N.Ire	IRL:S.Lein	Dublin_1	UK:Scot-N.Ire-Manx	NE.Scotland	[1,5cM)	10.104	6.228	4.276	2.476	1.623	0.262	26269
Ireland	Scot-N.Ire	IRL:S.Lein	Dublin_1	UK:Scot-N.Ire-Manx	SW.Scot-N.Ire	[1,5cM)	10.574	6.433	4.432	2.521	1.644	0.272	55977
Ireland	Wales	IRL:S.Lein	Dublin_1	UK:Wales	BorderWales	[1,5cM)	9.135	5.758	4.025	2.39	1.585	0.255	32641
Ireland	Wales	IRL:S.Lein	Dublin_1	UK:Wales	N.Wales	[1,5cM)	9.99	6.226	4.226	2.48	1.605	0.255	23703
Ireland	Wales	IRL:S.Lein	Dublin_1	UK:Wales	S.Wales	[1,5cM)	9.731	6.093	4.15	2.445	1.596	0.254	26256
Ireland	Ireland	IRL:S.Lein	Dublin_2	IRL:Muns	N.Kerry	[1,5cM)	13.489	7.808	5.208	2.782	1.726	0.275	10000
Ireland	Ireland	IRL:S.Lein	Dublin_2	IRL:Muns	N.Munster	[1,5cM)	13.574	7.831	5.297	2.817	1.732	0.275	70112
Ireland	Ireland	IRL:S.Lein	Dublin_2	IRL:Muns	S.Munster	[1,5cM)	13.616	7.884	5.262	2.816	1.726	0.27	50859
Ireland	Ireland	IRL:S.Lein	Dublin_2	IRL:S.Lein	Dublin_1	[1,5cM)	13.383	7.709	5.297	2.797	1.733	0.28	26099
Ireland	Ireland	IRL:S.Lein	Dublin_2	IRL:S.Lein	Dublin_2	[1,5cM)	14.259	8.136	5.413	2.844	1.752	0.275	7378
Ireland	Ireland	IRL:S.Lein	Dublin_2	IRL:S.Lein	Dublin_3	[1,5cM)	13.535	7.772	5.274	2.787	1.741	0.281	13779
Ireland	Ireland	IRL:S.Lein	Dublin_2	IRL:S.Lein	W.Leinster	[1,5cM)	13.611	7.805	5.279	2.79	1.743	0.281	25119
Ireland	Ireland	IRL:S.Lein	Dublin_2	IRL:S.Lein	Wexford	[1,5cM)	13.697	7.818	5.392	2.83	1.751	0.285	22071
Ireland	Ireland	IRL:S.Lein	Dublin_2	IRL:W.Scot-Uls-Conn	Connacht	[1,5cM)	13.888	7.99	5.327	2.826	1.738	0.271	60007
Ireland	Ireland	IRL:S.Lein	Dublin_2	IRL:W.Scot-Uls-Conn	N.Leinster	[1,5cM)	14.005	8.035	5.378	2.851	1.742	0.272	64153
Ireland	Ireland	IRL:S.Lein	Dublin_2	IRL:W.Scot-Uls-Conn	W.Uls-Argy	[1,5cM)	13.469	7.814	5.256	2.815	1.722	0.269	41829
Ireland	England	IRL:S.Lein	Dublin_2	UK:Cornwall	Cornwall_1	[1,5cM)	8.86	5.641	3.927	2.363	1.571	0.253	14592
Ireland	England	IRL:S.Lein	Dublin_2	UK:Cornwall	Cornwall_2	[1,5cM)	8.864	5.633	3.867	2.341	1.575	0.253	9366
Ireland	England	IRL:S.Lein	Dublin_2	UK:Cornwall	Devon	[1,5cM)	8.802	5.579	3.955	2.367	1.578	0.261	13221
Ireland	England	IRL:S.Lein	Dublin_2	UK:E-SE.Eng	Midlands	[1,5cM)	8.791	5.544	3.908	2.326	1.586	0.262	75205
Ireland	England	IRL:S.Lein	Dublin_2	UK:E-SE.Eng	Norfolk-Suffolk	[1,5cM)	8.274	5.265	3.774	2.268	1.571	0.26	41899
Ireland	England	IRL:S.Lein	Dublin_2	UK:E-SE.Eng	S.England	[1,5cM)	8.578	5.447	3.827	2.297	1.575	0.26	72030
Ireland	Orkney	IRL:S.Lein	Dublin_2	UK:Orkney	Orkney	[1,5cM)	10.296	6.34	4.295	2.478	1.624	0.259	17051
Ireland	Orkney	IRL:S.Lein	Dublin_2	UK:Orkney	Orkney	[1,5cM)	10.296	6.34	4.295	2.478	1.624	0.259	17051
Ireland	IoMan	IRL:S.Lein	Dublin_2	UK:Scot-N.Ire-Manx	IoMan	[1,5cM)	11.101	6.721	4.64	2.617	1.65	0.265	7916
Ireland	England	IRL:S.Lein	Dublin_2	UK:Scot-N.Ire-Manx	N.England	[1,5cM)	9.506	5.911	4.157	2.419	1.607	0.265	55952
Ireland	Scot-N.Ire	IRL:S.Lein	Dublin_2	UK:Scot-N.Ire-Manx	NE.Scotland	[1,5cM)	10.198	6.278	4.286	2.48	1.624	0.259	14976
Ireland	Scot-N.Ire	IRL:S.Lein	Dublin_2	UK:Scot-N.Ire-Manx	SW.Scot-N.Ire	[1,5cM)	10.576	6.423	4.479	2.534	1.646	0.272	31904
Ireland	Wales	IRL:S.Lein	Dublin_2	UK:Wales	BorderWales	[1,5cM)	9.181	5.773	4.025	2.379	1.59	0.26	18599
Ireland	Wales	IRL:S.Lein	Dublin_2	UK:Wales	N.Wales	[1,5cM)	10.033	6.25	4.225	2.48	1.605	0.25	13516
Ireland	Wales	IRL:S.Lein	Dublin_2	UK:Wales	S.Wales	[1,5cM)	9.766	6.108	4.147	2.441	1.599	0.255	14982
Ireland	Ireland	IRL:S.Lein	Dublin_3	IRL:Muns	N.Kerry	[1,5cM)	13.645	7.9	5.311	2.838	1.726	0.268	9263
Ireland	Ireland	IRL:S.Lein	Dublin_3	IRL:Muns	N.Munster	[1,5cM)	13.642	7.872	5.285	2.82	1.733	0.273	64953
Ireland	Ireland	IRL:S.Lein	Dublin_3	IRL:Muns	S.Munster	[1,5cM)	13.696	7.929	5.269	2.82	1.726	0.268	47109
Ireland	Ireland	IRL:S.Lein	Dublin_3	IRL:S.Lein	Dublin_1	[1,5cM)	13.381	7.707	5.296	2.805	1.734	0.277	24170
Ireland	Ireland	IRL:S.Lein	Dublin_3	IRL:S.Lein	Dublin_2	[1,5cM)	13.535	7.772	5.274	2.787	1.741	0.281	13779
Ireland	Ireland	IRL:S.Lein	Dublin_3	IRL:S.Lein	Dublin_3	[1,5cM)	14.324	8.185	5.408	2.84	1.749	0.275	6326
Ireland	Ireland	IRL:S.Lein	Dublin_3	IRL:S.Lein	W.Leinster	[1,5cM)	13.718	7.851	5.366	2.824	1.746	0.28	23266
Ireland	Ireland	IRL:S.Lein	Dublin_3	IRL:S.Lein	Wexford	[1,5cM)	13.827	7.886	5.41	2.821	1.751	0.282	20449
Ireland	Ireland	IRL:S.Lein	Dublin_3	IRL:W.Scot-Uls-Conn	Connacht	[1,5cM)	13.874	7.984	5.313	2.822	1.737	0.275	55577
Ireland	Ireland	IRL:S.Lein	Dublin_3	IRL:W.Scot-Uls-Conn	N.Leinster	[1,5cM)	13.969	8.016	5.39	2.839	1.741	0.273	59407
Ireland	Ireland	IRL:S.Lein	Dublin_3	IRL:W.Scot-Uls-Conn	W.Uls-Argy	[1,5cM)	13.472	7.824	5.287	2.826	1.72	0.27	38744
Ireland	England	IRL:S.Lein	Dublin_3	UK:Cornwall	Cornwall_1	[1,5cM)	8.89	5.658	3.949	2.375	1.571	0.257	13519
Ireland	England	IRL:S.Lein	Dublin_3	UK:Cornwall	Cornwall_2	[1,5cM)	8.765	5.574	3.886	2.339	1.572	0.252	8668
Ireland	England	IRL:S.Lein	Dublin_3	UK:Cornwall	Devon	[1,5cM)	8.734	5.548	3.912	2.327	1.571	0.255	12274
Ireland	England	IRL:S.Lein	Dublin_3	UK:E-SE.Eng	Midlands	[1,5cM)	8.81	5.565	3.895	2.325	1.584	0.262	69643
Ireland	England	IRL:S.Lein	Dublin_3	UK:E-SE.Eng	Norfolk-Suffolk	[1,5cM)	8.307	5.29	3.779	2.275	1.57	0.259	38749
Ireland	England	IRL:S.Lein	Dublin_3	UK:E-SE.Eng	S.England	[1,5cM)	8.564	5.442	3.834	2.301	1.573	0.256	66723
Ireland	Orkney	IRL:S.Lein	Dublin_3	UK:Orkney	Orkney	[1,5cM)	10.312	6.368	4.31	2.505	1.62	0.259	15799
Ireland	Orkney	IRL:S.Lein	Dublin_3	UK:Orkney	Orkney	[1,5cM)	10.312	6.368	4.31	2.505	1.62	0.259	15799
Ireland	IoMan	IRL:S.Lein	Dublin_3	UK:Scot-N.Ire-Manx	IoMan	[1,5cM)	10.949	6.643	4.593	2.597	1.648	0.265	7338
Ireland	England	IRL:S.Lein	Dublin_3	UK:Scot-N.Ire-Manx	N.England	[1,5cM)	9.572	5.949	4.162	2.429	1.609	0.267	51826
Ireland	Scot-N.Ire	IRL:S.Lein	Dublin_3	UK:Scot-N.Ire-Manx	NE.Scotland	[1,5cM)	10.181	6.273	4.344	2.502	1.621	0.259	13876
Ireland	Scot-N.Ire	IRL:S.Lein	Dublin_3	UK:Scot-N.Ire-Manx	SW.Scot-N.Ire	[1,5cM)	10.599	6.453	4.399	2.509	1.644	0.273	29557
Ireland	Wales	IRL:S.Lein	Dublin_3	UK:Wales	BorderWales	[1,5cM)	9.105	5.725	4.039	2.391	1.59	0.265	17242
Ireland	Wales	IRL:S.Lein	Dublin_3	UK:Wales	N.Wales	[1,5cM)	10.055	6.261	4.206	2.477	1.609	0.258	12523
Ireland	Wales	IRL:S.Lein	Dublin_3	UK:Wales	S.Wales	[1,5cM)	9.784	6.117	4.159	2.447	1.599	0.251	13863
Ireland	Ireland	IRL:S.Lein	W.Leinster	IRL:Muns	N.Kerry	[1,5cM)	13.852	7.988	5.349	2.852	1.734	0.272	16888
Ireland	Ireland	IRL:S.Lein	W.Leinster	IRL:Muns	N.Munster	[1,5cM)	13.889	7.961	5.388	2.847	1.744	0.278	118399
Ireland	Ireland	IRL:S.Lein	W.Leinster	IRL:Muns	S.Munster	[1,5cM)	13.887	7.996	5.348	2.844	1.737	0.272	85874
Ireland	Ireland	IRL:S.Lein	W.Leinster	IRL:S.Lein	Dublin_1	[1,5cM)	13.515	7.77	5.299	2.797	1.737	0.28	44058
Ireland	Ireland	IRL:S.Lein	W.Leinster	IRL:S.Lein	Dublin_2	[1,5cM)	13.611	7.805	5.279	2.79	1.743	0.281	25119
Ireland	Ireland	IRL:S.Lein	W.Leinster	IRL:S.Lein	Dublin_3	[1,5cM)	13.718	7.851	5.366	2.824	1.746	0.28	23266
Ireland	Ireland	IRL:S.Lein	W.Leinster	IRL:S.Lein	W.Leinster	[1,5cM)	14.425	8.152	5.562	2.88	1.768	0.285	21110
Ireland	Ireland	IRL:S.Lein	W.Leinster	IRL:S.Lein	Wexford	[1,5cM)	13.761	7.836	5.369	2.796	1.755	0.287	37273
Ireland	Ireland	IRL:S.Lein	W.Leinster	IRL:W.Scot-Uls-Conn	Connacht	[1,5cM)	13.88	7.98	5.345	2.835	1.739	0.274	101323
Ireland	Ireland	IRL:S.Lein	W.Leinster	IRL:W.Scot-Uls-Conn	N.Leinster	[1,5cM)	13.887	7.995	5.35	2.839	1.736	0.272	108304
Ireland	Ireland	IRL:S.Lein	W.Leinster	IRL:W.Scot-Uls-Conn	W.Uls-Argy	[1,5cM)	13.387	7.797	5.262	2.825	1.715	0.269	70620
Ireland	England	IRL:S.Lein	W.Leinster	UK:Cornwall	Cornwall_1	[1,5cM)	8.847	5.632	3.886	2.341	1.571	0.25	24626
Ireland	England	IRL:S.Lein	W.Leinster	UK:Cornwall	Cornwall_2	[1,5cM)	8.749	5.566	3.866	2.327	1.571	0.251	15804
Ireland	England	IRL:S.Lein	W.Leinster	UK:Cornwall	Devon	[1,5cM)	8.784	5.561	3.92	2.339	1.578	0.254	22379
Ireland	England	IRL:S.Lein	W.Leinster	UK:E-SE.Eng	Midlands	[1,5cM)	8.757	5.528	3.907	2.326	1.584	0.264	126976
Ireland	England	IRL:S.Lein	W.Leinster	UK:E-SE.Eng	Norfolk-Suffolk	[1,5cM)	8.229	5.242	3.752	2.265	1.57	0.265	70662
Ireland	England	IRL:S.Lein	W.Leinster	UK:E-SE.Eng	S.England	[1,5cM)	8.527	5.421	3.825	2.298	1.573	0.258	121651
Ireland	Orkney	IRL:S.Lein	W.Leinster	UK:Orkney	Orkney	[1,5cM)	10.187	6.291	4.281	2.478	1.619	0.258	28802
Ireland	Orkney	IRL:S.Lein	W.Leinster	UK:Orkney	Orkney	[1,5cM)	10.187	6.291	4.281	2.478	1.619	0.258	28802
Ireland	IoMan	IRL:S.Lein	W.Leinster	UK:Scot-N.Ire-Manx	IoMan	[1,5cM)	10.928	6.629	4.554	2.586	1.648	0.262	13370
Ireland	England	IRL:S.Lein	W.Leinster	UK:Scot-N.Ire-Manx	N.England	[1,5cM)	9.484	5.899	4.143	2.417	1.607	0.263	94493
Ireland	Scot-N.Ire	IRL:S.Lein	W.Leinster	UK:Scot-N.Ire-Manx	NE.Scotland	[1,5cM)	10.162	6.251	4.312	2.489	1.626	0.261	25294
Ireland	Scot-N.Ire	IRL:S.Lein	W.Leinster	UK:Scot-N.Ire-Manx	SW.Scot-N.Ire	[1,5cM)	10.551	6.421	4.457	2.53	1.643	0.27	53887
Ireland	Wales	IRL:S.Lein	W.Leinster	UK:Wales	BorderWales	[1,5cM)	9.16	5.77	4.005	2.38	1.588	0.259	31424
Ireland	Wales	IRL:S.Lein	W.Leinster	UK:Wales	N.Wales	[1,5cM)	10.007	6.241	4.236	2.491	1.603	0.251	22821
Ireland	Wales	IRL:S.Lein	W.Leinster	UK:Wales	S.Wales	[1,5cM)	9.733	6.086	4.156	2.449	1.6	0.256	25279
Ireland	Ireland	IRL:S.Lein	Wexford	IRL:Muns	N.Kerry	[1,5cM)	13.487	7.812	5.193	2.788	1.727	0.27	14832
Ireland	Ireland	IRL:S.Lein	Wexford	IRL:Muns	N.Munster	[1,5cM)	13.393	7.733	5.25	2.796	1.731	0.277	104035
Ireland	Ireland	IRL:S.Lein	Wexford	IRL:Muns	S.Munster	[1,5cM)	13.463	7.794	5.244	2.799	1.726	0.272	75448
Ireland	Ireland	IRL:S.Lein	Wexford	IRL:S.Lein	Dublin_1	[1,5cM)	13.506	7.731	5.291	2.783	1.746	0.284	38713
Ireland	Ireland	IRL:S.Lein	Wexford	IRL:S.Lein	Dublin_2	[1,5cM)	13.697	7.818	5.392	2.83	1.751	0.285	22071
Ireland	Ireland	IRL:S.Lein	Wexford	IRL:S.Lein	Dublin_3	[1,5cM)	13.827	7.886	5.41	2.821	1.751	0.282	20449
Ireland	Ireland	IRL:S.Lein	Wexford	IRL:S.Lein	W.Leinster	[1,5cM)	13.761	7.836	5.369	2.796	1.755	0.287	37273
Ireland	Ireland	IRL:S.Lein	Wexford	IRL:S.Lein	Wexford	[1,5cM)	15.067	8.31	5.872	2.936	1.811	0.301	16288
Ireland	Ireland	IRL:S.Lein	Wexford	IRL:W.Scot-Uls-Conn	Connacht	[1,5cM)	13.363	7.746	5.227	2.798	1.724	0.273	89010
Ireland	Ireland	IRL:S.Lein	Wexford	IRL:W.Scot-Uls-Conn	N.Leinster	[1,5cM)	13.38	7.752	5.261	2.815	1.725	0.273	95158
Ireland	Ireland	IRL:S.Lein	Wexford	IRL:W.Scot-Uls-Conn	W.Uls-Argy	[1,5cM)	12.926	7.564	5.143	2.788	1.708	0.269	62040
Ireland	England	IRL:S.Lein	Wexford	UK:Cornwall	Cornwall_1	[1,5cM)	8.891	5.635	3.898	2.333	1.578	0.254	21626
Ireland	England	IRL:S.Lein	Wexford	UK:Cornwall	Cornwall_2	[1,5cM)	8.801	5.593	3.848	2.307	1.573	0.255	13882
Ireland	England	IRL:S.Lein	Wexford	UK:Cornwall	Devon	[1,5cM)	8.802	5.565	3.914	2.334	1.582	0.262	19646
Ireland	England	IRL:S.Lein	Wexford	UK:E-SE.Eng	Midlands	[1,5cM)	8.765	5.538	3.924	2.337	1.582	0.262	111605
Ireland	England	IRL:S.Lein	Wexford	UK:E-SE.Eng	Norfolk-Suffolk	[1,5cM)	8.299	5.281	3.753	2.263	1.572	0.261	62132
Ireland	England	IRL:S.Lein	Wexford	UK:E-SE.Eng	S.England	[1,5cM)	8.588	5.451	3.847	2.305	1.575	0.257	106829
Ireland	Orkney	IRL:S.Lein	Wexford	UK:Orkney	Orkney	[1,5cM)	10.138	6.254	4.271	2.477	1.621	0.262	25288
Ireland	Orkney	IRL:S.Lein	Wexford	UK:Orkney	Orkney	[1,5cM)	10.138	6.254	4.271	2.477	1.621	0.262	25288
Ireland	IoMan	IRL:S.Lein	Wexford	UK:Scot-N.Ire-Manx	IoMan	[1,5cM)	10.842	6.591	4.543	2.567	1.643	0.263	11750
Ireland	England	IRL:S.Lein	Wexford	UK:Scot-N.Ire-Manx	N.England	[1,5cM)	9.445	5.88	4.127	2.412	1.606	0.264	83019
Ireland	Scot-N.Ire	IRL:S.Lein	Wexford	UK:Scot-N.Ire-Manx	NE.Scotland	[1,5cM)	10.026	6.196	4.241	2.473	1.619	0.264	22217
Ireland	Scot-N.Ire	IRL:S.Lein	Wexford	UK:Scot-N.Ire-Manx	SW.Scot-N.Ire	[1,5cM)	10.443	6.357	4.421	2.509	1.641	0.269	47323
Ireland	Wales	IRL:S.Lein	Wexford	UK:Wales	BorderWales	[1,5cM)	9.141	5.755	3.986	2.361	1.588	0.259	27612
Ireland	Wales	IRL:S.Lein	Wexford	UK:Wales	N.Wales	[1,5cM)	9.94	6.196	4.209	2.456	1.602	0.25	20045
Ireland	Wales	IRL:S.Lein	Wexford	UK:Wales	S.Wales	[1,5cM)	9.795	6.11	4.231	2.483	1.602	0.255	22199
Ireland	Ireland	IRL:W.Scot-Uls-Conn	Connacht	IRL:Muns	N.Kerry	[1,5cM)	14.314	8.23	5.445	2.895	1.738	0.267	40334
Ireland	Ireland	IRL:W.Scot-Uls-Conn	Connacht	IRL:Muns	N.Munster	[1,5cM)	14.383	8.223	5.505	2.898	1.748	0.273	282801
Ireland	Ireland	IRL:W.Scot-Uls-Conn	Connacht	IRL:Muns	S.Munster	[1,5cM)	14.207	8.186	5.395	2.874	1.735	0.267	205099
Ireland	Ireland	IRL:W.Scot-Uls-Conn	Connacht	IRL:S.Lein	Dublin_1	[1,5cM)	13.806	7.943	5.328	2.833	1.738	0.274	105255
Ireland	Ireland	IRL:W.Scot-Uls-Conn	Connacht	IRL:S.Lein	Dublin_2	[1,5cM)	13.888	7.99	5.327	2.826	1.738	0.271	60007
Ireland	Ireland	IRL:W.Scot-Uls-Conn	Connacht	IRL:S.Lein	Dublin_3	[1,5cM)	13.874	7.984	5.313	2.822	1.737	0.275	55577
Ireland	Ireland	IRL:W.Scot-Uls-Conn	Connacht	IRL:S.Lein	W.Leinster	[1,5cM)	13.88	7.98	5.345	2.835	1.739	0.274	101323
Ireland	Ireland	IRL:W.Scot-Uls-Conn	Connacht	IRL:S.Lein	Wexford	[1,5cM)	13.363	7.746	5.227	2.798	1.724	0.273	89010
Ireland	Ireland	IRL:W.Scot-Uls-Conn	Connacht	IRL:W.Scot-Uls-Conn	Connacht	[1,5cM)	15.54	8.706	5.858	3	1.783	0.276	120761
Ireland	Ireland	IRL:W.Scot-Uls-Conn	Connacht	IRL:W.Scot-Uls-Conn	N.Leinster	[1,5cM)	15.328	8.634	5.769	2.977	1.773	0.272	258746
Ireland	Ireland	IRL:W.Scot-Uls-Conn	Connacht	IRL:W.Scot-Uls-Conn	W.Uls-Argy	[1,5cM)	14.714	8.387	5.657	2.958	1.752	0.27	168709
Ireland	England	IRL:W.Scot-Uls-Conn	Connacht	UK:Cornwall	Cornwall_1	[1,5cM)	8.794	5.614	3.861	2.33	1.566	0.248	58799
Ireland	England	IRL:W.Scot-Uls-Conn	Connacht	UK:Cornwall	Cornwall_2	[1,5cM)	8.715	5.559	3.87	2.338	1.567	0.248	37744
Ireland	England	IRL:W.Scot-Uls-Conn	Connacht	UK:Cornwall	Devon	[1,5cM)	8.617	5.481	3.887	2.327	1.571	0.256	53407
Ireland	England	IRL:W.Scot-Uls-Conn	Connacht	UK:E-SE.Eng	Midlands	[1,5cM)	8.629	5.46	3.881	2.315	1.58	0.262	303160
Ireland	England	IRL:W.Scot-Uls-Conn	Connacht	UK:E-SE.Eng	Norfolk-Suffolk	[1,5cM)	8.095	5.168	3.729	2.25	1.566	0.265	168742
Ireland	England	IRL:W.Scot-Uls-Conn	Connacht	UK:E-SE.Eng	S.England	[1,5cM)	8.345	5.322	3.779	2.278	1.568	0.259	290254
Ireland	Orkney	IRL:W.Scot-Uls-Conn	Connacht	UK:Orkney	Orkney	[1,5cM)	10.464	6.427	4.385	2.523	1.628	0.261	68776
Ireland	Orkney	IRL:W.Scot-Uls-Conn	Connacht	UK:Orkney	Orkney	[1,5cM)	10.464	6.427	4.385	2.523	1.628	0.261	68776
Ireland	IoMan	IRL:W.Scot-Uls-Conn	Connacht	UK:Scot-N.Ire-Manx	IoMan	[1,5cM)	11.312	6.819	4.696	2.63	1.657	0.267	31951
Ireland	England	IRL:W.Scot-Uls-Conn	Connacht	UK:Scot-N.Ire-Manx	N.England	[1,5cM)	9.527	5.907	4.167	2.42	1.612	0.267	225700
Ireland	Scot-N.Ire	IRL:W.Scot-Uls-Conn	Connacht	UK:Scot-N.Ire-Manx	NE.Scotland	[1,5cM)	10.353	6.346	4.359	2.512	1.632	0.263	60398
Ireland	Scot-N.Ire	IRL:W.Scot-Uls-Conn	Connacht	UK:Scot-N.Ire-Manx	SW.Scot-N.Ire	[1,5cM)	10.836	6.544	4.555	2.56	1.655	0.273	128699
Ireland	Wales	IRL:W.Scot-Uls-Conn	Connacht	UK:Wales	BorderWales	[1,5cM)	9.038	5.706	3.999	2.374	1.583	0.259	74990
Ireland	Wales	IRL:W.Scot-Uls-Conn	Connacht	UK:Wales	N.Wales	[1,5cM)	10.138	6.332	4.249	2.495	1.6	0.247	54524
Ireland	Wales	IRL:W.Scot-Uls-Conn	Connacht	UK:Wales	S.Wales	[1,5cM)	9.743	6.117	4.14	2.445	1.592	0.249	60383
Ireland	Ireland	IRL:W.Scot-Uls-Conn	N.Leinster	IRL:Muns	N.Kerry	[1,5cM)	14.078	8.135	5.407	2.885	1.729	0.265	43122
Ireland	Ireland	IRL:W.Scot-Uls-Conn	N.Leinster	IRL:Muns	N.Munster	[1,5cM)	14.111	8.124	5.404	2.875	1.736	0.268	302363
Ireland	Ireland	IRL:W.Scot-Uls-Conn	N.Leinster	IRL:Muns	S.Munster	[1,5cM)	14.055	8.137	5.36	2.873	1.726	0.263	219283
Ireland	Ireland	IRL:W.Scot-Uls-Conn	N.Leinster	IRL:S.Lein	Dublin_1	[1,5cM)	13.985	8.024	5.404	2.86	1.742	0.274	112515
Ireland	Ireland	IRL:W.Scot-Uls-Conn	N.Leinster	IRL:S.Lein	Dublin_2	[1,5cM)	14.005	8.035	5.378	2.851	1.742	0.272	64153
Ireland	Ireland	IRL:W.Scot-Uls-Conn	N.Leinster	IRL:S.Lein	Dublin_3	[1,5cM)	13.969	8.016	5.39	2.839	1.741	0.273	59407
Ireland	Ireland	IRL:W.Scot-Uls-Conn	N.Leinster	IRL:S.Lein	W.Leinster	[1,5cM)	13.887	7.995	5.35	2.839	1.736	0.272	108304
Ireland	Ireland	IRL:W.Scot-Uls-Conn	N.Leinster	IRL:S.Lein	Wexford	[1,5cM)	13.38	7.752	5.261	2.815	1.725	0.273	95158
Ireland	Ireland	IRL:W.Scot-Uls-Conn	N.Leinster	IRL:W.Scot-Uls-Conn	Connacht	[1,5cM)	15.328	8.634	5.769	2.977	1.773	0.272	258746
Ireland	Ireland	IRL:W.Scot-Uls-Conn	N.Leinster	IRL:W.Scot-Uls-Conn	N.Leinster	[1,5cM)	16.625	9.147	6.266	3.122	1.813	0.278	138054
Ireland	Ireland	IRL:W.Scot-Uls-Conn	N.Leinster	IRL:W.Scot-Uls-Conn	W.Uls-Argy	[1,5cM)	15.215	8.591	5.866	3.024	1.768	0.273	180379
Ireland	England	IRL:W.Scot-Uls-Conn	N.Leinster	UK:Cornwall	Cornwall_1	[1,5cM)	8.772	5.602	3.886	2.351	1.565	0.247	62865
Ireland	England	IRL:W.Scot-Uls-Conn	N.Leinster	UK:Cornwall	Cornwall_2	[1,5cM)	8.688	5.552	3.849	2.33	1.564	0.246	40363
Ireland	England	IRL:W.Scot-Uls-Conn	N.Leinster	UK:Cornwall	Devon	[1,5cM)	8.611	5.477	3.861	2.319	1.572	0.253	57077
Ireland	England	IRL:W.Scot-Uls-Conn	N.Leinster	UK:E-SE.Eng	Midlands	[1,5cM)	8.637	5.459	3.887	2.313	1.581	0.264	324201
Ireland	England	IRL:W.Scot-Uls-Conn	N.Leinster	UK:E-SE.Eng	Norfolk-Suffolk	[1,5cM)	8.075	5.154	3.703	2.237	1.567	0.263	180352
Ireland	England	IRL:W.Scot-Uls-Conn	N.Leinster	UK:E-SE.Eng	S.England	[1,5cM)	8.352	5.322	3.788	2.281	1.569	0.258	310359
Ireland	Orkney	IRL:W.Scot-Uls-Conn	N.Leinster	UK:Orkney	Orkney	[1,5cM)	10.568	6.473	4.382	2.516	1.633	0.261	73543
Ireland	Orkney	IRL:W.Scot-Uls-Conn	N.Leinster	UK:Orkney	Orkney	[1,5cM)	10.568	6.473	4.382	2.516	1.633	0.261	73543
Ireland	IoMan	IRL:W.Scot-Uls-Conn	N.Leinster	UK:Scot-N.Ire-Manx	IoMan	[1,5cM)	11.524	6.919	4.72	2.639	1.664	0.265	34156
Ireland	England	IRL:W.Scot-Uls-Conn	N.Leinster	UK:Scot-N.Ire-Manx	N.England	[1,5cM)	9.622	5.949	4.211	2.435	1.616	0.269	241252
Ireland	Scot-N.Ire	IRL:W.Scot-Uls-Conn	N.Leinster	UK:Scot-N.Ire-Manx	NE.Scotland	[1,5cM)	10.452	6.396	4.4	2.52	1.634	0.264	64568
Ireland	Scot-N.Ire	IRL:W.Scot-Uls-Conn	N.Leinster	UK:Scot-N.Ire-Manx	SW.Scot-N.Ire	[1,5cM)	11.005	6.621	4.624	2.581	1.66	0.273	137628
Ireland	Wales	IRL:W.Scot-Uls-Conn	N.Leinster	UK:Wales	BorderWales	[1,5cM)	9.036	5.704	3.986	2.366	1.583	0.257	80201
Ireland	Wales	IRL:W.Scot-Uls-Conn	N.Leinster	UK:Wales	N.Wales	[1,5cM)	10.161	6.337	4.247	2.496	1.604	0.252	58271
Ireland	Wales	IRL:W.Scot-Uls-Conn	N.Leinster	UK:Wales	S.Wales	[1,5cM)	9.685	6.082	4.112	2.437	1.592	0.249	64549
Ireland	Ireland	IRL:W.Scot-Uls-Conn	W.Uls-Argy	IRL:Muns	N.Kerry	[1,5cM)	13.679	7.968	5.295	2.858	1.716	0.265	28121
Ireland	Ireland	IRL:W.Scot-Uls-Conn	W.Uls-Argy	IRL:Muns	N.Munster	[1,5cM)	13.627	7.919	5.319	2.85	1.719	0.266	197154
Ireland	Ireland	IRL:W.Scot-Uls-Conn	W.Uls-Argy	IRL:Muns	S.Munster	[1,5cM)	13.676	7.969	5.297	2.85	1.715	0.263	142976
Ireland	Ireland	IRL:W.Scot-Uls-Conn	W.Uls-Argy	IRL:S.Lein	Dublin_1	[1,5cM)	13.422	7.802	5.278	2.826	1.718	0.269	73367
Ireland	Ireland	IRL:W.Scot-Uls-Conn	W.Uls-Argy	IRL:S.Lein	Dublin_2	[1,5cM)	13.469	7.814	5.256	2.815	1.722	0.269	41829
Ireland	Ireland	IRL:W.Scot-Uls-Conn	W.Uls-Argy	IRL:S.Lein	Dublin_3	[1,5cM)	13.472	7.824	5.287	2.826	1.72	0.27	38744
Ireland	Ireland	IRL:W.Scot-Uls-Conn	W.Uls-Argy	IRL:S.Lein	W.Leinster	[1,5cM)	13.387	7.797	5.262	2.825	1.715	0.269	70620
Ireland	Ireland	IRL:W.Scot-Uls-Conn	W.Uls-Argy	IRL:S.Lein	Wexford	[1,5cM)	12.926	7.564	5.143	2.788	1.708	0.269	62040
Ireland	Ireland	IRL:W.Scot-Uls-Conn	W.Uls-Argy	IRL:W.Scot-Uls-Conn	Connacht	[1,5cM)	14.714	8.387	5.657	2.958	1.752	0.27	168709
Ireland	Ireland	IRL:W.Scot-Uls-Conn	W.Uls-Argy	IRL:W.Scot-Uls-Conn	N.Leinster	[1,5cM)	15.215	8.591	5.866	3.024	1.768	0.273	180379
Ireland	Ireland	IRL:W.Scot-Uls-Conn	W.Uls-Argy	IRL:W.Scot-Uls-Conn	W.Uls-Argy	[1,5cM)	15.581	8.719	6.183	3.113	1.781	0.279	58640
Ireland	England	IRL:W.Scot-Uls-Conn	W.Uls-Argy	UK:Cornwall	Cornwall_1	[1,5cM)	8.829	5.634	3.864	2.333	1.567	0.249	40993
Ireland	England	IRL:W.Scot-Uls-Conn	W.Uls-Argy	UK:Cornwall	Cornwall_2	[1,5cM)	8.733	5.572	3.837	2.332	1.569	0.252	26290
Ireland	England	IRL:W.Scot-Uls-Conn	W.Uls-Argy	UK:Cornwall	Devon	[1,5cM)	8.614	5.485	3.868	2.319	1.569	0.251	37242
Ireland	England	IRL:W.Scot-Uls-Conn	W.Uls-Argy	UK:E-SE.Eng	Midlands	[1,5cM)	8.695	5.49	3.905	2.323	1.583	0.263	211454
Ireland	England	IRL:W.Scot-Uls-Conn	W.Uls-Argy	UK:E-SE.Eng	Norfolk-Suffolk	[1,5cM)	8.152	5.197	3.737	2.253	1.568	0.264	117637
Ireland	England	IRL:W.Scot-Uls-Conn	W.Uls-Argy	UK:E-SE.Eng	S.England	[1,5cM)	8.377	5.334	3.783	2.277	1.57	0.258	202355
Ireland	Orkney	IRL:W.Scot-Uls-Conn	W.Uls-Argy	UK:Orkney	Orkney	[1,5cM)	10.771	6.559	4.488	2.554	1.642	0.264	47945
Ireland	Orkney	IRL:W.Scot-Uls-Conn	W.Uls-Argy	UK:Orkney	Orkney	[1,5cM)	10.771	6.559	4.488	2.554	1.642	0.264	47945
Ireland	IoMan	IRL:W.Scot-Uls-Conn	W.Uls-Argy	UK:Scot-N.Ire-Manx	IoMan	[1,5cM)	11.516	6.89	4.795	2.663	1.67	0.272	22268
Ireland	England	IRL:W.Scot-Uls-Conn	W.Uls-Argy	UK:Scot-N.Ire-Manx	N.England	[1,5cM)	9.763	6.007	4.255	2.447	1.625	0.274	157380
Ireland	Scot-N.Ire	IRL:W.Scot-Uls-Conn	W.Uls-Argy	UK:Scot-N.Ire-Manx	NE.Scotland	[1,5cM)	10.743	6.516	4.535	2.556	1.647	0.27	42109
Ireland	Scot-N.Ire	IRL:W.Scot-Uls-Conn	W.Uls-Argy	UK:Scot-N.Ire-Manx	SW.Scot-N.Ire	[1,5cM)	11.169	6.676	4.711	2.602	1.67	0.277	89748
Ireland	Wales	IRL:W.Scot-Uls-Conn	W.Uls-Argy	UK:Wales	BorderWales	[1,5cM)	8.992	5.684	3.984	2.372	1.581	0.256	52291
Ireland	Wales	IRL:W.Scot-Uls-Conn	W.Uls-Argy	UK:Wales	N.Wales	[1,5cM)	10.088	6.303	4.225	2.489	1.601	0.248	37997
Ireland	Wales	IRL:W.Scot-Uls-Conn	W.Uls-Argy	UK:Wales	S.Wales	[1,5cM)	9.615	6.058	4.097	2.433	1.587	0.247	42063
England	Ireland	UK:Cornwall	Cornwall_1	IRL:Muns	N.Kerry	[1,5cM)	8.912	5.672	3.89	2.346	1.571	0.251	9801
England	Ireland	UK:Cornwall	Cornwall_1	IRL:Muns	N.Munster	[1,5cM)	8.816	5.609	3.876	2.336	1.573	0.253	68758
England	Ireland	UK:Cornwall	Cornwall_1	IRL:Muns	S.Munster	[1,5cM)	8.897	5.66	3.898	2.342	1.571	0.252	49861
England	Ireland	UK:Cornwall	Cornwall_1	IRL:S.Lein	Dublin_1	[1,5cM)	8.879	5.651	3.917	2.361	1.571	0.249	25590
England	Ireland	UK:Cornwall	Cornwall_1	IRL:S.Lein	Dublin_2	[1,5cM)	8.86	5.641	3.927	2.363	1.571	0.253	14592
England	Ireland	UK:Cornwall	Cornwall_1	IRL:S.Lein	Dublin_3	[1,5cM)	8.89	5.658	3.949	2.375	1.571	0.257	13519
England	Ireland	UK:Cornwall	Cornwall_1	IRL:S.Lein	W.Leinster	[1,5cM)	8.847	5.632	3.886	2.341	1.571	0.25	24626
England	Ireland	UK:Cornwall	Cornwall_1	IRL:S.Lein	Wexford	[1,5cM)	8.891	5.635	3.898	2.333	1.578	0.254	21626
England	Ireland	UK:Cornwall	Cornwall_1	IRL:W.Scot-Uls-Conn	Connacht	[1,5cM)	8.794	5.614	3.861	2.33	1.566	0.248	58799
England	Ireland	UK:Cornwall	Cornwall_1	IRL:W.Scot-Uls-Conn	N.Leinster	[1,5cM)	8.772	5.602	3.886	2.351	1.565	0.247	62865
England	Ireland	UK:Cornwall	Cornwall_1	IRL:W.Scot-Uls-Conn	W.Uls-Argy	[1,5cM)	8.829	5.634	3.864	2.333	1.567	0.249	40993
England	England	UK:Cornwall	Cornwall_1	UK:Cornwall	Cornwall_1	[1,5cM)	14.187	7.671	5.765	2.792	1.847	0.338	7137
England	England	UK:Cornwall	Cornwall_1	UK:Cornwall	Cornwall_2	[1,5cM)	12.418	6.978	5.144	2.623	1.777	0.325	9234
England	England	UK:Cornwall	Cornwall_1	UK:Cornwall	Devon	[1,5cM)	10.453	6.246	4.53	2.482	1.671	0.298	13058
England	England	UK:Cornwall	Cornwall_1	UK:E-SE.Eng	Midlands	[1,5cM)	8.856	5.61	3.912	2.343	1.579	0.256	74004
England	England	UK:Cornwall	Cornwall_1	UK:E-SE.Eng	Norfolk-Suffolk	[1,5cM)	8.666	5.492	3.862	2.313	1.578	0.258	41225
England	England	UK:Cornwall	Cornwall_1	UK:E-SE.Eng	S.England	[1,5cM)	9.049	5.694	3.98	2.356	1.589	0.263	70909
England	Orkney	UK:Cornwall	Cornwall_1	UK:Orkney	Orkney	[1,5cM)	8.807	5.637	3.872	2.353	1.563	0.247	16736
England	Orkney	UK:Cornwall	Cornwall_1	UK:Orkney	Orkney	[1,5cM)	8.807	5.637	3.872	2.353	1.563	0.247	16736
England	IoMan	UK:Cornwall	Cornwall_1	UK:Scot-N.Ire-Manx	IoMan	[1,5cM)	8.869	5.677	3.888	2.349	1.561	0.246	7767
England	England	UK:Cornwall	Cornwall_1	UK:Scot-N.Ire-Manx	N.England	[1,5cM)	8.826	5.603	3.893	2.332	1.574	0.252	54969
England	Scot-N.Ire	UK:Cornwall	Cornwall_1	UK:Scot-N.Ire-Manx	NE.Scotland	[1,5cM)	8.688	5.534	3.829	2.319	1.571	0.255	14698
England	Scot-N.Ire	UK:Cornwall	Cornwall_1	UK:Scot-N.Ire-Manx	SW.Scot-N.Ire	[1,5cM)	8.853	5.617	3.912	2.338	1.575	0.255	31310
England	Wales	UK:Cornwall	Cornwall_1	UK:Wales	BorderWales	[1,5cM)	9.109	5.743	3.978	2.367	1.587	0.256	18296
England	Wales	UK:Cornwall	Cornwall_1	UK:Wales	N.Wales	[1,5cM)	8.967	5.687	3.96	2.371	1.577	0.255	13275
England	Wales	UK:Cornwall	Cornwall_1	UK:Wales	S.Wales	[1,5cM)	9.059	5.719	3.985	2.364	1.583	0.26	14713
England	Ireland	UK:Cornwall	Cornwall_2	IRL:Muns	N.Kerry	[1,5cM)	8.793	5.6	3.861	2.328	1.57	0.25	6286
England	Ireland	UK:Cornwall	Cornwall_2	IRL:Muns	N.Munster	[1,5cM)	8.729	5.558	3.871	2.33	1.569	0.25	44116
England	Ireland	UK:Cornwall	Cornwall_2	IRL:Muns	S.Munster	[1,5cM)	8.775	5.58	3.879	2.332	1.572	0.254	31981
England	Ireland	UK:Cornwall	Cornwall_2	IRL:S.Lein	Dublin_1	[1,5cM)	8.768	5.577	3.903	2.333	1.571	0.255	16421
England	Ireland	UK:Cornwall	Cornwall_2	IRL:S.Lein	Dublin_2	[1,5cM)	8.864	5.633	3.867	2.341	1.575	0.253	9366
England	Ireland	UK:Cornwall	Cornwall_2	IRL:S.Lein	Dublin_3	[1,5cM)	8.765	5.574	3.886	2.339	1.572	0.252	8668
England	Ireland	UK:Cornwall	Cornwall_2	IRL:S.Lein	W.Leinster	[1,5cM)	8.749	5.566	3.866	2.327	1.571	0.251	15804
England	Ireland	UK:Cornwall	Cornwall_2	IRL:S.Lein	Wexford	[1,5cM)	8.801	5.593	3.848	2.307	1.573	0.255	13882
England	Ireland	UK:Cornwall	Cornwall_2	IRL:W.Scot-Uls-Conn	Connacht	[1,5cM)	8.715	5.559	3.87	2.338	1.567	0.248	37744
England	Ireland	UK:Cornwall	Cornwall_2	IRL:W.Scot-Uls-Conn	N.Leinster	[1,5cM)	8.688	5.552	3.849	2.33	1.564	0.246	40363
England	Ireland	UK:Cornwall	Cornwall_2	IRL:W.Scot-Uls-Conn	W.Uls-Argy	[1,5cM)	8.733	5.572	3.837	2.332	1.569	0.252	26290
England	England	UK:Cornwall	Cornwall_2	UK:Cornwall	Cornwall_1	[1,5cM)	12.418	6.978	5.144	2.623	1.777	0.325	9234
England	England	UK:Cornwall	Cornwall_2	UK:Cornwall	Cornwall_2	[1,5cM)	12.444	6.956	5.298	2.69	1.789	0.338	2921
England	England	UK:Cornwall	Cornwall_2	UK:Cornwall	Devon	[1,5cM)	10.525	6.27	4.512	2.475	1.678	0.302	8379
England	England	UK:Cornwall	Cornwall_2	UK:E-SE.Eng	Midlands	[1,5cM)	8.934	5.639	3.953	2.364	1.585	0.259	47499
England	England	UK:Cornwall	Cornwall_2	UK:E-SE.Eng	Norfolk-Suffolk	[1,5cM)	8.682	5.491	3.865	2.306	1.58	0.262	26456
England	England	UK:Cornwall	Cornwall_2	UK:E-SE.Eng	S.England	[1,5cM)	9.104	5.709	3.997	2.356	1.593	0.262	45505
England	Orkney	UK:Cornwall	Cornwall_2	UK:Orkney	Orkney	[1,5cM)	8.729	5.564	3.838	2.305	1.567	0.247	10747
England	Orkney	UK:Cornwall	Cornwall_2	UK:Orkney	Orkney	[1,5cM)	8.729	5.564	3.838	2.305	1.567	0.247	10747
England	IoMan	UK:Cornwall	Cornwall_2	UK:Scot-N.Ire-Manx	IoMan	[1,5cM)	8.751	5.564	3.915	2.335	1.571	0.254	4988
England	England	UK:Cornwall	Cornwall_2	UK:Scot-N.Ire-Manx	N.England	[1,5cM)	8.849	5.608	3.891	2.333	1.578	0.255	35289
England	Scot-N.Ire	UK:Cornwall	Cornwall_2	UK:Scot-N.Ire-Manx	NE.Scotland	[1,5cM)	8.7	5.522	3.861	2.327	1.577	0.261	9433
England	Scot-N.Ire	UK:Cornwall	Cornwall_2	UK:Scot-N.Ire-Manx	SW.Scot-N.Ire	[1,5cM)	8.833	5.612	3.862	2.327	1.575	0.253	20117
England	Wales	UK:Cornwall	Cornwall_2	UK:Wales	BorderWales	[1,5cM)	9.07	5.701	3.972	2.349	1.591	0.266	11742
England	Wales	UK:Cornwall	Cornwall_2	UK:Wales	N.Wales	[1,5cM)	8.902	5.657	3.937	2.341	1.572	0.253	8524
England	Wales	UK:Cornwall	Cornwall_2	UK:Wales	S.Wales	[1,5cM)	8.896	5.618	3.921	2.326	1.581	0.254	9441
England	Ireland	UK:Cornwall	Devon	IRL:Muns	N.Kerry	[1,5cM)	8.726	5.532	3.814	2.285	1.577	0.255	8895
England	Ireland	UK:Cornwall	Devon	IRL:Muns	N.Munster	[1,5cM)	8.717	5.533	3.916	2.335	1.574	0.254	62409
England	Ireland	UK:Cornwall	Devon	IRL:Muns	S.Munster	[1,5cM)	8.708	5.525	3.881	2.319	1.575	0.255	45299
England	Ireland	UK:Cornwall	Devon	IRL:S.Lein	Dublin_1	[1,5cM)	8.797	5.583	3.915	2.337	1.574	0.255	23239
England	Ireland	UK:Cornwall	Devon	IRL:S.Lein	Dublin_2	[1,5cM)	8.802	5.579	3.955	2.367	1.578	0.261	13221
England	Ireland	UK:Cornwall	Devon	IRL:S.Lein	Dublin_3	[1,5cM)	8.734	5.548	3.912	2.327	1.571	0.255	12274
England	Ireland	UK:Cornwall	Devon	IRL:S.Lein	W.Leinster	[1,5cM)	8.784	5.561	3.92	2.339	1.578	0.254	22379
England	Ireland	UK:Cornwall	Devon	IRL:S.Lein	Wexford	[1,5cM)	8.802	5.565	3.914	2.334	1.582	0.262	19646
England	Ireland	UK:Cornwall	Devon	IRL:W.Scot-Uls-Conn	Connacht	[1,5cM)	8.617	5.481	3.887	2.327	1.571	0.256	53407
England	Ireland	UK:Cornwall	Devon	IRL:W.Scot-Uls-Conn	N.Leinster	[1,5cM)	8.611	5.477	3.861	2.319	1.572	0.253	57077
England	Ireland	UK:Cornwall	Devon	IRL:W.Scot-Uls-Conn	W.Uls-Argy	[1,5cM)	8.614	5.485	3.868	2.319	1.569	0.251	37242
England	England	UK:Cornwall	Devon	UK:Cornwall	Cornwall_1	[1,5cM)	10.453	6.246	4.53	2.482	1.671	0.298	13058
England	England	UK:Cornwall	Devon	UK:Cornwall	Cornwall_2	[1,5cM)	10.525	6.27	4.512	2.475	1.678	0.302	8379
England	England	UK:Cornwall	Devon	UK:Cornwall	Devon	[1,5cM)	10.687	6.394	4.622	2.553	1.669	0.281	5878
England	England	UK:Cornwall	Devon	UK:E-SE.Eng	Midlands	[1,5cM)	9.298	5.844	4.03	2.393	1.591	0.256	67266
England	England	UK:Cornwall	Devon	UK:E-SE.Eng	Norfolk-Suffolk	[1,5cM)	9.119	5.731	4.006	2.375	1.591	0.258	37466
England	England	UK:Cornwall	Devon	UK:E-SE.Eng	S.England	[1,5cM)	9.559	5.957	4.122	2.415	1.604	0.259	64466
England	Orkney	UK:Cornwall	Devon	UK:Orkney	Orkney	[1,5cM)	8.986	5.699	3.935	2.361	1.577	0.25	15199
England	Orkney	UK:Cornwall	Devon	UK:Orkney	Orkney	[1,5cM)	8.986	5.699	3.935	2.361	1.577	0.25	15199
England	IoMan	UK:Cornwall	Devon	UK:Scot-N.Ire-Manx	IoMan	[1,5cM)	8.994	5.71	4.003	2.401	1.574	0.253	7056
England	England	UK:Cornwall	Devon	UK:Scot-N.Ire-Manx	N.England	[1,5cM)	9.097	5.743	3.961	2.359	1.584	0.257	49988
England	Scot-N.Ire	UK:Cornwall	Devon	UK:Scot-N.Ire-Manx	NE.Scotland	[1,5cM)	8.837	5.598	3.914	2.334	1.577	0.254	13344
England	Scot-N.Ire	UK:Cornwall	Devon	UK:Scot-N.Ire-Manx	SW.Scot-N.Ire	[1,5cM)	9	5.687	3.953	2.355	1.583	0.256	28450
England	Wales	UK:Cornwall	Devon	UK:Wales	BorderWales	[1,5cM)	9.455	5.905	4.035	2.372	1.602	0.262	16627
England	Wales	UK:Cornwall	Devon	UK:Wales	N.Wales	[1,5cM)	8.953	5.657	3.966	2.363	1.581	0.255	12054
England	Wales	UK:Cornwall	Devon	UK:Wales	S.Wales	[1,5cM)	9.085	5.699	3.992	2.356	1.595	0.265	13362
England	Ireland	UK:E-SE.Eng	Midlands	IRL:Muns	N.Kerry	[1,5cM)	8.659	5.485	3.868	2.312	1.579	0.26	50543
England	Ireland	UK:E-SE.Eng	Midlands	IRL:Muns	N.Munster	[1,5cM)	8.65	5.471	3.882	2.317	1.58	0.262	354375
England	Ireland	UK:E-SE.Eng	Midlands	IRL:Muns	S.Munster	[1,5cM)	8.587	5.442	3.856	2.306	1.578	0.262	257008
England	Ireland	UK:E-SE.Eng	Midlands	IRL:S.Lein	Dublin_1	[1,5cM)	8.783	5.542	3.913	2.333	1.585	0.265	131927
England	Ireland	UK:E-SE.Eng	Midlands	IRL:S.Lein	Dublin_2	[1,5cM)	8.791	5.544	3.908	2.326	1.586	0.262	75205
England	Ireland	UK:E-SE.Eng	Midlands	IRL:S.Lein	Dublin_3	[1,5cM)	8.81	5.565	3.895	2.325	1.584	0.262	69643
England	Ireland	UK:E-SE.Eng	Midlands	IRL:S.Lein	W.Leinster	[1,5cM)	8.757	5.528	3.907	2.326	1.584	0.264	126976
England	Ireland	UK:E-SE.Eng	Midlands	IRL:S.Lein	Wexford	[1,5cM)	8.765	5.538	3.924	2.337	1.582	0.262	111605
England	Ireland	UK:E-SE.Eng	Midlands	IRL:W.Scot-Uls-Conn	Connacht	[1,5cM)	8.629	5.46	3.881	2.315	1.58	0.262	303160
England	Ireland	UK:E-SE.Eng	Midlands	IRL:W.Scot-Uls-Conn	N.Leinster	[1,5cM)	8.637	5.459	3.887	2.313	1.581	0.264	324201
England	Ireland	UK:E-SE.Eng	Midlands	IRL:W.Scot-Uls-Conn	W.Uls-Argy	[1,5cM)	8.695	5.49	3.905	2.323	1.583	0.263	211454
England	England	UK:E-SE.Eng	Midlands	UK:Cornwall	Cornwall_1	[1,5cM)	8.856	5.61	3.912	2.343	1.579	0.256	74004
England	England	UK:E-SE.Eng	Midlands	UK:Cornwall	Cornwall_2	[1,5cM)	8.934	5.639	3.953	2.364	1.585	0.259	47499
England	England	UK:E-SE.Eng	Midlands	UK:Cornwall	Devon	[1,5cM)	9.298	5.844	4.03	2.393	1.591	0.256	67266
England	England	UK:E-SE.Eng	Midlands	UK:E-SE.Eng	Midlands	[1,5cM)	10.285	6.297	4.388	2.502	1.632	0.269	190905
England	England	UK:E-SE.Eng	Midlands	UK:E-SE.Eng	Norfolk-Suffolk	[1,5cM)	9.508	5.93	4.123	2.418	1.603	0.261	212995
England	England	UK:E-SE.Eng	Midlands	UK:E-SE.Eng	S.England	[1,5cM)	9.729	6.062	4.166	2.442	1.604	0.258	366215
England	Orkney	UK:E-SE.Eng	Midlands	UK:Orkney	Orkney	[1,5cM)	9.26	5.838	4.006	2.384	1.586	0.252	86389
England	Orkney	UK:E-SE.Eng	Midlands	UK:Orkney	Orkney	[1,5cM)	9.26	5.838	4.006	2.384	1.586	0.252	86389
England	IoMan	UK:E-SE.Eng	Midlands	UK:Scot-N.Ire-Manx	IoMan	[1,5cM)	9.203	5.777	4.049	2.395	1.592	0.262	40110
England	England	UK:E-SE.Eng	Midlands	UK:Scot-N.Ire-Manx	N.England	[1,5cM)	9.688	6.009	4.191	2.437	1.612	0.266	284029
England	Scot-N.Ire	UK:E-SE.Eng	Midlands	UK:Scot-N.Ire-Manx	NE.Scotland	[1,5cM)	9.151	5.749	4.004	2.373	1.592	0.259	75863
England	Scot-N.Ire	UK:E-SE.Eng	Midlands	UK:Scot-N.Ire-Manx	SW.Scot-N.Ire	[1,5cM)	9.311	5.822	4.059	2.387	1.599	0.264	161713
England	Wales	UK:E-SE.Eng	Midlands	UK:Wales	BorderWales	[1,5cM)	9.588	5.963	4.151	2.425	1.608	0.263	94477
England	Wales	UK:E-SE.Eng	Midlands	UK:Wales	N.Wales	[1,5cM)	9.21	5.73	4.098	2.383	1.606	0.274	68481
England	Wales	UK:E-SE.Eng	Midlands	UK:Wales	S.Wales	[1,5cM)	8.891	5.599	3.972	2.35	1.586	0.265	75836
England	Ireland	UK:E-SE.Eng	Norfolk-Suffolk	IRL:Muns	N.Kerry	[1,5cM)	8.098	5.179	3.725	2.254	1.563	0.262	28119
England	Ireland	UK:E-SE.Eng	Norfolk-Suffolk	IRL:Muns	N.Munster	[1,5cM)	8.155	5.202	3.725	2.248	1.568	0.261	197246
England	Ireland	UK:E-SE.Eng	Norfolk-Suffolk	IRL:Muns	S.Munster	[1,5cM)	8.074	5.157	3.72	2.248	1.566	0.263	142978
England	Ireland	UK:E-SE.Eng	Norfolk-Suffolk	IRL:S.Lein	Dublin_1	[1,5cM)	8.265	5.266	3.766	2.263	1.568	0.262	73435
England	Ireland	UK:E-SE.Eng	Norfolk-Suffolk	IRL:S.Lein	Dublin_2	[1,5cM)	8.274	5.265	3.774	2.268	1.571	0.26	41899
England	Ireland	UK:E-SE.Eng	Norfolk-Suffolk	IRL:S.Lein	Dublin_3	[1,5cM)	8.307	5.29	3.779	2.275	1.57	0.259	38749
England	Ireland	UK:E-SE.Eng	Norfolk-Suffolk	IRL:S.Lein	W.Leinster	[1,5cM)	8.229	5.242	3.752	2.265	1.57	0.265	70662
England	Ireland	UK:E-SE.Eng	Norfolk-Suffolk	IRL:S.Lein	Wexford	[1,5cM)	8.299	5.281	3.753	2.263	1.572	0.261	62132
England	Ireland	UK:E-SE.Eng	Norfolk-Suffolk	IRL:W.Scot-Uls-Conn	Connacht	[1,5cM)	8.095	5.168	3.729	2.25	1.566	0.265	168742
England	Ireland	UK:E-SE.Eng	Norfolk-Suffolk	IRL:W.Scot-Uls-Conn	N.Leinster	[1,5cM)	8.075	5.154	3.703	2.237	1.567	0.263	180352
England	Ireland	UK:E-SE.Eng	Norfolk-Suffolk	IRL:W.Scot-Uls-Conn	W.Uls-Argy	[1,5cM)	8.152	5.197	3.737	2.253	1.568	0.264	117637
England	England	UK:E-SE.Eng	Norfolk-Suffolk	UK:Cornwall	Cornwall_1	[1,5cM)	8.666	5.492	3.862	2.313	1.578	0.258	41225
England	England	UK:E-SE.Eng	Norfolk-Suffolk	UK:Cornwall	Cornwall_2	[1,5cM)	8.682	5.491	3.865	2.306	1.58	0.262	26456
England	England	UK:E-SE.Eng	Norfolk-Suffolk	UK:Cornwall	Devon	[1,5cM)	9.119	5.731	4.006	2.375	1.591	0.258	37466
England	England	UK:E-SE.Eng	Norfolk-Suffolk	UK:E-SE.Eng	Midlands	[1,5cM)	9.508	5.93	4.123	2.418	1.603	0.261	212995
England	England	UK:E-SE.Eng	Norfolk-Suffolk	UK:E-SE.Eng	Norfolk-Suffolk	[1,5cM)	9.631	5.958	4.183	2.422	1.616	0.271	59202
England	England	UK:E-SE.Eng	Norfolk-Suffolk	UK:E-SE.Eng	S.England	[1,5cM)	9.473	5.925	4.088	2.41	1.599	0.258	204056
England	Orkney	UK:E-SE.Eng	Norfolk-Suffolk	UK:Orkney	Orkney	[1,5cM)	8.919	5.648	3.9	2.34	1.58	0.256	48110
England	Orkney	UK:E-SE.Eng	Norfolk-Suffolk	UK:Orkney	Orkney	[1,5cM)	8.919	5.648	3.9	2.34	1.58	0.256	48110
England	IoMan	UK:E-SE.Eng	Norfolk-Suffolk	UK:Scot-N.Ire-Manx	IoMan	[1,5cM)	8.69	5.517	3.902	2.332	1.574	0.257	22335
England	England	UK:E-SE.Eng	Norfolk-Suffolk	UK:Scot-N.Ire-Manx	N.England	[1,5cM)	9.21	5.773	4.032	2.38	1.595	0.261	158166
England	Scot-N.Ire	UK:E-SE.Eng	Norfolk-Suffolk	UK:Scot-N.Ire-Manx	NE.Scotland	[1,5cM)	8.771	5.535	3.9	2.321	1.584	0.261	42271
England	Scot-N.Ire	UK:E-SE.Eng	Norfolk-Suffolk	UK:Scot-N.Ire-Manx	SW.Scot-N.Ire	[1,5cM)	8.865	5.588	3.927	2.338	1.587	0.263	90047
England	Wales	UK:E-SE.Eng	Norfolk-Suffolk	UK:Wales	BorderWales	[1,5cM)	9.189	5.771	4.023	2.382	1.592	0.262	52604
England	Wales	UK:E-SE.Eng	Norfolk-Suffolk	UK:Wales	N.Wales	[1,5cM)	8.54	5.404	3.847	2.29	1.579	0.265	38105
England	Wales	UK:E-SE.Eng	Norfolk-Suffolk	UK:Wales	S.Wales	[1,5cM)	8.476	5.373	3.84	2.294	1.577	0.264	42236
England	Ireland	UK:E-SE.Eng	S.England	IRL:Muns	N.Kerry	[1,5cM)	8.412	5.367	3.826	2.306	1.567	0.258	48408
England	Ireland	UK:E-SE.Eng	S.England	IRL:Muns	N.Munster	[1,5cM)	8.429	5.363	3.804	2.286	1.571	0.259	339352
England	Ireland	UK:E-SE.Eng	S.England	IRL:Muns	S.Munster	[1,5cM)	8.366	5.332	3.79	2.281	1.569	0.259	245945
England	Ireland	UK:E-SE.Eng	S.England	IRL:S.Lein	Dublin_1	[1,5cM)	8.545	5.43	3.848	2.306	1.573	0.258	126379
England	Ireland	UK:E-SE.Eng	S.England	IRL:S.Lein	Dublin_2	[1,5cM)	8.578	5.447	3.827	2.297	1.575	0.26	72030
England	Ireland	UK:E-SE.Eng	S.England	IRL:S.Lein	Dublin_3	[1,5cM)	8.564	5.442	3.834	2.301	1.573	0.256	66723
England	Ireland	UK:E-SE.Eng	S.England	IRL:S.Lein	W.Leinster	[1,5cM)	8.527	5.421	3.825	2.298	1.573	0.258	121651
England	Ireland	UK:E-SE.Eng	S.England	IRL:S.Lein	Wexford	[1,5cM)	8.588	5.451	3.847	2.305	1.575	0.257	106829
England	Ireland	UK:E-SE.Eng	S.England	IRL:W.Scot-Uls-Conn	Connacht	[1,5cM)	8.345	5.322	3.779	2.278	1.568	0.259	290254
England	Ireland	UK:E-SE.Eng	S.England	IRL:W.Scot-Uls-Conn	N.Leinster	[1,5cM)	8.352	5.322	3.788	2.281	1.569	0.258	310359
England	Ireland	UK:E-SE.Eng	S.England	IRL:W.Scot-Uls-Conn	W.Uls-Argy	[1,5cM)	8.377	5.334	3.783	2.277	1.57	0.258	202355
England	England	UK:E-SE.Eng	S.England	UK:Cornwall	Cornwall_1	[1,5cM)	9.049	5.694	3.98	2.356	1.589	0.263	70909
England	England	UK:E-SE.Eng	S.England	UK:Cornwall	Cornwall_2	[1,5cM)	9.104	5.709	3.997	2.356	1.593	0.262	45505
England	England	UK:E-SE.Eng	S.England	UK:Cornwall	Devon	[1,5cM)	9.559	5.957	4.122	2.415	1.604	0.259	64466
England	England	UK:E-SE.Eng	S.England	UK:E-SE.Eng	Midlands	[1,5cM)	9.729	6.062	4.166	2.442	1.604	0.258	366215
England	England	UK:E-SE.Eng	S.England	UK:E-SE.Eng	Norfolk-Suffolk	[1,5cM)	9.473	5.925	4.088	2.41	1.599	0.258	204056
England	England	UK:E-SE.Eng	S.England	UK:E-SE.Eng	S.England	[1,5cM)	9.998	6.192	4.242	2.467	1.615	0.261	175157
England	Orkney	UK:E-SE.Eng	S.England	UK:Orkney	Orkney	[1,5cM)	9.082	5.755	3.962	2.374	1.578	0.251	82764
England	Orkney	UK:E-SE.Eng	S.England	UK:Orkney	Orkney	[1,5cM)	9.082	5.755	3.962	2.374	1.578	0.251	82764
England	IoMan	UK:E-SE.Eng	S.England	UK:Scot-N.Ire-Manx	IoMan	[1,5cM)	8.932	5.659	3.921	2.342	1.578	0.256	38416
England	England	UK:E-SE.Eng	S.England	UK:Scot-N.Ire-Manx	N.England	[1,5cM)	9.389	5.885	4.073	2.404	1.595	0.257	271993
England	Scot-N.Ire	UK:E-SE.Eng	S.England	UK:Scot-N.Ire-Manx	NE.Scotland	[1,5cM)	8.946	5.644	3.96	2.364	1.586	0.258	72667
England	Scot-N.Ire	UK:E-SE.Eng	S.England	UK:Scot-N.Ire-Manx	SW.Scot-N.Ire	[1,5cM)	9.105	5.735	3.986	2.368	1.588	0.258	154826
England	Wales	UK:E-SE.Eng	S.England	UK:Wales	BorderWales	[1,5cM)	9.615	5.984	4.163	2.439	1.607	0.262	90521
England	Wales	UK:E-SE.Eng	S.England	UK:Wales	N.Wales	[1,5cM)	8.973	5.633	3.966	2.34	1.593	0.268	65577
England	Wales	UK:E-SE.Eng	S.England	UK:Wales	S.Wales	[1,5cM)	8.942	5.612	3.959	2.338	1.594	0.268	72668
Orkney	Ireland	UK:Orkney	Orkney	IRL:Muns	N.Kerry	[1,5cM)	10.35	6.391	4.326	2.517	1.62	0.256	11460
Orkney	Ireland	UK:Orkney	Orkney	IRL:Muns	N.Kerry	[1,5cM)	10.35	6.391	4.326	2.517	1.62	0.256	11460
Orkney	Ireland	UK:Orkney	Orkney	IRL:Muns	N.Munster	[1,5cM)	10.321	6.351	4.328	2.499	1.625	0.262	80366
Orkney	Ireland	UK:Orkney	Orkney	IRL:Muns	N.Munster	[1,5cM)	10.321	6.351	4.328	2.499	1.625	0.262	80366
Orkney	Ireland	UK:Orkney	Orkney	IRL:Muns	S.Munster	[1,5cM)	10.349	6.378	4.352	2.52	1.623	0.262	58286
Orkney	Ireland	UK:Orkney	Orkney	IRL:Muns	S.Munster	[1,5cM)	10.349	6.378	4.352	2.52	1.623	0.262	58286
Orkney	Ireland	UK:Orkney	Orkney	IRL:S.Lein	Dublin_1	[1,5cM)	10.276	6.344	4.307	2.502	1.621	0.262	29903
Orkney	Ireland	UK:Orkney	Orkney	IRL:S.Lein	Dublin_1	[1,5cM)	10.276	6.344	4.307	2.502	1.621	0.262	29903
Orkney	Ireland	UK:Orkney	Orkney	IRL:S.Lein	Dublin_2	[1,5cM)	10.296	6.34	4.295	2.478	1.624	0.259	17051
Orkney	Ireland	UK:Orkney	Orkney	IRL:S.Lein	Dublin_2	[1,5cM)	10.296	6.34	4.295	2.478	1.624	0.259	17051
Orkney	Ireland	UK:Orkney	Orkney	IRL:S.Lein	Dublin_3	[1,5cM)	10.312	6.368	4.31	2.505	1.62	0.259	15799
Orkney	Ireland	UK:Orkney	Orkney	IRL:S.Lein	Dublin_3	[1,5cM)	10.312	6.368	4.31	2.505	1.62	0.259	15799
Orkney	Ireland	UK:Orkney	Orkney	IRL:S.Lein	W.Leinster	[1,5cM)	10.187	6.291	4.281	2.478	1.619	0.258	28802
Orkney	Ireland	UK:Orkney	Orkney	IRL:S.Lein	W.Leinster	[1,5cM)	10.187	6.291	4.281	2.478	1.619	0.258	28802
Orkney	Ireland	UK:Orkney	Orkney	IRL:S.Lein	Wexford	[1,5cM)	10.138	6.254	4.271	2.477	1.621	0.262	25288
Orkney	Ireland	UK:Orkney	Orkney	IRL:S.Lein	Wexford	[1,5cM)	10.138	6.254	4.271	2.477	1.621	0.262	25288
Orkney	Ireland	UK:Orkney	Orkney	IRL:W.Scot-Uls-Conn	Connacht	[1,5cM)	10.464	6.427	4.385	2.523	1.628	0.261	68776
Orkney	Ireland	UK:Orkney	Orkney	IRL:W.Scot-Uls-Conn	Connacht	[1,5cM)	10.464	6.427	4.385	2.523	1.628	0.261	68776
Orkney	Ireland	UK:Orkney	Orkney	IRL:W.Scot-Uls-Conn	N.Leinster	[1,5cM)	10.568	6.473	4.382	2.516	1.633	0.261	73543
Orkney	Ireland	UK:Orkney	Orkney	IRL:W.Scot-Uls-Conn	N.Leinster	[1,5cM)	10.568	6.473	4.382	2.516	1.633	0.261	73543
Orkney	Ireland	UK:Orkney	Orkney	IRL:W.Scot-Uls-Conn	W.Uls-Argy	[1,5cM)	10.771	6.559	4.488	2.554	1.642	0.264	47945
Orkney	Ireland	UK:Orkney	Orkney	IRL:W.Scot-Uls-Conn	W.Uls-Argy	[1,5cM)	10.771	6.559	4.488	2.554	1.642	0.264	47945
Orkney	England	UK:Orkney	Orkney	UK:Cornwall	Cornwall_1	[1,5cM)	8.807	5.637	3.872	2.353	1.563	0.247	16736
Orkney	England	UK:Orkney	Orkney	UK:Cornwall	Cornwall_1	[1,5cM)	8.807	5.637	3.872	2.353	1.563	0.247	16736
Orkney	England	UK:Orkney	Orkney	UK:Cornwall	Cornwall_2	[1,5cM)	8.729	5.564	3.838	2.305	1.567	0.247	10747
Orkney	England	UK:Orkney	Orkney	UK:Cornwall	Cornwall_2	[1,5cM)	8.729	5.564	3.838	2.305	1.567	0.247	10747
Orkney	England	UK:Orkney	Orkney	UK:Cornwall	Devon	[1,5cM)	8.986	5.699	3.935	2.361	1.577	0.25	15199
Orkney	England	UK:Orkney	Orkney	UK:Cornwall	Devon	[1,5cM)	8.986	5.699	3.935	2.361	1.577	0.25	15199
Orkney	England	UK:Orkney	Orkney	UK:E-SE.Eng	Midlands	[1,5cM)	9.26	5.838	4.006	2.384	1.586	0.252	86389
Orkney	England	UK:Orkney	Orkney	UK:E-SE.Eng	Midlands	[1,5cM)	9.26	5.838	4.006	2.384	1.586	0.252	86389
Orkney	England	UK:Orkney	Orkney	UK:E-SE.Eng	Norfolk-Suffolk	[1,5cM)	8.919	5.648	3.9	2.34	1.58	0.256	48110
Orkney	England	UK:Orkney	Orkney	UK:E-SE.Eng	Norfolk-Suffolk	[1,5cM)	8.919	5.648	3.9	2.34	1.58	0.256	48110
Orkney	England	UK:Orkney	Orkney	UK:E-SE.Eng	S.England	[1,5cM)	9.082	5.755	3.962	2.374	1.578	0.251	82764
Orkney	England	UK:Orkney	Orkney	UK:E-SE.Eng	S.England	[1,5cM)	9.082	5.755	3.962	2.374	1.578	0.251	82764
Orkney	Orkney	UK:Orkney	Orkney	UK:Orkney	Orkney	[1,5cM)	22.244	10.653	9.317	3.785	2.064	0.344	9730
Orkney	Orkney	UK:Orkney	Orkney	UK:Orkney	Orkney	[1,5cM)	22.244	10.653	9.317	3.785	2.064	0.344	9730
Orkney	Orkney	UK:Orkney	Orkney	UK:Orkney	Orkney	[1,5cM)	22.244	10.653	9.317	3.785	2.064	0.344	9730
Orkney	Orkney	UK:Orkney	Orkney	UK:Orkney	Orkney	[1,5cM)	22.244	10.653	9.317	3.785	2.064	0.344	9730
Orkney	IoMan	UK:Orkney	Orkney	UK:Scot-N.Ire-Manx	IoMan	[1,5cM)	10.208	6.298	4.311	2.486	1.619	0.26	9082
Orkney	IoMan	UK:Orkney	Orkney	UK:Scot-N.Ire-Manx	IoMan	[1,5cM)	10.208	6.298	4.311	2.486	1.619	0.26	9082
Orkney	England	UK:Orkney	Orkney	UK:Scot-N.Ire-Manx	N.England	[1,5cM)	9.717	6.034	4.179	2.442	1.61	0.264	64251
Orkney	England	UK:Orkney	Orkney	UK:Scot-N.Ire-Manx	N.England	[1,5cM)	9.717	6.034	4.179	2.442	1.61	0.264	64251
Orkney	Scot-N.Ire	UK:Orkney	Orkney	UK:Scot-N.Ire-Manx	NE.Scotland	[1,5cM)	10.754	6.467	4.539	2.527	1.661	0.282	17191
Orkney	Scot-N.Ire	UK:Orkney	Orkney	UK:Scot-N.Ire-Manx	NE.Scotland	[1,5cM)	10.754	6.467	4.539	2.527	1.661	0.282	17191
Orkney	Scot-N.Ire	UK:Orkney	Orkney	UK:Scot-N.Ire-Manx	SW.Scot-N.Ire	[1,5cM)	10.121	6.233	4.31	2.478	1.622	0.266	36607
Orkney	Scot-N.Ire	UK:Orkney	Orkney	UK:Scot-N.Ire-Manx	SW.Scot-N.Ire	[1,5cM)	10.121	6.233	4.31	2.478	1.622	0.266	36607
Orkney	Wales	UK:Orkney	Orkney	UK:Wales	BorderWales	[1,5cM)	9.218	5.832	3.984	2.378	1.58	0.251	21365
Orkney	Wales	UK:Orkney	Orkney	UK:Wales	BorderWales	[1,5cM)	9.218	5.832	3.984	2.378	1.58	0.251	21365
Orkney	Wales	UK:Orkney	Orkney	UK:Wales	N.Wales	[1,5cM)	9.37	5.927	4.032	2.413	1.581	0.248	15499
Orkney	Wales	UK:Orkney	Orkney	UK:Wales	N.Wales	[1,5cM)	9.37	5.927	4.032	2.413	1.581	0.248	15499
Orkney	Wales	UK:Orkney	Orkney	UK:Wales	S.Wales	[1,5cM)	9.043	5.745	3.991	2.392	1.573	0.249	17160
Orkney	Wales	UK:Orkney	Orkney	UK:Wales	S.Wales	[1,5cM)	9.043	5.745	3.991	2.392	1.573	0.249	17160
IoMan	Ireland	UK:Scot-N.Ire-Manx	IoMan	IRL:Muns	N.Kerry	[1,5cM)	11.236	6.816	4.69	2.631	1.644	0.259	5321
IoMan	Ireland	UK:Scot-N.Ire-Manx	IoMan	IRL:Muns	N.Munster	[1,5cM)	10.991	6.677	4.541	2.578	1.645	0.263	37302
IoMan	Ireland	UK:Scot-N.Ire-Manx	IoMan	IRL:Muns	S.Munster	[1,5cM)	11.146	6.77	4.607	2.601	1.645	0.262	27065
IoMan	Ireland	UK:Scot-N.Ire-Manx	IoMan	IRL:S.Lein	Dublin_1	[1,5cM)	10.984	6.669	4.562	2.592	1.647	0.265	13892
IoMan	Ireland	UK:Scot-N.Ire-Manx	IoMan	IRL:S.Lein	Dublin_2	[1,5cM)	11.101	6.721	4.64	2.617	1.65	0.265	7916
IoMan	Ireland	UK:Scot-N.Ire-Manx	IoMan	IRL:S.Lein	Dublin_3	[1,5cM)	10.949	6.643	4.593	2.597	1.648	0.265	7338
IoMan	Ireland	UK:Scot-N.Ire-Manx	IoMan	IRL:S.Lein	W.Leinster	[1,5cM)	10.928	6.629	4.554	2.586	1.648	0.262	13370
IoMan	Ireland	UK:Scot-N.Ire-Manx	IoMan	IRL:S.Lein	Wexford	[1,5cM)	10.842	6.591	4.543	2.567	1.643	0.263	11750
IoMan	Ireland	UK:Scot-N.Ire-Manx	IoMan	IRL:W.Scot-Uls-Conn	Connacht	[1,5cM)	11.312	6.819	4.696	2.63	1.657	0.267	31951
IoMan	Ireland	UK:Scot-N.Ire-Manx	IoMan	IRL:W.Scot-Uls-Conn	N.Leinster	[1,5cM)	11.524	6.919	4.72	2.639	1.664	0.265	34156
IoMan	Ireland	UK:Scot-N.Ire-Manx	IoMan	IRL:W.Scot-Uls-Conn	W.Uls-Argy	[1,5cM)	11.516	6.89	4.795	2.663	1.67	0.272	22268
IoMan	England	UK:Scot-N.Ire-Manx	IoMan	UK:Cornwall	Cornwall_1	[1,5cM)	8.869	5.677	3.888	2.349	1.561	0.246	7767
IoMan	England	UK:Scot-N.Ire-Manx	IoMan	UK:Cornwall	Cornwall_2	[1,5cM)	8.751	5.564	3.915	2.335	1.571	0.254	4988
IoMan	England	UK:Scot-N.Ire-Manx	IoMan	UK:Cornwall	Devon	[1,5cM)	8.994	5.71	4.003	2.401	1.574	0.253	7056
IoMan	England	UK:Scot-N.Ire-Manx	IoMan	UK:E-SE.Eng	Midlands	[1,5cM)	9.203	5.777	4.049	2.395	1.592	0.262	40110
IoMan	England	UK:Scot-N.Ire-Manx	IoMan	UK:E-SE.Eng	Norfolk-Suffolk	[1,5cM)	8.69	5.517	3.902	2.332	1.574	0.257	22335
IoMan	England	UK:Scot-N.Ire-Manx	IoMan	UK:E-SE.Eng	S.England	[1,5cM)	8.932	5.659	3.921	2.342	1.578	0.256	38416
IoMan	Orkney	UK:Scot-N.Ire-Manx	IoMan	UK:Orkney	Orkney	[1,5cM)	10.208	6.298	4.311	2.486	1.619	0.26	9082
IoMan	Orkney	UK:Scot-N.Ire-Manx	IoMan	UK:Orkney	Orkney	[1,5cM)	10.208	6.298	4.311	2.486	1.619	0.26	9082
IoMan	IoMan	UK:Scot-N.Ire-Manx	IoMan	UK:Scot-N.Ire-Manx	IoMan	[1,5cM)	22.683	10.84	10.097	4.105	2.056	0.354	2080
IoMan	England	UK:Scot-N.Ire-Manx	IoMan	UK:Scot-N.Ire-Manx	N.England	[1,5cM)	9.807	6.048	4.252	2.445	1.621	0.273	29822
IoMan	Scot-N.Ire	UK:Scot-N.Ire-Manx	IoMan	UK:Scot-N.Ire-Manx	NE.Scotland	[1,5cM)	10.046	6.185	4.237	2.457	1.627	0.27	7977
IoMan	Scot-N.Ire	UK:Scot-N.Ire-Manx	IoMan	UK:Scot-N.Ire-Manx	SW.Scot-N.Ire	[1,5cM)	10.336	6.318	4.425	2.51	1.633	0.269	16993
IoMan	Wales	UK:Scot-N.Ire-Manx	IoMan	UK:Wales	BorderWales	[1,5cM)	9.247	5.848	4.03	2.411	1.582	0.257	9913
IoMan	Wales	UK:Scot-N.Ire-Manx	IoMan	UK:Wales	N.Wales	[1,5cM)	9.841	6.139	4.189	2.436	1.602	0.257	7200
IoMan	Wales	UK:Scot-N.Ire-Manx	IoMan	UK:Wales	S.Wales	[1,5cM)	9.32	5.888	4.036	2.413	1.583	0.252	7973
England	Ireland	UK:Scot-N.Ire-Manx	N.England	IRL:Muns	N.Kerry	[1,5cM)	9.439	5.891	4.142	2.429	1.602	0.264	37614
England	Ireland	UK:Scot-N.Ire-Manx	N.England	IRL:Muns	N.Munster	[1,5cM)	9.417	5.865	4.128	2.411	1.605	0.265	263689
England	Ireland	UK:Scot-N.Ire-Manx	N.England	IRL:Muns	S.Munster	[1,5cM)	9.408	5.861	4.123	2.413	1.604	0.264	191217
England	Ireland	UK:Scot-N.Ire-Manx	N.England	IRL:S.Lein	Dublin_1	[1,5cM)	9.502	5.902	4.142	2.418	1.609	0.265	98155
England	Ireland	UK:Scot-N.Ire-Manx	N.England	IRL:S.Lein	Dublin_2	[1,5cM)	9.506	5.911	4.157	2.419	1.607	0.265	55952
England	Ireland	UK:Scot-N.Ire-Manx	N.England	IRL:S.Lein	Dublin_3	[1,5cM)	9.572	5.949	4.162	2.429	1.609	0.267	51826
England	Ireland	UK:Scot-N.Ire-Manx	N.England	IRL:S.Lein	W.Leinster	[1,5cM)	9.484	5.899	4.143	2.417	1.607	0.263	94493
England	Ireland	UK:Scot-N.Ire-Manx	N.England	IRL:S.Lein	Wexford	[1,5cM)	9.445	5.88	4.127	2.412	1.606	0.264	83019
England	Ireland	UK:Scot-N.Ire-Manx	N.England	IRL:W.Scot-Uls-Conn	Connacht	[1,5cM)	9.527	5.907	4.167	2.42	1.612	0.267	225700
England	Ireland	UK:Scot-N.Ire-Manx	N.England	IRL:W.Scot-Uls-Conn	N.Leinster	[1,5cM)	9.622	5.949	4.211	2.435	1.616	0.269	241252
England	Ireland	UK:Scot-N.Ire-Manx	N.England	IRL:W.Scot-Uls-Conn	W.Uls-Argy	[1,5cM)	9.763	6.007	4.255	2.447	1.625	0.274	157380
England	England	UK:Scot-N.Ire-Manx	N.England	UK:Cornwall	Cornwall_1	[1,5cM)	8.826	5.603	3.893	2.332	1.574	0.252	54969
England	England	UK:Scot-N.Ire-Manx	N.England	UK:Cornwall	Cornwall_2	[1,5cM)	8.849	5.608	3.891	2.333	1.578	0.255	35289
England	England	UK:Scot-N.Ire-Manx	N.England	UK:Cornwall	Devon	[1,5cM)	9.097	5.743	3.961	2.359	1.584	0.257	49988
England	England	UK:Scot-N.Ire-Manx	N.England	UK:E-SE.Eng	Midlands	[1,5cM)	9.688	6.009	4.191	2.437	1.612	0.266	284029
England	England	UK:Scot-N.Ire-Manx	N.England	UK:E-SE.Eng	Norfolk-Suffolk	[1,5cM)	9.21	5.773	4.032	2.38	1.595	0.261	158166
England	England	UK:Scot-N.Ire-Manx	N.England	UK:E-SE.Eng	S.England	[1,5cM)	9.389	5.885	4.073	2.404	1.595	0.257	271993
England	Orkney	UK:Scot-N.Ire-Manx	N.England	UK:Orkney	Orkney	[1,5cM)	9.717	6.034	4.179	2.442	1.61	0.264	64251
England	Orkney	UK:Scot-N.Ire-Manx	N.England	UK:Orkney	Orkney	[1,5cM)	9.717	6.034	4.179	2.442	1.61	0.264	64251
England	IoMan	UK:Scot-N.Ire-Manx	N.England	UK:Scot-N.Ire-Manx	IoMan	[1,5cM)	9.807	6.048	4.252	2.445	1.621	0.273	29822
England	England	UK:Scot-N.Ire-Manx	N.England	UK:Scot-N.Ire-Manx	N.England	[1,5cM)	10.72	6.381	4.643	2.539	1.678	0.3	105352
England	Scot-N.Ire	UK:Scot-N.Ire-Manx	N.England	UK:Scot-N.Ire-Manx	NE.Scotland	[1,5cM)	9.65	5.955	4.223	2.434	1.62	0.275	56431
England	Scot-N.Ire	UK:Scot-N.Ire-Manx	N.England	UK:Scot-N.Ire-Manx	SW.Scot-N.Ire	[1,5cM)	9.993	6.111	4.323	2.462	1.634	0.278	120262
England	Wales	UK:Scot-N.Ire-Manx	N.England	UK:Wales	BorderWales	[1,5cM)	9.374	5.885	4.067	2.412	1.593	0.258	70162
England	Wales	UK:Scot-N.Ire-Manx	N.England	UK:Wales	N.Wales	[1,5cM)	9.096	5.734	4.003	2.37	1.585	0.259	50874
England	Wales	UK:Scot-N.Ire-Manx	N.England	UK:Wales	S.Wales	[1,5cM)	8.936	5.653	3.949	2.357	1.58	0.256	56390
Scot-N.Ire	Ireland	UK:Scot-N.Ire-Manx	NE.Scotland	IRL:Muns	N.Kerry	[1,5cM)	10.142	6.255	4.336	2.503	1.62	0.257	10070
Scot-N.Ire	Ireland	UK:Scot-N.Ire-Manx	NE.Scotland	IRL:Muns	N.Munster	[1,5cM)	10.152	6.247	4.322	2.494	1.625	0.262	70585
Scot-N.Ire	Ireland	UK:Scot-N.Ire-Manx	NE.Scotland	IRL:Muns	S.Munster	[1,5cM)	10.227	6.294	4.321	2.492	1.624	0.26	51189
Scot-N.Ire	Ireland	UK:Scot-N.Ire-Manx	NE.Scotland	IRL:S.Lein	Dublin_1	[1,5cM)	10.104	6.228	4.276	2.476	1.623	0.262	26269
Scot-N.Ire	Ireland	UK:Scot-N.Ire-Manx	NE.Scotland	IRL:S.Lein	Dublin_2	[1,5cM)	10.198	6.278	4.286	2.48	1.624	0.259	14976
Scot-N.Ire	Ireland	UK:Scot-N.Ire-Manx	NE.Scotland	IRL:S.Lein	Dublin_3	[1,5cM)	10.181	6.273	4.344	2.502	1.621	0.259	13876
Scot-N.Ire	Ireland	UK:Scot-N.Ire-Manx	NE.Scotland	IRL:S.Lein	W.Leinster	[1,5cM)	10.162	6.251	4.312	2.489	1.626	0.261	25294
Scot-N.Ire	Ireland	UK:Scot-N.Ire-Manx	NE.Scotland	IRL:S.Lein	Wexford	[1,5cM)	10.026	6.196	4.241	2.473	1.619	0.264	22217
Scot-N.Ire	Ireland	UK:Scot-N.Ire-Manx	NE.Scotland	IRL:W.Scot-Uls-Conn	Connacht	[1,5cM)	10.353	6.346	4.359	2.512	1.632	0.263	60398
Scot-N.Ire	Ireland	UK:Scot-N.Ire-Manx	NE.Scotland	IRL:W.Scot-Uls-Conn	N.Leinster	[1,5cM)	10.452	6.396	4.4	2.52	1.634	0.264	64568
Scot-N.Ire	Ireland	UK:Scot-N.Ire-Manx	NE.Scotland	IRL:W.Scot-Uls-Conn	W.Uls-Argy	[1,5cM)	10.743	6.516	4.535	2.556	1.647	0.27	42109
Scot-N.Ire	England	UK:Scot-N.Ire-Manx	NE.Scotland	UK:Cornwall	Cornwall_1	[1,5cM)	8.688	5.534	3.829	2.319	1.571	0.255	14698
Scot-N.Ire	England	UK:Scot-N.Ire-Manx	NE.Scotland	UK:Cornwall	Cornwall_2	[1,5cM)	8.7	5.522	3.861	2.327	1.577	0.261	9433
Scot-N.Ire	England	UK:Scot-N.Ire-Manx	NE.Scotland	UK:Cornwall	Devon	[1,5cM)	8.837	5.598	3.914	2.334	1.577	0.254	13344
Scot-N.Ire	England	UK:Scot-N.Ire-Manx	NE.Scotland	UK:E-SE.Eng	Midlands	[1,5cM)	9.151	5.749	4.004	2.373	1.592	0.259	75863
Scot-N.Ire	England	UK:Scot-N.Ire-Manx	NE.Scotland	UK:E-SE.Eng	Norfolk-Suffolk	[1,5cM)	8.771	5.535	3.9	2.321	1.584	0.261	42271
Scot-N.Ire	England	UK:Scot-N.Ire-Manx	NE.Scotland	UK:E-SE.Eng	S.England	[1,5cM)	8.946	5.644	3.96	2.364	1.586	0.258	72667
Scot-N.Ire	Orkney	UK:Scot-N.Ire-Manx	NE.Scotland	UK:Orkney	Orkney	[1,5cM)	10.754	6.467	4.539	2.527	1.661	0.282	17191
Scot-N.Ire	Orkney	UK:Scot-N.Ire-Manx	NE.Scotland	UK:Orkney	Orkney	[1,5cM)	10.754	6.467	4.539	2.527	1.661	0.282	17191
Scot-N.Ire	IoMan	UK:Scot-N.Ire-Manx	NE.Scotland	UK:Scot-N.Ire-Manx	IoMan	[1,5cM)	10.046	6.185	4.237	2.457	1.627	0.27	7977
Scot-N.Ire	England	UK:Scot-N.Ire-Manx	NE.Scotland	UK:Scot-N.Ire-Manx	N.England	[1,5cM)	9.65	5.955	4.223	2.434	1.62	0.275	56431
Scot-N.Ire	Scot-N.Ire	UK:Scot-N.Ire-Manx	NE.Scotland	UK:Scot-N.Ire-Manx	NE.Scotland	[1,5cM)	12.593	7.109	5.973	2.863	1.755	0.33	7497
Scot-N.Ire	Scot-N.Ire	UK:Scot-N.Ire-Manx	NE.Scotland	UK:Scot-N.Ire-Manx	SW.Scot-N.Ire	[1,5cM)	10.116	6.177	4.345	2.471	1.637	0.275	32153
Scot-N.Ire	Wales	UK:Scot-N.Ire-Manx	NE.Scotland	UK:Wales	BorderWales	[1,5cM)	9.079	5.728	3.969	2.374	1.586	0.262	18767
Scot-N.Ire	Wales	UK:Scot-N.Ire-Manx	NE.Scotland	UK:Wales	N.Wales	[1,5cM)	9.328	5.898	4.045	2.403	1.58	0.25	13610
Scot-N.Ire	Wales	UK:Scot-N.Ire-Manx	NE.Scotland	UK:Wales	S.Wales	[1,5cM)	9.071	5.746	3.971	2.376	1.578	0.249	15078
Scot-N.Ire	Ireland	UK:Scot-N.Ire-Manx	SW.Scot-N.Ire	IRL:Muns	N.Kerry	[1,5cM)	10.572	6.447	4.468	2.54	1.638	0.266	21449
Scot-N.Ire	Ireland	UK:Scot-N.Ire-Manx	SW.Scot-N.Ire	IRL:Muns	N.Munster	[1,5cM)	10.589	6.439	4.464	2.536	1.644	0.271	150424
Scot-N.Ire	Ireland	UK:Scot-N.Ire-Manx	SW.Scot-N.Ire	IRL:Muns	S.Munster	[1,5cM)	10.571	6.441	4.46	2.538	1.64	0.268	109087
Scot-N.Ire	Ireland	UK:Scot-N.Ire-Manx	SW.Scot-N.Ire	IRL:S.Lein	Dublin_1	[1,5cM)	10.574	6.433	4.432	2.521	1.644	0.272	55977
Scot-N.Ire	Ireland	UK:Scot-N.Ire-Manx	SW.Scot-N.Ire	IRL:S.Lein	Dublin_2	[1,5cM)	10.576	6.423	4.479	2.534	1.646	0.272	31904
Scot-N.Ire	Ireland	UK:Scot-N.Ire-Manx	SW.Scot-N.Ire	IRL:S.Lein	Dublin_3	[1,5cM)	10.599	6.453	4.399	2.509	1.644	0.273	29557
Scot-N.Ire	Ireland	UK:Scot-N.Ire-Manx	SW.Scot-N.Ire	IRL:S.Lein	W.Leinster	[1,5cM)	10.551	6.421	4.457	2.53	1.643	0.27	53887
Scot-N.Ire	Ireland	UK:Scot-N.Ire-Manx	SW.Scot-N.Ire	IRL:S.Lein	Wexford	[1,5cM)	10.443	6.357	4.421	2.509	1.641	0.269	47323
Scot-N.Ire	Ireland	UK:Scot-N.Ire-Manx	SW.Scot-N.Ire	IRL:W.Scot-Uls-Conn	Connacht	[1,5cM)	10.836	6.544	4.555	2.56	1.655	0.273	128699
Scot-N.Ire	Ireland	UK:Scot-N.Ire-Manx	SW.Scot-N.Ire	IRL:W.Scot-Uls-Conn	N.Leinster	[1,5cM)	11.005	6.621	4.624	2.581	1.66	0.273	137628
Scot-N.Ire	Ireland	UK:Scot-N.Ire-Manx	SW.Scot-N.Ire	IRL:W.Scot-Uls-Conn	W.Uls-Argy	[1,5cM)	11.169	6.676	4.711	2.602	1.67	0.277	89748
Scot-N.Ire	England	UK:Scot-N.Ire-Manx	SW.Scot-N.Ire	UK:Cornwall	Cornwall_1	[1,5cM)	8.853	5.617	3.912	2.338	1.575	0.255	31310
Scot-N.Ire	England	UK:Scot-N.Ire-Manx	SW.Scot-N.Ire	UK:Cornwall	Cornwall_2	[1,5cM)	8.833	5.612	3.862	2.327	1.575	0.253	20117
Scot-N.Ire	England	UK:Scot-N.Ire-Manx	SW.Scot-N.Ire	UK:Cornwall	Devon	[1,5cM)	9	5.687	3.953	2.355	1.583	0.256	28450
Scot-N.Ire	England	UK:Scot-N.Ire-Manx	SW.Scot-N.Ire	UK:E-SE.Eng	Midlands	[1,5cM)	9.311	5.822	4.059	2.387	1.599	0.264	161713
Scot-N.Ire	England	UK:Scot-N.Ire-Manx	SW.Scot-N.Ire	UK:E-SE.Eng	Norfolk-Suffolk	[1,5cM)	8.865	5.588	3.927	2.338	1.587	0.263	90047
Scot-N.Ire	England	UK:Scot-N.Ire-Manx	SW.Scot-N.Ire	UK:E-SE.Eng	S.England	[1,5cM)	9.105	5.735	3.986	2.368	1.588	0.258	154826
Scot-N.Ire	Orkney	UK:Scot-N.Ire-Manx	SW.Scot-N.Ire	UK:Orkney	Orkney	[1,5cM)	10.121	6.233	4.31	2.478	1.622	0.266	36607
Scot-N.Ire	Orkney	UK:Scot-N.Ire-Manx	SW.Scot-N.Ire	UK:Orkney	Orkney	[1,5cM)	10.121	6.233	4.31	2.478	1.622	0.266	36607
Scot-N.Ire	IoMan	UK:Scot-N.Ire-Manx	SW.Scot-N.Ire	UK:Scot-N.Ire-Manx	IoMan	[1,5cM)	10.336	6.318	4.425	2.51	1.633	0.269	16993
Scot-N.Ire	England	UK:Scot-N.Ire-Manx	SW.Scot-N.Ire	UK:Scot-N.Ire-Manx	N.England	[1,5cM)	9.993	6.111	4.323	2.462	1.634	0.278	120262
Scot-N.Ire	Scot-N.Ire	UK:Scot-N.Ire-Manx	SW.Scot-N.Ire	UK:Scot-N.Ire-Manx	NE.Scotland	[1,5cM)	10.116	6.177	4.345	2.471	1.637	0.275	32153
Scot-N.Ire	Scot-N.Ire	UK:Scot-N.Ire-Manx	SW.Scot-N.Ire	UK:Scot-N.Ire-Manx	SW.Scot-N.Ire	[1,5cM)	10.592	6.368	4.547	2.525	1.661	0.286	34128
Scot-N.Ire	Wales	UK:Scot-N.Ire-Manx	SW.Scot-N.Ire	UK:Wales	BorderWales	[1,5cM)	9.241	5.805	3.995	2.368	1.593	0.261	39989
Scot-N.Ire	Wales	UK:Scot-N.Ire-Manx	SW.Scot-N.Ire	UK:Wales	N.Wales	[1,5cM)	9.508	5.952	4.098	2.416	1.598	0.262	29017
Scot-N.Ire	Wales	UK:Scot-N.Ire-Manx	SW.Scot-N.Ire	UK:Wales	S.Wales	[1,5cM)	9.194	5.797	4.01	2.386	1.586	0.257	32148
Wales	Ireland	UK:Wales	BorderWales	IRL:Muns	N.Kerry	[1,5cM)	9.117	5.744	3.988	2.378	1.588	0.26	12506
Wales	Ireland	UK:Wales	BorderWales	IRL:Muns	N.Munster	[1,5cM)	9.064	5.72	4.005	2.376	1.584	0.255	87687
Wales	Ireland	UK:Wales	BorderWales	IRL:Muns	S.Munster	[1,5cM)	9.043	5.704	4.005	2.365	1.584	0.26	63603
Wales	Ireland	UK:Wales	BorderWales	IRL:S.Lein	Dublin_1	[1,5cM)	9.135	5.758	4.025	2.39	1.585	0.255	32641
Wales	Ireland	UK:Wales	BorderWales	IRL:S.Lein	Dublin_2	[1,5cM)	9.181	5.773	4.025	2.379	1.59	0.26	18599
Wales	Ireland	UK:Wales	BorderWales	IRL:S.Lein	Dublin_3	[1,5cM)	9.105	5.725	4.039	2.391	1.59	0.265	17242
Wales	Ireland	UK:Wales	BorderWales	IRL:S.Lein	W.Leinster	[1,5cM)	9.16	5.77	4.005	2.38	1.588	0.259	31424
Wales	Ireland	UK:Wales	BorderWales	IRL:S.Lein	Wexford	[1,5cM)	9.141	5.755	3.986	2.361	1.588	0.259	27612
Wales	Ireland	UK:Wales	BorderWales	IRL:W.Scot-Uls-Conn	Connacht	[1,5cM)	9.038	5.706	3.999	2.374	1.583	0.259	74990
Wales	Ireland	UK:Wales	BorderWales	IRL:W.Scot-Uls-Conn	N.Leinster	[1,5cM)	9.036	5.704	3.986	2.366	1.583	0.257	80201
Wales	Ireland	UK:Wales	BorderWales	IRL:W.Scot-Uls-Conn	W.Uls-Argy	[1,5cM)	8.992	5.684	3.984	2.372	1.581	0.256	52291
Wales	England	UK:Wales	BorderWales	UK:Cornwall	Cornwall_1	[1,5cM)	9.109	5.743	3.978	2.367	1.587	0.256	18296
Wales	England	UK:Wales	BorderWales	UK:Cornwall	Cornwall_2	[1,5cM)	9.07	5.701	3.972	2.349	1.591	0.266	11742
Wales	England	UK:Wales	BorderWales	UK:Cornwall	Devon	[1,5cM)	9.455	5.905	4.035	2.372	1.602	0.262	16627
Wales	England	UK:Wales	BorderWales	UK:E-SE.Eng	Midlands	[1,5cM)	9.588	5.963	4.151	2.425	1.608	0.263	94477
Wales	England	UK:Wales	BorderWales	UK:E-SE.Eng	Norfolk-Suffolk	[1,5cM)	9.189	5.771	4.023	2.382	1.592	0.262	52604
Wales	England	UK:Wales	BorderWales	UK:E-SE.Eng	S.England	[1,5cM)	9.615	5.984	4.163	2.439	1.607	0.262	90521
Wales	Orkney	UK:Wales	BorderWales	UK:Orkney	Orkney	[1,5cM)	9.218	5.832	3.984	2.378	1.58	0.251	21365
Wales	Orkney	UK:Wales	BorderWales	UK:Orkney	Orkney	[1,5cM)	9.218	5.832	3.984	2.378	1.58	0.251	21365
Wales	IoMan	UK:Wales	BorderWales	UK:Scot-N.Ire-Manx	IoMan	[1,5cM)	9.247	5.848	4.03	2.411	1.582	0.257	9913
Wales	England	UK:Wales	BorderWales	UK:Scot-N.Ire-Manx	N.England	[1,5cM)	9.374	5.885	4.067	2.412	1.593	0.258	70162
Wales	Scot-N.Ire	UK:Wales	BorderWales	UK:Scot-N.Ire-Manx	NE.Scotland	[1,5cM)	9.079	5.728	3.969	2.374	1.586	0.262	18767
Wales	Scot-N.Ire	UK:Wales	BorderWales	UK:Scot-N.Ire-Manx	SW.Scot-N.Ire	[1,5cM)	9.241	5.805	3.995	2.368	1.593	0.261	39989
Wales	Wales	UK:Wales	BorderWales	UK:Wales	BorderWales	[1,5cM)	11.015	6.543	4.779	2.582	1.68	0.297	11605
Wales	Wales	UK:Wales	BorderWales	UK:Wales	N.Wales	[1,5cM)	11.402	6.679	4.874	2.596	1.704	0.306	16964
Wales	Wales	UK:Wales	BorderWales	UK:Wales	S.Wales	[1,5cM)	11.792	6.798	5.247	2.699	1.726	0.313	18801
Wales	Ireland	UK:Wales	N.Wales	IRL:Muns	N.Kerry	[1,5cM)	10.04	6.274	4.238	2.487	1.599	0.246	9090
Wales	Ireland	UK:Wales	N.Wales	IRL:Muns	N.Munster	[1,5cM)	10.026	6.268	4.221	2.491	1.6	0.251	63717
Wales	Ireland	UK:Wales	N.Wales	IRL:Muns	S.Munster	[1,5cM)	10.101	6.307	4.239	2.495	1.602	0.249	46194
Wales	Ireland	UK:Wales	N.Wales	IRL:S.Lein	Dublin_1	[1,5cM)	9.99	6.226	4.226	2.48	1.605	0.255	23703
Wales	Ireland	UK:Wales	N.Wales	IRL:S.Lein	Dublin_2	[1,5cM)	10.033	6.25	4.225	2.48	1.605	0.25	13516
Wales	Ireland	UK:Wales	N.Wales	IRL:S.Lein	Dublin_3	[1,5cM)	10.055	6.261	4.206	2.477	1.609	0.258	12523
Wales	Ireland	UK:Wales	N.Wales	IRL:S.Lein	W.Leinster	[1,5cM)	10.007	6.241	4.236	2.491	1.603	0.251	22821
Wales	Ireland	UK:Wales	N.Wales	IRL:S.Lein	Wexford	[1,5cM)	9.94	6.196	4.209	2.456	1.602	0.25	20045
Wales	Ireland	UK:Wales	N.Wales	IRL:W.Scot-Uls-Conn	Connacht	[1,5cM)	10.138	6.332	4.249	2.495	1.6	0.247	54524
Wales	Ireland	UK:Wales	N.Wales	IRL:W.Scot-Uls-Conn	N.Leinster	[1,5cM)	10.161	6.337	4.247	2.496	1.604	0.252	58271
Wales	Ireland	UK:Wales	N.Wales	IRL:W.Scot-Uls-Conn	W.Uls-Argy	[1,5cM)	10.088	6.303	4.225	2.489	1.601	0.248	37997
Wales	England	UK:Wales	N.Wales	UK:Cornwall	Cornwall_1	[1,5cM)	8.967	5.687	3.96	2.371	1.577	0.255	13275
Wales	England	UK:Wales	N.Wales	UK:Cornwall	Cornwall_2	[1,5cM)	8.902	5.657	3.937	2.341	1.572	0.253	8524
Wales	England	UK:Wales	N.Wales	UK:Cornwall	Devon	[1,5cM)	8.953	5.657	3.966	2.363	1.581	0.255	12054
Wales	England	UK:Wales	N.Wales	UK:E-SE.Eng	Midlands	[1,5cM)	9.21	5.73	4.098	2.383	1.606	0.274	68481
Wales	England	UK:Wales	N.Wales	UK:E-SE.Eng	Norfolk-Suffolk	[1,5cM)	8.54	5.404	3.847	2.29	1.579	0.265	38105
Wales	England	UK:Wales	N.Wales	UK:E-SE.Eng	S.England	[1,5cM)	8.973	5.633	3.966	2.34	1.593	0.268	65577
Wales	Orkney	UK:Wales	N.Wales	UK:Orkney	Orkney	[1,5cM)	9.37	5.927	4.032	2.413	1.581	0.248	15499
Wales	Orkney	UK:Wales	N.Wales	UK:Orkney	Orkney	[1,5cM)	9.37	5.927	4.032	2.413	1.581	0.248	15499
Wales	IoMan	UK:Wales	N.Wales	UK:Scot-N.Ire-Manx	IoMan	[1,5cM)	9.841	6.139	4.189	2.436	1.602	0.257	7200
Wales	England	UK:Wales	N.Wales	UK:Scot-N.Ire-Manx	N.England	[1,5cM)	9.096	5.734	4.003	2.37	1.585	0.259	50874
Wales	Scot-N.Ire	UK:Wales	N.Wales	UK:Scot-N.Ire-Manx	NE.Scotland	[1,5cM)	9.328	5.898	4.045	2.403	1.58	0.25	13610
Wales	Scot-N.Ire	UK:Wales	N.Wales	UK:Scot-N.Ire-Manx	SW.Scot-N.Ire	[1,5cM)	9.508	5.952	4.098	2.416	1.598	0.262	29017
Wales	Wales	UK:Wales	N.Wales	UK:Wales	BorderWales	[1,5cM)	11.402	6.679	4.874	2.596	1.704	0.306	16964
Wales	Wales	UK:Wales	N.Wales	UK:Wales	N.Wales	[1,5cM)	26.79	12.65	9.005	3.788	2.111	0.297	6105
Wales	Wales	UK:Wales	N.Wales	UK:Wales	S.Wales	[1,5cM)	14.116	7.799	5.676	2.812	1.804	0.311	13649
Wales	Ireland	UK:Wales	S.Wales	IRL:Muns	N.Kerry	[1,5cM)	9.801	6.118	4.191	2.462	1.602	0.253	10062
Wales	Ireland	UK:Wales	S.Wales	IRL:Muns	N.Munster	[1,5cM)	9.74	6.097	4.162	2.453	1.597	0.253	70580
Wales	Ireland	UK:Wales	S.Wales	IRL:Muns	S.Munster	[1,5cM)	9.812	6.134	4.178	2.454	1.599	0.254	51176
Wales	Ireland	UK:Wales	S.Wales	IRL:S.Lein	Dublin_1	[1,5cM)	9.731	6.093	4.15	2.445	1.596	0.254	26256
Wales	Ireland	UK:Wales	S.Wales	IRL:S.Lein	Dublin_2	[1,5cM)	9.766	6.108	4.147	2.441	1.599	0.255	14982
Wales	Ireland	UK:Wales	S.Wales	IRL:S.Lein	Dublin_3	[1,5cM)	9.784	6.117	4.159	2.447	1.599	0.251	13863
Wales	Ireland	UK:Wales	S.Wales	IRL:S.Lein	W.Leinster	[1,5cM)	9.733	6.086	4.156	2.449	1.6	0.256	25279
Wales	Ireland	UK:Wales	S.Wales	IRL:S.Lein	Wexford	[1,5cM)	9.795	6.11	4.231	2.483	1.602	0.255	22199
Wales	Ireland	UK:Wales	S.Wales	IRL:W.Scot-Uls-Conn	Connacht	[1,5cM)	9.743	6.117	4.14	2.445	1.592	0.249	60383
Wales	Ireland	UK:Wales	S.Wales	IRL:W.Scot-Uls-Conn	N.Leinster	[1,5cM)	9.685	6.082	4.112	2.437	1.592	0.249	64549
Wales	Ireland	UK:Wales	S.Wales	IRL:W.Scot-Uls-Conn	W.Uls-Argy	[1,5cM)	9.615	6.058	4.097	2.433	1.587	0.247	42063
Wales	England	UK:Wales	S.Wales	UK:Cornwall	Cornwall_1	[1,5cM)	9.059	5.719	3.985	2.364	1.583	0.26	14713
Wales	England	UK:Wales	S.Wales	UK:Cornwall	Cornwall_2	[1,5cM)	8.896	5.618	3.921	2.326	1.581	0.254	9441
Wales	England	UK:Wales	S.Wales	UK:Cornwall	Devon	[1,5cM)	9.085	5.699	3.992	2.356	1.595	0.265	13362
Wales	England	UK:Wales	S.Wales	UK:E-SE.Eng	Midlands	[1,5cM)	8.891	5.599	3.972	2.35	1.586	0.265	75836
Wales	England	UK:Wales	S.Wales	UK:E-SE.Eng	Norfolk-Suffolk	[1,5cM)	8.476	5.373	3.84	2.294	1.577	0.264	42236
Wales	England	UK:Wales	S.Wales	UK:E-SE.Eng	S.England	[1,5cM)	8.942	5.612	3.959	2.338	1.594	0.268	72668
Wales	Orkney	UK:Wales	S.Wales	UK:Orkney	Orkney	[1,5cM)	9.043	5.745	3.991	2.392	1.573	0.249	17160
Wales	Orkney	UK:Wales	S.Wales	UK:Orkney	Orkney	[1,5cM)	9.043	5.745	3.991	2.392	1.573	0.249	17160
Wales	IoMan	UK:Wales	S.Wales	UK:Scot-N.Ire-Manx	IoMan	[1,5cM)	9.32	5.888	4.036	2.413	1.583	0.252	7973
Wales	England	UK:Wales	S.Wales	UK:Scot-N.Ire-Manx	N.England	[1,5cM)	8.936	5.653	3.949	2.357	1.58	0.256	56390
Wales	Scot-N.Ire	UK:Wales	S.Wales	UK:Scot-N.Ire-Manx	NE.Scotland	[1,5cM)	9.071	5.746	3.971	2.376	1.578	0.249	15078
Wales	Scot-N.Ire	UK:Wales	S.Wales	UK:Scot-N.Ire-Manx	SW.Scot-N.Ire	[1,5cM)	9.194	5.797	4.01	2.386	1.586	0.257	32148
Wales	Wales	UK:Wales	S.Wales	UK:Wales	BorderWales	[1,5cM)	11.792	6.798	5.247	2.699	1.726	0.313	18801
Wales	Wales	UK:Wales	S.Wales	UK:Wales	N.Wales	[1,5cM)	14.116	7.799	5.676	2.812	1.804	0.311	13649
Wales	Wales	UK:Wales	S.Wales	UK:Wales	S.Wales	[1,5cM)	20.418	10.131	7.918	3.456	2.005	0.326	7501
Ireland	Ireland	IRL:Muns	N.Kerry	IRL:Muns	N.Kerry	[3,15cM)	8.916	1.777	6.62	1.039	4.922	1.845	2198
Ireland	Ireland	IRL:Muns	N.Kerry	IRL:Muns	N.Munster	[3,15cM)	6.633	1.482	4.075	0.752	4.462	1.498	26010
Ireland	Ireland	IRL:Muns	N.Kerry	IRL:Muns	S.Munster	[3,15cM)	7.463	1.606	4.801	0.849	4.624	1.617	21351
Ireland	Ireland	IRL:Muns	N.Kerry	IRL:S.Lein	Dublin_1	[3,15cM)	5.867	1.354	3.261	0.626	4.336	1.394	8190
Ireland	Ireland	IRL:Muns	N.Kerry	IRL:S.Lein	Dublin_2	[3,15cM)	5.89	1.361	3.231	0.622	4.321	1.374	4748
Ireland	Ireland	IRL:Muns	N.Kerry	IRL:S.Lein	Dublin_3	[3,15cM)	5.911	1.368	3.348	0.654	4.317	1.365	4417
Ireland	Ireland	IRL:Muns	N.Kerry	IRL:S.Lein	W.Leinster	[3,15cM)	6.149	1.4	3.521	0.669	4.38	1.4	8381
Ireland	Ireland	IRL:Muns	N.Kerry	IRL:S.Lein	Wexford	[3,15cM)	6.033	1.374	3.63	0.652	4.37	1.404	7083
Ireland	Ireland	IRL:Muns	N.Kerry	IRL:W.Scot-Uls-Conn	Connacht	[3,15cM)	6.089	1.396	3.458	0.659	4.353	1.424	20290
Ireland	Ireland	IRL:Muns	N.Kerry	IRL:W.Scot-Uls-Conn	N.Leinster	[3,15cM)	5.937	1.372	3.402	0.652	4.312	1.356	20820
Ireland	Ireland	IRL:Muns	N.Kerry	IRL:W.Scot-Uls-Conn	W.Uls-Argy	[3,15cM)	5.671	1.336	3.104	0.61	4.237	1.303	12554
Ireland	England	IRL:Muns	N.Kerry	UK:Cornwall	Cornwall_1	[3,15cM)	4.464	1.088	1.944	0.3	4.098	1.361	1461
Ireland	England	IRL:Muns	N.Kerry	UK:Cornwall	Cornwall_2	[3,15cM)	4.297	1.093	1.709	0.301	3.925	1.092	906
Ireland	England	IRL:Muns	N.Kerry	UK:Cornwall	Devon	[3,15cM)	4.31	1.084	1.793	0.305	3.968	1.173	1367
Ireland	England	IRL:Muns	N.Kerry	UK:E-SE.Eng	Midlands	[3,15cM)	4.382	1.1	1.774	0.317	3.979	1.116	7863
Ireland	England	IRL:Muns	N.Kerry	UK:E-SE.Eng	Norfolk-Suffolk	[3,15cM)	4.233	1.073	1.579	0.271	3.945	1.096	3599
Ireland	England	IRL:Muns	N.Kerry	UK:E-SE.Eng	S.England	[3,15cM)	4.282	1.077	1.684	0.285	3.968	1.123	6841
Ireland	Orkney	IRL:Muns	N.Kerry	UK:Orkney	Orkney	[3,15cM)	4.545	1.135	1.914	0.377	4.002	1.073	2744
Ireland	Orkney	IRL:Muns	N.Kerry	UK:Orkney	Orkney	[3,15cM)	4.545	1.135	1.914	0.377	4.002	1.073	2744
Ireland	IoMan	IRL:Muns	N.Kerry	UK:Scot-N.Ire-Manx	IoMan	[3,15cM)	4.837	1.197	2.354	0.466	4.048	1.201	1536
Ireland	England	IRL:Muns	N.Kerry	UK:Scot-N.Ire-Manx	N.England	[3,15cM)	4.497	1.117	1.922	0.354	4.022	1.16	7460
Ireland	Scot-N.Ire	IRL:Muns	N.Kerry	UK:Scot-N.Ire-Manx	NE.Scotland	[3,15cM)	4.638	1.156	2.023	0.399	4.01	1.048	2351
Ireland	Scot-N.Ire	IRL:Muns	N.Kerry	UK:Scot-N.Ire-Manx	SW.Scot-N.Ire	[3,15cM)	4.905	1.182	2.351	0.443	4.148	1.282	5932
Ireland	Wales	IRL:Muns	N.Kerry	UK:Wales	BorderWales	[3,15cM)	4.404	1.096	1.851	0.32	4.015	1.212	2159
Ireland	Wales	IRL:Muns	N.Kerry	UK:Wales	N.Wales	[3,15cM)	4.513	1.113	1.927	0.346	4.058	1.244	1837
Ireland	Wales	IRL:Muns	N.Kerry	UK:Wales	S.Wales	[3,15cM)	4.58	1.119	1.99	0.354	4.092	1.211	2066
Ireland	Ireland	IRL:Muns	N.Munster	IRL:Muns	N.Kerry	[3,15cM)	6.633	1.482	4.075	0.752	4.462	1.498	26010
Ireland	Ireland	IRL:Muns	N.Munster	IRL:Muns	N.Munster	[3,15cM)	6.958	1.518	4.568	0.799	4.551	1.575	94212
Ireland	Ireland	IRL:Muns	N.Munster	IRL:Muns	S.Munster	[3,15cM)	6.577	1.477	3.943	0.74	4.442	1.47	133176
Ireland	Ireland	IRL:Muns	N.Munster	IRL:S.Lein	Dublin_1	[3,15cM)	6.127	1.384	3.574	0.66	4.418	1.482	59441
Ireland	Ireland	IRL:Muns	N.Munster	IRL:S.Lein	Dublin_2	[3,15cM)	6.12	1.385	3.595	0.663	4.408	1.487	34156
Ireland	Ireland	IRL:Muns	N.Munster	IRL:S.Lein	Dublin_3	[3,15cM)	6.117	1.383	3.539	0.66	4.421	1.491	32011
Ireland	Ireland	IRL:Muns	N.Munster	IRL:S.Lein	W.Leinster	[3,15cM)	6.4	1.427	3.826	0.7	4.47	1.515	61469
Ireland	Ireland	IRL:Muns	N.Munster	IRL:S.Lein	Wexford	[3,15cM)	6.179	1.386	3.6	0.659	4.451	1.515	50987
Ireland	Ireland	IRL:Muns	N.Munster	IRL:W.Scot-Uls-Conn	Connacht	[3,15cM)	6.385	1.441	3.861	0.715	4.418	1.467	148639
Ireland	Ireland	IRL:Muns	N.Munster	IRL:W.Scot-Uls-Conn	N.Leinster	[3,15cM)	6.057	1.394	3.492	0.667	4.336	1.396	149012
Ireland	Ireland	IRL:Muns	N.Munster	IRL:W.Scot-Uls-Conn	W.Uls-Argy	[3,15cM)	5.802	1.353	3.27	0.63	4.28	1.354	89903
Ireland	England	IRL:Muns	N.Munster	UK:Cornwall	Cornwall_1	[3,15cM)	4.286	1.081	1.718	0.292	3.962	1.163	10073
Ireland	England	IRL:Muns	N.Munster	UK:Cornwall	Cornwall_2	[3,15cM)	4.253	1.076	1.638	0.274	3.951	1.14	6352
Ireland	England	IRL:Muns	N.Munster	UK:Cornwall	Devon	[3,15cM)	4.436	1.106	1.928	0.338	4.004	1.203	9255
Ireland	England	IRL:Muns	N.Munster	UK:E-SE.Eng	Midlands	[3,15cM)	4.337	1.09	1.747	0.305	3.979	1.16	55732
Ireland	England	IRL:Muns	N.Munster	UK:E-SE.Eng	Norfolk-Suffolk	[3,15cM)	4.211	1.074	1.62	0.28	3.917	1.093	25799
Ireland	England	IRL:Muns	N.Munster	UK:E-SE.Eng	S.England	[3,15cM)	4.261	1.082	1.687	0.292	3.935	1.127	47776
Ireland	Orkney	IRL:Muns	N.Munster	UK:Orkney	Orkney	[3,15cM)	4.59	1.148	1.999	0.395	3.997	1.097	19271
Ireland	Orkney	IRL:Muns	N.Munster	UK:Orkney	Orkney	[3,15cM)	4.59	1.148	1.999	0.395	3.997	1.097	19271
Ireland	IoMan	IRL:Muns	N.Munster	UK:Scot-N.Ire-Manx	IoMan	[3,15cM)	4.746	1.176	2.137	0.425	4.036	1.122	10594
Ireland	England	IRL:Muns	N.Munster	UK:Scot-N.Ire-Manx	N.England	[3,15cM)	4.529	1.121	1.968	0.354	4.038	1.209	53508
Ireland	Scot-N.Ire	IRL:Muns	N.Munster	UK:Scot-N.Ire-Manx	NE.Scotland	[3,15cM)	4.619	1.145	2.065	0.389	4.028	1.168	16717
Ireland	Scot-N.Ire	IRL:Muns	N.Munster	UK:Scot-N.Ire-Manx	SW.Scot-N.Ire	[3,15cM)	4.915	1.181	2.399	0.44	4.162	1.31	42505
Ireland	Wales	IRL:Muns	N.Munster	UK:Wales	BorderWales	[3,15cM)	4.458	1.104	1.944	0.334	4.033	1.244	14697
Ireland	Wales	IRL:Muns	N.Munster	UK:Wales	N.Wales	[3,15cM)	4.523	1.123	1.896	0.354	4.027	1.151	13141
Ireland	Wales	IRL:Muns	N.Munster	UK:Wales	S.Wales	[3,15cM)	4.575	1.117	2.025	0.35	4.09	1.263	14046
Ireland	Ireland	IRL:Muns	S.Munster	IRL:Muns	N.Kerry	[3,15cM)	7.463	1.606	4.801	0.849	4.624	1.617	21351
Ireland	Ireland	IRL:Muns	S.Munster	IRL:Muns	N.Munster	[3,15cM)	6.577	1.477	3.943	0.74	4.442	1.47	133176
Ireland	Ireland	IRL:Muns	S.Munster	IRL:Muns	S.Munster	[3,15cM)	8.602	1.782	6.261	1.05	4.766	1.659	59060
Ireland	Ireland	IRL:Muns	S.Munster	IRL:S.Lein	Dublin_1	[3,15cM)	5.905	1.361	3.331	0.634	4.335	1.416	41662
Ireland	Ireland	IRL:Muns	S.Munster	IRL:S.Lein	Dublin_2	[3,15cM)	5.896	1.365	3.449	0.648	4.312	1.384	23912
Ireland	Ireland	IRL:Muns	S.Munster	IRL:S.Lein	Dublin_3	[3,15cM)	5.956	1.371	3.398	0.647	4.337	1.394	22354
Ireland	Ireland	IRL:Muns	S.Munster	IRL:S.Lein	W.Leinster	[3,15cM)	6.065	1.393	3.507	0.666	4.342	1.384	42507
Ireland	Ireland	IRL:Muns	S.Munster	IRL:S.Lein	Wexford	[3,15cM)	5.972	1.364	3.36	0.64	4.374	1.438	35706
Ireland	Ireland	IRL:Muns	S.Munster	IRL:W.Scot-Uls-Conn	Connacht	[3,15cM)	5.952	1.386	3.347	0.656	4.288	1.335	100765
Ireland	Ireland	IRL:Muns	S.Munster	IRL:W.Scot-Uls-Conn	N.Leinster	[3,15cM)	5.799	1.361	3.238	0.637	4.255	1.332	103133
Ireland	Ireland	IRL:Muns	S.Munster	IRL:W.Scot-Uls-Conn	W.Uls-Argy	[3,15cM)	5.64	1.339	3.079	0.614	4.206	1.278	63245
Ireland	England	IRL:Muns	S.Munster	UK:Cornwall	Cornwall_1	[3,15cM)	4.413	1.09	1.87	0.312	4.051	1.291	7571
Ireland	England	IRL:Muns	S.Munster	UK:Cornwall	Cornwall_2	[3,15cM)	4.314	1.084	1.681	0.296	3.975	1.093	4785
Ireland	England	IRL:Muns	S.Munster	UK:Cornwall	Devon	[3,15cM)	4.422	1.095	1.917	0.313	4.029	1.252	6892
Ireland	England	IRL:Muns	S.Munster	UK:E-SE.Eng	Midlands	[3,15cM)	4.349	1.091	1.739	0.308	3.983	1.132	40114
Ireland	England	IRL:Muns	S.Munster	UK:E-SE.Eng	Norfolk-Suffolk	[3,15cM)	4.234	1.074	1.623	0.274	3.941	1.117	18746
Ireland	England	IRL:Muns	S.Munster	UK:E-SE.Eng	S.England	[3,15cM)	4.305	1.084	1.776	0.298	3.966	1.152	34257
Ireland	Orkney	IRL:Muns	S.Munster	UK:Orkney	Orkney	[3,15cM)	4.566	1.142	1.933	0.378	4.001	1.099	13971
Ireland	Orkney	IRL:Muns	S.Munster	UK:Orkney	Orkney	[3,15cM)	4.566	1.142	1.933	0.378	4.001	1.099	13971
Ireland	IoMan	IRL:Muns	S.Munster	UK:Scot-N.Ire-Manx	IoMan	[3,15cM)	4.724	1.176	2.125	0.439	4.018	1.056	7817
Ireland	England	IRL:Muns	S.Munster	UK:Scot-N.Ire-Manx	N.England	[3,15cM)	4.494	1.118	1.903	0.353	4.02	1.166	38361
Ireland	Scot-N.Ire	IRL:Muns	S.Munster	UK:Scot-N.Ire-Manx	NE.Scotland	[3,15cM)	4.617	1.143	2.011	0.386	4.039	1.153	12194
Ireland	Scot-N.Ire	IRL:Muns	S.Munster	UK:Scot-N.Ire-Manx	SW.Scot-N.Ire	[3,15cM)	4.844	1.174	2.33	0.432	4.119	1.257	30064
Ireland	Wales	IRL:Muns	S.Munster	UK:Wales	BorderWales	[3,15cM)	4.512	1.115	1.989	0.35	4.038	1.21	10896
Ireland	Wales	IRL:Muns	S.Munster	UK:Wales	N.Wales	[3,15cM)	4.529	1.125	1.948	0.367	4.021	1.138	9728
Ireland	Wales	IRL:Muns	S.Munster	UK:Wales	S.Wales	[3,15cM)	4.605	1.118	2.004	0.346	4.117	1.267	10601
Ireland	Ireland	IRL:S.Lein	Dublin_1	IRL:Muns	N.Kerry	[3,15cM)	5.867	1.354	3.261	0.626	4.336	1.394	8190
Ireland	Ireland	IRL:S.Lein	Dublin_1	IRL:Muns	N.Munster	[3,15cM)	6.127	1.384	3.574	0.66	4.418	1.482	59441
Ireland	Ireland	IRL:S.Lein	Dublin_1	IRL:Muns	S.Munster	[3,15cM)	5.905	1.361	3.331	0.634	4.335	1.416	41662
Ireland	Ireland	IRL:S.Lein	Dublin_1	IRL:S.Lein	Dublin_1	[3,15cM)	6.77	1.455	4.268	0.729	4.632	1.695	11973
Ireland	Ireland	IRL:S.Lein	Dublin_1	IRL:S.Lein	Dublin_2	[3,15cM)	6.475	1.415	4.281	0.715	4.566	1.628	13271
Ireland	Ireland	IRL:S.Lein	Dublin_1	IRL:S.Lein	Dublin_3	[3,15cM)	6.428	1.404	3.88	0.678	4.564	1.615	12228
Ireland	Ireland	IRL:S.Lein	Dublin_1	IRL:S.Lein	W.Leinster	[3,15cM)	6.509	1.425	4.023	0.707	4.554	1.615	22504
Ireland	Ireland	IRL:S.Lein	Dublin_1	IRL:S.Lein	Wexford	[3,15cM)	6.756	1.45	4.251	0.733	4.646	1.665	20469
Ireland	Ireland	IRL:S.Lein	Dublin_1	IRL:W.Scot-Uls-Conn	Connacht	[3,15cM)	6.2	1.401	3.662	0.676	4.413	1.466	52790
Ireland	Ireland	IRL:S.Lein	Dublin_1	IRL:W.Scot-Uls-Conn	N.Leinster	[3,15cM)	6.321	1.416	3.754	0.689	4.458	1.527	57872
Ireland	Ireland	IRL:S.Lein	Dublin_1	IRL:W.Scot-Uls-Conn	W.Uls-Argy	[3,15cM)	5.848	1.352	3.285	0.627	4.322	1.403	33497
Ireland	England	IRL:S.Lein	Dublin_1	UK:Cornwall	Cornwall_1	[3,15cM)	4.275	1.078	1.645	0.282	3.971	1.161	3787
Ireland	England	IRL:S.Lein	Dublin_1	UK:Cornwall	Cornwall_2	[3,15cM)	4.341	1.091	1.689	0.297	3.981	1.131	2404
Ireland	England	IRL:S.Lein	Dublin_1	UK:Cornwall	Devon	[3,15cM)	4.408	1.095	1.896	0.314	4.017	1.246	3583
Ireland	England	IRL:S.Lein	Dublin_1	UK:E-SE.Eng	Midlands	[3,15cM)	4.43	1.098	1.85	0.317	4.036	1.235	21974
Ireland	England	IRL:S.Lein	Dublin_1	UK:E-SE.Eng	Norfolk-Suffolk	[3,15cM)	4.263	1.079	1.684	0.287	3.945	1.118	10062
Ireland	England	IRL:S.Lein	Dublin_1	UK:E-SE.Eng	S.England	[3,15cM)	4.285	1.083	1.684	0.29	3.955	1.14	18461
Ireland	Orkney	IRL:S.Lein	Dublin_1	UK:Orkney	Orkney	[3,15cM)	4.571	1.14	1.946	0.382	4.012	1.134	7023
Ireland	Orkney	IRL:S.Lein	Dublin_1	UK:Orkney	Orkney	[3,15cM)	4.571	1.14	1.946	0.382	4.012	1.134	7023
Ireland	IoMan	IRL:S.Lein	Dublin_1	UK:Scot-N.Ire-Manx	IoMan	[3,15cM)	4.778	1.171	2.223	0.43	4.08	1.208	3984
Ireland	England	IRL:S.Lein	Dublin_1	UK:Scot-N.Ire-Manx	N.England	[3,15cM)	4.678	1.13	2.166	0.376	4.137	1.335	21046
Ireland	Scot-N.Ire	IRL:S.Lein	Dublin_1	UK:Scot-N.Ire-Manx	NE.Scotland	[3,15cM)	4.639	1.142	2.057	0.387	4.057	1.163	6112
Ireland	Scot-N.Ire	IRL:S.Lein	Dublin_1	UK:Scot-N.Ire-Manx	SW.Scot-N.Ire	[3,15cM)	5.057	1.19	2.564	0.451	4.243	1.414	16139
Ireland	Wales	IRL:S.Lein	Dublin_1	UK:Wales	BorderWales	[3,15cM)	4.519	1.108	2.058	0.337	4.065	1.287	5778
Ireland	Wales	IRL:S.Lein	Dublin_1	UK:Wales	N.Wales	[3,15cM)	4.693	1.132	2.109	0.371	4.139	1.27	5174
Ireland	Wales	IRL:S.Lein	Dublin_1	UK:Wales	S.Wales	[3,15cM)	4.598	1.117	2.013	0.345	4.106	1.233	5346
Ireland	Ireland	IRL:S.Lein	Dublin_2	IRL:Muns	N.Kerry	[3,15cM)	5.89	1.361	3.231	0.622	4.321	1.374	4748
Ireland	Ireland	IRL:S.Lein	Dublin_2	IRL:Muns	N.Munster	[3,15cM)	6.12	1.385	3.595	0.663	4.408	1.487	34156
Ireland	Ireland	IRL:S.Lein	Dublin_2	IRL:Muns	S.Munster	[3,15cM)	5.896	1.365	3.449	0.648	4.312	1.384	23912
Ireland	Ireland	IRL:S.Lein	Dublin_2	IRL:S.Lein	Dublin_1	[3,15cM)	6.475	1.415	4.281	0.715	4.566	1.628	13271
Ireland	Ireland	IRL:S.Lein	Dublin_2	IRL:S.Lein	Dublin_2	[3,15cM)	6.989	1.48	4.514	0.763	4.701	1.758	4173
Ireland	Ireland	IRL:S.Lein	Dublin_2	IRL:S.Lein	Dublin_3	[3,15cM)	6.617	1.434	4.093	0.706	4.588	1.604	7140
Ireland	Ireland	IRL:S.Lein	Dublin_2	IRL:S.Lein	W.Leinster	[3,15cM)	6.564	1.436	3.993	0.713	4.57	1.621	12984
Ireland	Ireland	IRL:S.Lein	Dublin_2	IRL:S.Lein	Wexford	[3,15cM)	6.784	1.465	4.056	0.728	4.626	1.637	12023
Ireland	Ireland	IRL:S.Lein	Dublin_2	IRL:W.Scot-Uls-Conn	Connacht	[3,15cM)	6.194	1.398	3.624	0.671	4.423	1.487	30239
Ireland	Ireland	IRL:S.Lein	Dublin_2	IRL:W.Scot-Uls-Conn	N.Leinster	[3,15cM)	6.342	1.418	3.744	0.689	4.459	1.529	32941
Ireland	Ireland	IRL:S.Lein	Dublin_2	IRL:W.Scot-Uls-Conn	W.Uls-Argy	[3,15cM)	5.893	1.359	3.4	0.638	4.326	1.404	19445
Ireland	England	IRL:S.Lein	Dublin_2	UK:Cornwall	Cornwall_1	[3,15cM)	4.316	1.084	1.664	0.292	3.985	1.165	2186
Ireland	England	IRL:S.Lein	Dublin_2	UK:Cornwall	Cornwall_2	[3,15cM)	4.27	1.086	1.684	0.307	3.929	1.079	1388
Ireland	England	IRL:S.Lein	Dublin_2	UK:Cornwall	Devon	[3,15cM)	4.434	1.097	1.898	0.313	4.032	1.221	2048
Ireland	England	IRL:S.Lein	Dublin_2	UK:E-SE.Eng	Midlands	[3,15cM)	4.435	1.099	1.893	0.322	4.032	1.245	12507
Ireland	England	IRL:S.Lein	Dublin_2	UK:E-SE.Eng	Norfolk-Suffolk	[3,15cM)	4.247	1.077	1.652	0.284	3.944	1.152	5841
Ireland	England	IRL:S.Lein	Dublin_2	UK:E-SE.Eng	S.England	[3,15cM)	4.323	1.09	1.767	0.305	3.961	1.142	10399
Ireland	Orkney	IRL:S.Lein	Dublin_2	UK:Orkney	Orkney	[3,15cM)	4.636	1.149	2.032	0.389	4.037	1.169	4044
Ireland	Orkney	IRL:S.Lein	Dublin_2	UK:Orkney	Orkney	[3,15cM)	4.636	1.149	2.032	0.389	4.037	1.169	4044
Ireland	IoMan	IRL:S.Lein	Dublin_2	UK:Scot-N.Ire-Manx	IoMan	[3,15cM)	4.819	1.189	2.232	0.46	4.059	1.123	2394
Ireland	England	IRL:S.Lein	Dublin_2	UK:Scot-N.Ire-Manx	N.England	[3,15cM)	4.658	1.13	2.11	0.37	4.118	1.315	11853
Ireland	Scot-N.Ire	IRL:S.Lein	Dublin_2	UK:Scot-N.Ire-Manx	NE.Scotland	[3,15cM)	4.678	1.141	2.172	0.393	4.097	1.254	3621
Ireland	Scot-N.Ire	IRL:S.Lein	Dublin_2	UK:Scot-N.Ire-Manx	SW.Scot-N.Ire	[3,15cM)	5.083	1.194	2.548	0.455	4.253	1.399	9157
Ireland	Wales	IRL:S.Lein	Dublin_2	UK:Wales	BorderWales	[3,15cM)	4.516	1.107	1.971	0.34	4.074	1.256	3322
Ireland	Wales	IRL:S.Lein	Dublin_2	UK:Wales	N.Wales	[3,15cM)	4.627	1.12	2.033	0.345	4.124	1.273	2913
Ireland	Wales	IRL:S.Lein	Dublin_2	UK:Wales	S.Wales	[3,15cM)	4.605	1.125	2.003	0.36	4.092	1.239	3087
Ireland	Ireland	IRL:S.Lein	Dublin_3	IRL:Muns	N.Kerry	[3,15cM)	5.911	1.368	3.348	0.654	4.317	1.365	4417
Ireland	Ireland	IRL:S.Lein	Dublin_3	IRL:Muns	N.Munster	[3,15cM)	6.117	1.383	3.539	0.66	4.421	1.491	32011
Ireland	Ireland	IRL:S.Lein	Dublin_3	IRL:Muns	S.Munster	[3,15cM)	5.956	1.371	3.398	0.647	4.337	1.394	22354
Ireland	Ireland	IRL:S.Lein	Dublin_3	IRL:S.Lein	Dublin_1	[3,15cM)	6.428	1.404	3.88	0.678	4.564	1.615	12228
Ireland	Ireland	IRL:S.Lein	Dublin_3	IRL:S.Lein	Dublin_2	[3,15cM)	6.617	1.434	4.093	0.706	4.588	1.604	7140
Ireland	Ireland	IRL:S.Lein	Dublin_3	IRL:S.Lein	Dublin_3	[3,15cM)	6.974	1.49	4.679	0.786	4.64	1.691	3504
Ireland	Ireland	IRL:S.Lein	Dublin_3	IRL:S.Lein	W.Leinster	[3,15cM)	6.644	1.45	4.089	0.727	4.573	1.615	12276
Ireland	Ireland	IRL:S.Lein	Dublin_3	IRL:S.Lein	Wexford	[3,15cM)	6.902	1.48	4.317	0.762	4.652	1.66	11277
Ireland	Ireland	IRL:S.Lein	Dublin_3	IRL:W.Scot-Uls-Conn	Connacht	[3,15cM)	6.184	1.402	3.654	0.676	4.399	1.451	27849
Ireland	Ireland	IRL:S.Lein	Dublin_3	IRL:W.Scot-Uls-Conn	N.Leinster	[3,15cM)	6.333	1.419	3.821	0.694	4.447	1.501	30477
Ireland	Ireland	IRL:S.Lein	Dublin_3	IRL:W.Scot-Uls-Conn	W.Uls-Argy	[3,15cM)	5.904	1.363	3.373	0.64	4.326	1.412	17842
Ireland	England	IRL:S.Lein	Dublin_3	UK:Cornwall	Cornwall_1	[3,15cM)	4.279	1.076	1.616	0.282	3.976	1.088	2013
Ireland	England	IRL:S.Lein	Dublin_3	UK:Cornwall	Cornwall_2	[3,15cM)	4.309	1.084	1.709	0.292	3.969	1.12	1250
Ireland	England	IRL:S.Lein	Dublin_3	UK:Cornwall	Devon	[3,15cM)	4.37	1.087	1.865	0.313	4.006	1.185	1859
Ireland	England	IRL:S.Lein	Dublin_3	UK:E-SE.Eng	Midlands	[3,15cM)	4.39	1.092	1.812	0.309	4.019	1.203	11514
Ireland	England	IRL:S.Lein	Dublin_3	UK:E-SE.Eng	Norfolk-Suffolk	[3,15cM)	4.234	1.081	1.67	0.289	3.911	1.105	5326
Ireland	England	IRL:S.Lein	Dublin_3	UK:E-SE.Eng	S.England	[3,15cM)	4.33	1.088	1.756	0.302	3.98	1.191	9739
Ireland	Orkney	IRL:S.Lein	Dublin_3	UK:Orkney	Orkney	[3,15cM)	4.54	1.134	1.924	0.374	3.998	1.055	3598
Ireland	Orkney	IRL:S.Lein	Dublin_3	UK:Orkney	Orkney	[3,15cM)	4.54	1.134	1.924	0.374	3.998	1.055	3598
Ireland	IoMan	IRL:S.Lein	Dublin_3	UK:Scot-N.Ire-Manx	IoMan	[3,15cM)	4.942	1.203	2.396	0.474	4.109	1.204	2124
Ireland	England	IRL:S.Lein	Dublin_3	UK:Scot-N.Ire-Manx	N.England	[3,15cM)	4.649	1.131	2.091	0.373	4.109	1.29	11017
Ireland	Scot-N.Ire	IRL:S.Lein	Dublin_3	UK:Scot-N.Ire-Manx	NE.Scotland	[3,15cM)	4.577	1.135	2.013	0.375	4.026	1.171	3272
Ireland	Scot-N.Ire	IRL:S.Lein	Dublin_3	UK:Scot-N.Ire-Manx	SW.Scot-N.Ire	[3,15cM)	4.998	1.184	2.688	0.463	4.205	1.36	8519
Ireland	Wales	IRL:S.Lein	Dublin_3	UK:Wales	BorderWales	[3,15cM)	4.535	1.118	2.048	0.36	4.049	1.245	3062
Ireland	Wales	IRL:S.Lein	Dublin_3	UK:Wales	N.Wales	[3,15cM)	4.638	1.127	2.026	0.366	4.12	1.286	2744
Ireland	Wales	IRL:S.Lein	Dublin_3	UK:Wales	S.Wales	[3,15cM)	4.576	1.116	2.022	0.355	4.099	1.295	2921
Ireland	Ireland	IRL:S.Lein	W.Leinster	IRL:Muns	N.Kerry	[3,15cM)	6.149	1.4	3.521	0.669	4.38	1.4	8381
Ireland	Ireland	IRL:S.Lein	W.Leinster	IRL:Muns	N.Munster	[3,15cM)	6.4	1.427	3.826	0.7	4.47	1.515	61469
Ireland	Ireland	IRL:S.Lein	W.Leinster	IRL:Muns	S.Munster	[3,15cM)	6.065	1.393	3.507	0.666	4.342	1.384	42507
Ireland	Ireland	IRL:S.Lein	W.Leinster	IRL:S.Lein	Dublin_1	[3,15cM)	6.509	1.425	4.023	0.707	4.554	1.615	22504
Ireland	Ireland	IRL:S.Lein	W.Leinster	IRL:S.Lein	Dublin_2	[3,15cM)	6.564	1.436	3.993	0.713	4.57	1.621	12984
Ireland	Ireland	IRL:S.Lein	W.Leinster	IRL:S.Lein	Dublin_3	[3,15cM)	6.644	1.45	4.089	0.727	4.573	1.615	12276
Ireland	Ireland	IRL:S.Lein	W.Leinster	IRL:S.Lein	W.Leinster	[3,15cM)	7.311	1.543	5.159	0.838	4.686	1.679	12370
Ireland	Ireland	IRL:S.Lein	W.Leinster	IRL:S.Lein	Wexford	[3,15cM)	6.914	1.483	4.324	0.755	4.645	1.658	20507
Ireland	Ireland	IRL:S.Lein	W.Leinster	IRL:W.Scot-Uls-Conn	Connacht	[3,15cM)	6.181	1.4	3.585	0.673	4.409	1.467	50936
Ireland	Ireland	IRL:S.Lein	W.Leinster	IRL:W.Scot-Uls-Conn	N.Leinster	[3,15cM)	6.229	1.405	3.658	0.676	4.421	1.47	53764
Ireland	Ireland	IRL:S.Lein	W.Leinster	IRL:W.Scot-Uls-Conn	W.Uls-Argy	[3,15cM)	5.814	1.348	3.293	0.624	4.302	1.37	31720
Ireland	England	IRL:S.Lein	W.Leinster	UK:Cornwall	Cornwall_1	[3,15cM)	4.326	1.085	1.767	0.3	3.982	1.206	3677
Ireland	England	IRL:S.Lein	W.Leinster	UK:Cornwall	Cornwall_2	[3,15cM)	4.345	1.092	1.745	0.305	3.971	1.098	2293
Ireland	England	IRL:S.Lein	W.Leinster	UK:Cornwall	Devon	[3,15cM)	4.428	1.09	1.911	0.308	4.055	1.279	3540
Ireland	England	IRL:S.Lein	W.Leinster	UK:E-SE.Eng	Midlands	[3,15cM)	4.39	1.097	1.806	0.317	4.003	1.194	20921
Ireland	England	IRL:S.Lein	W.Leinster	UK:E-SE.Eng	Norfolk-Suffolk	[3,15cM)	4.235	1.074	1.608	0.276	3.94	1.106	9638
Ireland	England	IRL:S.Lein	W.Leinster	UK:E-SE.Eng	S.England	[3,15cM)	4.278	1.084	1.7	0.296	3.942	1.135	17474
Ireland	Orkney	IRL:S.Lein	W.Leinster	UK:Orkney	Orkney	[3,15cM)	4.568	1.143	1.945	0.386	4.004	1.122	6742
Ireland	Orkney	IRL:S.Lein	W.Leinster	UK:Orkney	Orkney	[3,15cM)	4.568	1.143	1.945	0.386	4.004	1.122	6742
Ireland	IoMan	IRL:S.Lein	W.Leinster	UK:Scot-N.Ire-Manx	IoMan	[3,15cM)	4.727	1.173	2.135	0.424	4.022	1.043	3855
Ireland	England	IRL:S.Lein	W.Leinster	UK:Scot-N.Ire-Manx	N.England	[3,15cM)	4.597	1.122	2.023	0.356	4.096	1.272	19762
Ireland	Scot-N.Ire	IRL:S.Lein	W.Leinster	UK:Scot-N.Ire-Manx	NE.Scotland	[3,15cM)	4.647	1.144	2.242	0.401	4.057	1.222	6085
Ireland	Scot-N.Ire	IRL:S.Lein	W.Leinster	UK:Scot-N.Ire-Manx	SW.Scot-N.Ire	[3,15cM)	4.983	1.184	2.487	0.447	4.2	1.353	15288
Ireland	Wales	IRL:S.Lein	W.Leinster	UK:Wales	BorderWales	[3,15cM)	4.466	1.111	1.916	0.341	4.012	1.189	5605
Ireland	Wales	IRL:S.Lein	W.Leinster	UK:Wales	N.Wales	[3,15cM)	4.607	1.125	2.061	0.363	4.083	1.204	4826
Ireland	Wales	IRL:S.Lein	W.Leinster	UK:Wales	S.Wales	[3,15cM)	4.636	1.121	2.082	0.359	4.136	1.338	5306
Ireland	Ireland	IRL:S.Lein	Wexford	IRL:Muns	N.Kerry	[3,15cM)	6.033	1.374	3.63	0.652	4.37	1.404	7083
Ireland	Ireland	IRL:S.Lein	Wexford	IRL:Muns	N.Munster	[3,15cM)	6.179	1.386	3.6	0.659	4.451	1.515	50987
Ireland	Ireland	IRL:S.Lein	Wexford	IRL:Muns	S.Munster	[3,15cM)	5.972	1.364	3.36	0.64	4.374	1.438	35706
Ireland	Ireland	IRL:S.Lein	Wexford	IRL:S.Lein	Dublin_1	[3,15cM)	6.756	1.45	4.251	0.733	4.646	1.665	20469
Ireland	Ireland	IRL:S.Lein	Wexford	IRL:S.Lein	Dublin_2	[3,15cM)	6.784	1.465	4.056	0.728	4.626	1.637	12023
Ireland	Ireland	IRL:S.Lein	Wexford	IRL:S.Lein	Dublin_3	[3,15cM)	6.902	1.48	4.317	0.762	4.652	1.66	11277
Ireland	Ireland	IRL:S.Lein	Wexford	IRL:S.Lein	W.Leinster	[3,15cM)	6.914	1.483	4.324	0.755	4.645	1.658	20507
Ireland	Ireland	IRL:S.Lein	Wexford	IRL:S.Lein	Wexford	[3,15cM)	8.861	1.762	6.656	1.044	4.949	1.744	10962
Ireland	Ireland	IRL:S.Lein	Wexford	IRL:W.Scot-Uls-Conn	Connacht	[3,15cM)	5.982	1.364	3.38	0.635	4.378	1.446	42021
Ireland	Ireland	IRL:S.Lein	Wexford	IRL:W.Scot-Uls-Conn	N.Leinster	[3,15cM)	6.056	1.373	3.474	0.648	4.402	1.471	45012
Ireland	Ireland	IRL:S.Lein	Wexford	IRL:W.Scot-Uls-Conn	W.Uls-Argy	[3,15cM)	5.68	1.32	3.083	0.596	4.301	1.393	26683
Ireland	England	IRL:S.Lein	Wexford	UK:Cornwall	Cornwall_1	[3,15cM)	4.387	1.099	1.841	0.323	3.986	1.163	3440
Ireland	England	IRL:S.Lein	Wexford	UK:Cornwall	Cornwall_2	[3,15cM)	4.281	1.084	1.703	0.286	3.937	1.115	2064
Ireland	England	IRL:S.Lein	Wexford	UK:Cornwall	Devon	[3,15cM)	4.441	1.1	1.946	0.325	4.03	1.251	3186
Ireland	England	IRL:S.Lein	Wexford	UK:E-SE.Eng	Midlands	[3,15cM)	4.391	1.093	1.799	0.308	4.018	1.211	18365
Ireland	England	IRL:S.Lein	Wexford	UK:E-SE.Eng	Norfolk-Suffolk	[3,15cM)	4.211	1.078	1.578	0.283	3.905	1.041	8655
Ireland	England	IRL:S.Lein	Wexford	UK:E-SE.Eng	S.England	[3,15cM)	4.308	1.087	1.72	0.3	3.96	1.141	15676
Ireland	Orkney	IRL:S.Lein	Wexford	UK:Orkney	Orkney	[3,15cM)	4.568	1.144	1.971	0.387	3.994	1.112	5968
Ireland	Orkney	IRL:S.Lein	Wexford	UK:Orkney	Orkney	[3,15cM)	4.568	1.144	1.971	0.387	3.994	1.112	5968
Ireland	IoMan	IRL:S.Lein	Wexford	UK:Scot-N.Ire-Manx	IoMan	[3,15cM)	4.78	1.179	2.202	0.441	4.048	1.092	3342
Ireland	England	IRL:S.Lein	Wexford	UK:Scot-N.Ire-Manx	N.England	[3,15cM)	4.611	1.128	2.082	0.37	4.083	1.256	17119
Ireland	Scot-N.Ire	IRL:S.Lein	Wexford	UK:Scot-N.Ire-Manx	NE.Scotland	[3,15cM)	4.609	1.146	2.179	0.395	4.011	1.159	5062
Ireland	Scot-N.Ire	IRL:S.Lein	Wexford	UK:Scot-N.Ire-Manx	SW.Scot-N.Ire	[3,15cM)	4.976	1.178	2.473	0.435	4.217	1.396	13468
Ireland	Wales	IRL:S.Lein	Wexford	UK:Wales	BorderWales	[3,15cM)	4.591	1.12	2.02	0.351	4.102	1.275	4927
Ireland	Wales	IRL:S.Lein	Wexford	UK:Wales	N.Wales	[3,15cM)	4.628	1.13	2.05	0.373	4.096	1.25	4216
Ireland	Wales	IRL:S.Lein	Wexford	UK:Wales	S.Wales	[3,15cM)	4.753	1.136	2.165	0.369	4.185	1.387	4778
Ireland	Ireland	IRL:W.Scot-Uls-Conn	Connacht	IRL:Muns	N.Kerry	[3,15cM)	6.089	1.396	3.458	0.659	4.353	1.424	20290
Ireland	Ireland	IRL:W.Scot-Uls-Conn	Connacht	IRL:Muns	N.Munster	[3,15cM)	6.385	1.441	3.861	0.715	4.418	1.467	148639
Ireland	Ireland	IRL:W.Scot-Uls-Conn	Connacht	IRL:Muns	S.Munster	[3,15cM)	5.952	1.386	3.347	0.656	4.288	1.335	100765
Ireland	Ireland	IRL:W.Scot-Uls-Conn	Connacht	IRL:S.Lein	Dublin_1	[3,15cM)	6.2	1.401	3.662	0.676	4.413	1.466	52790
Ireland	Ireland	IRL:W.Scot-Uls-Conn	Connacht	IRL:S.Lein	Dublin_2	[3,15cM)	6.194	1.398	3.624	0.671	4.423	1.487	30239
Ireland	Ireland	IRL:W.Scot-Uls-Conn	Connacht	IRL:S.Lein	Dublin_3	[3,15cM)	6.184	1.402	3.654	0.676	4.399	1.451	27849
Ireland	Ireland	IRL:W.Scot-Uls-Conn	Connacht	IRL:S.Lein	W.Leinster	[3,15cM)	6.181	1.4	3.585	0.673	4.409	1.467	50936
Ireland	Ireland	IRL:W.Scot-Uls-Conn	Connacht	IRL:S.Lein	Wexford	[3,15cM)	5.982	1.364	3.38	0.635	4.378	1.446	42021
Ireland	Ireland	IRL:W.Scot-Uls-Conn	Connacht	IRL:W.Scot-Uls-Conn	Connacht	[3,15cM)	7.334	1.587	4.85	0.852	4.588	1.592	73505
Ireland	Ireland	IRL:W.Scot-Uls-Conn	Connacht	IRL:W.Scot-Uls-Conn	N.Leinster	[3,15cM)	6.893	1.533	4.248	0.793	4.479	1.477	151043
Ireland	Ireland	IRL:W.Scot-Uls-Conn	Connacht	IRL:W.Scot-Uls-Conn	W.Uls-Argy	[3,15cM)	6.463	1.464	3.905	0.735	4.4	1.439	90368
Ireland	England	IRL:W.Scot-Uls-Conn	Connacht	UK:Cornwall	Cornwall_1	[3,15cM)	4.236	1.073	1.614	0.278	3.949	1.136	8188
Ireland	England	IRL:W.Scot-Uls-Conn	Connacht	UK:Cornwall	Cornwall_2	[3,15cM)	4.201	1.075	1.542	0.273	3.91	1.068	5198
Ireland	England	IRL:W.Scot-Uls-Conn	Connacht	UK:Cornwall	Devon	[3,15cM)	4.31	1.087	1.763	0.307	3.96	1.143	7618
Ireland	England	IRL:W.Scot-Uls-Conn	Connacht	UK:E-SE.Eng	Midlands	[3,15cM)	4.362	1.093	1.78	0.312	3.987	1.156	47627
Ireland	England	IRL:W.Scot-Uls-Conn	Connacht	UK:E-SE.Eng	Norfolk-Suffolk	[3,15cM)	4.241	1.077	1.64	0.284	3.934	1.108	21895
Ireland	England	IRL:W.Scot-Uls-Conn	Connacht	UK:E-SE.Eng	S.England	[3,15cM)	4.249	1.079	1.647	0.287	3.934	1.102	39396
Ireland	Orkney	IRL:W.Scot-Uls-Conn	Connacht	UK:Orkney	Orkney	[3,15cM)	4.648	1.153	2	0.395	4.037	1.136	17355
Ireland	Orkney	IRL:W.Scot-Uls-Conn	Connacht	UK:Orkney	Orkney	[3,15cM)	4.648	1.153	2	0.395	4.037	1.136	17355
Ireland	IoMan	IRL:W.Scot-Uls-Conn	Connacht	UK:Scot-N.Ire-Manx	IoMan	[3,15cM)	4.886	1.206	2.304	0.468	4.052	1.15	9882
Ireland	England	IRL:W.Scot-Uls-Conn	Connacht	UK:Scot-N.Ire-Manx	N.England	[3,15cM)	4.657	1.135	2.111	0.378	4.1	1.278	48814
Ireland	Scot-N.Ire	IRL:W.Scot-Uls-Conn	Connacht	UK:Scot-N.Ire-Manx	NE.Scotland	[3,15cM)	4.679	1.155	2.099	0.403	4.045	1.138	15221
Ireland	Scot-N.Ire	IRL:W.Scot-Uls-Conn	Connacht	UK:Scot-N.Ire-Manx	SW.Scot-N.Ire	[3,15cM)	5.068	1.201	2.529	0.464	4.219	1.366	39500
Ireland	Wales	IRL:W.Scot-Uls-Conn	Connacht	UK:Wales	BorderWales	[3,15cM)	4.444	1.107	1.916	0.335	4.006	1.176	12530
Ireland	Wales	IRL:W.Scot-Uls-Conn	Connacht	UK:Wales	N.Wales	[3,15cM)	4.592	1.127	2.04	0.366	4.074	1.247	11288
Ireland	Wales	IRL:W.Scot-Uls-Conn	Connacht	UK:Wales	S.Wales	[3,15cM)	4.474	1.112	1.892	0.344	4.021	1.194	11358
Ireland	Ireland	IRL:W.Scot-Uls-Conn	N.Leinster	IRL:Muns	N.Kerry	[3,15cM)	5.937	1.372	3.402	0.652	4.312	1.356	20820
Ireland	Ireland	IRL:W.Scot-Uls-Conn	N.Leinster	IRL:Muns	N.Munster	[3,15cM)	6.057	1.394	3.492	0.667	4.336	1.396	149012
Ireland	Ireland	IRL:W.Scot-Uls-Conn	N.Leinster	IRL:Muns	S.Munster	[3,15cM)	5.799	1.361	3.238	0.637	4.255	1.332	103133
Ireland	Ireland	IRL:W.Scot-Uls-Conn	N.Leinster	IRL:S.Lein	Dublin_1	[3,15cM)	6.321	1.416	3.754	0.689	4.458	1.527	57872
Ireland	Ireland	IRL:W.Scot-Uls-Conn	N.Leinster	IRL:S.Lein	Dublin_2	[3,15cM)	6.342	1.418	3.744	0.689	4.459	1.529	32941
Ireland	Ireland	IRL:W.Scot-Uls-Conn	N.Leinster	IRL:S.Lein	Dublin_3	[3,15cM)	6.333	1.419	3.821	0.694	4.447	1.501	30477
Ireland	Ireland	IRL:W.Scot-Uls-Conn	N.Leinster	IRL:S.Lein	W.Leinster	[3,15cM)	6.229	1.405	3.658	0.676	4.421	1.47	53764
Ireland	Ireland	IRL:W.Scot-Uls-Conn	N.Leinster	IRL:S.Lein	Wexford	[3,15cM)	6.056	1.373	3.474	0.648	4.402	1.471	45012
Ireland	Ireland	IRL:W.Scot-Uls-Conn	N.Leinster	IRL:W.Scot-Uls-Conn	Connacht	[3,15cM)	6.893	1.533	4.248	0.793	4.479	1.477	151043
Ireland	Ireland	IRL:W.Scot-Uls-Conn	N.Leinster	IRL:W.Scot-Uls-Conn	N.Leinster	[3,15cM)	8.328	1.753	5.61	0.991	4.714	1.612	93190
Ireland	Ireland	IRL:W.Scot-Uls-Conn	N.Leinster	IRL:W.Scot-Uls-Conn	W.Uls-Argy	[3,15cM)	6.789	1.525	4.14	0.79	4.44	1.439	102345
Ireland	England	IRL:W.Scot-Uls-Conn	N.Leinster	UK:Cornwall	Cornwall_1	[3,15cM)	4.273	1.079	1.664	0.288	3.962	1.143	8660
Ireland	England	IRL:W.Scot-Uls-Conn	N.Leinster	UK:Cornwall	Cornwall_2	[3,15cM)	4.214	1.075	1.582	0.28	3.919	1.075	5383
Ireland	England	IRL:W.Scot-Uls-Conn	N.Leinster	UK:Cornwall	Devon	[3,15cM)	4.316	1.086	1.747	0.299	3.967	1.146	8056
Ireland	England	IRL:W.Scot-Uls-Conn	N.Leinster	UK:E-SE.Eng	Midlands	[3,15cM)	4.38	1.093	1.796	0.311	4.004	1.182	51875
Ireland	England	IRL:W.Scot-Uls-Conn	N.Leinster	UK:E-SE.Eng	Norfolk-Suffolk	[3,15cM)	4.241	1.074	1.624	0.275	3.946	1.11	23839
Ireland	England	IRL:W.Scot-Uls-Conn	N.Leinster	UK:E-SE.Eng	S.England	[3,15cM)	4.243	1.079	1.629	0.286	3.931	1.103	42219
Ireland	Orkney	IRL:W.Scot-Uls-Conn	N.Leinster	UK:Orkney	Orkney	[3,15cM)	4.633	1.155	2.049	0.404	4.012	1.119	18833
Ireland	Orkney	IRL:W.Scot-Uls-Conn	N.Leinster	UK:Orkney	Orkney	[3,15cM)	4.633	1.155	2.049	0.404	4.012	1.119	18833
Ireland	IoMan	IRL:W.Scot-Uls-Conn	N.Leinster	UK:Scot-N.Ire-Manx	IoMan	[3,15cM)	5.009	1.223	2.444	0.485	4.09	1.16	10985
Ireland	England	IRL:W.Scot-Uls-Conn	N.Leinster	UK:Scot-N.Ire-Manx	N.England	[3,15cM)	4.76	1.146	2.245	0.394	4.147	1.325	54903
Ireland	Scot-N.Ire	IRL:W.Scot-Uls-Conn	N.Leinster	UK:Scot-N.Ire-Manx	NE.Scotland	[3,15cM)	4.737	1.163	2.172	0.417	4.07	1.182	16791
Ireland	Scot-N.Ire	IRL:W.Scot-Uls-Conn	N.Leinster	UK:Scot-N.Ire-Manx	SW.Scot-N.Ire	[3,15cM)	5.188	1.22	2.693	0.491	4.248	1.379	44345
Ireland	Wales	IRL:W.Scot-Uls-Conn	N.Leinster	UK:Wales	BorderWales	[3,15cM)	4.468	1.11	1.912	0.344	4.019	1.186	13359
Ireland	Wales	IRL:W.Scot-Uls-Conn	N.Leinster	UK:Wales	N.Wales	[3,15cM)	4.579	1.129	2.036	0.369	4.052	1.195	12176
Ireland	Wales	IRL:W.Scot-Uls-Conn	N.Leinster	UK:Wales	S.Wales	[3,15cM)	4.45	1.109	1.829	0.33	4.013	1.176	11932
Ireland	Ireland	IRL:W.Scot-Uls-Conn	W.Uls-Argy	IRL:Muns	N.Kerry	[3,15cM)	5.671	1.336	3.104	0.61	4.237	1.303	12554
Ireland	Ireland	IRL:W.Scot-Uls-Conn	W.Uls-Argy	IRL:Muns	N.Munster	[3,15cM)	5.802	1.353	3.27	0.63	4.28	1.354	89903
Ireland	Ireland	IRL:W.Scot-Uls-Conn	W.Uls-Argy	IRL:Muns	S.Munster	[3,15cM)	5.64	1.339	3.079	0.614	4.206	1.278	63245
Ireland	Ireland	IRL:W.Scot-Uls-Conn	W.Uls-Argy	IRL:S.Lein	Dublin_1	[3,15cM)	5.848	1.352	3.285	0.627	4.322	1.403	33497
Ireland	Ireland	IRL:W.Scot-Uls-Conn	W.Uls-Argy	IRL:S.Lein	Dublin_2	[3,15cM)	5.893	1.359	3.4	0.638	4.326	1.404	19445
Ireland	Ireland	IRL:W.Scot-Uls-Conn	W.Uls-Argy	IRL:S.Lein	Dublin_3	[3,15cM)	5.904	1.363	3.373	0.64	4.326	1.412	17842
Ireland	Ireland	IRL:W.Scot-Uls-Conn	W.Uls-Argy	IRL:S.Lein	W.Leinster	[3,15cM)	5.814	1.348	3.293	0.624	4.302	1.37	31720
Ireland	Ireland	IRL:W.Scot-Uls-Conn	W.Uls-Argy	IRL:S.Lein	Wexford	[3,15cM)	5.68	1.32	3.083	0.596	4.301	1.393	26683
Ireland	Ireland	IRL:W.Scot-Uls-Conn	W.Uls-Argy	IRL:W.Scot-Uls-Conn	Connacht	[3,15cM)	6.463	1.464	3.905	0.735	4.4	1.439	90368
Ireland	Ireland	IRL:W.Scot-Uls-Conn	W.Uls-Argy	IRL:W.Scot-Uls-Conn	N.Leinster	[3,15cM)	6.789	1.525	4.14	0.79	4.44	1.439	102345
Ireland	Ireland	IRL:W.Scot-Uls-Conn	W.Uls-Argy	IRL:W.Scot-Uls-Conn	W.Uls-Argy	[3,15cM)	7.789	1.667	6	1.013	4.59	1.558	34857
Ireland	England	IRL:W.Scot-Uls-Conn	W.Uls-Argy	UK:Cornwall	Cornwall_1	[3,15cM)	4.251	1.077	1.634	0.276	3.947	1.151	5734
Ireland	England	IRL:W.Scot-Uls-Conn	W.Uls-Argy	UK:Cornwall	Cornwall_2	[3,15cM)	4.161	1.069	1.526	0.27	3.891	1.047	3540
Ireland	England	IRL:W.Scot-Uls-Conn	W.Uls-Argy	UK:Cornwall	Devon	[3,15cM)	4.292	1.083	1.888	0.312	3.951	1.143	5253
Ireland	England	IRL:W.Scot-Uls-Conn	W.Uls-Argy	UK:E-SE.Eng	Midlands	[3,15cM)	4.389	1.095	1.794	0.314	4.003	1.167	34620
Ireland	England	IRL:W.Scot-Uls-Conn	W.Uls-Argy	UK:E-SE.Eng	Norfolk-Suffolk	[3,15cM)	4.261	1.078	1.671	0.281	3.951	1.167	15981
Ireland	England	IRL:W.Scot-Uls-Conn	W.Uls-Argy	UK:E-SE.Eng	S.England	[3,15cM)	4.246	1.079	1.64	0.284	3.931	1.114	27965
Ireland	Orkney	IRL:W.Scot-Uls-Conn	W.Uls-Argy	UK:Orkney	Orkney	[3,15cM)	4.807	1.179	2.256	0.44	4.078	1.19	13377
Ireland	Orkney	IRL:W.Scot-Uls-Conn	W.Uls-Argy	UK:Orkney	Orkney	[3,15cM)	4.807	1.179	2.256	0.44	4.078	1.19	13377
Ireland	IoMan	IRL:W.Scot-Uls-Conn	W.Uls-Argy	UK:Scot-N.Ire-Manx	IoMan	[3,15cM)	5.094	1.223	2.534	0.488	4.16	1.266	7435
Ireland	England	IRL:W.Scot-Uls-Conn	W.Uls-Argy	UK:Scot-N.Ire-Manx	N.England	[3,15cM)	4.896	1.161	2.383	0.416	4.21	1.385	38908
Ireland	Scot-N.Ire	IRL:W.Scot-Uls-Conn	W.Uls-Argy	UK:Scot-N.Ire-Manx	NE.Scotland	[3,15cM)	5.017	1.204	2.547	0.473	4.159	1.303	12207
Ireland	Scot-N.Ire	IRL:W.Scot-Uls-Conn	W.Uls-Argy	UK:Scot-N.Ire-Manx	SW.Scot-N.Ire	[3,15cM)	5.46	1.252	3.047	0.534	4.349	1.517	31115
Ireland	Wales	IRL:W.Scot-Uls-Conn	W.Uls-Argy	UK:Wales	BorderWales	[3,15cM)	4.402	1.097	1.849	0.318	4.005	1.187	8473
Ireland	Wales	IRL:W.Scot-Uls-Conn	W.Uls-Argy	UK:Wales	N.Wales	[3,15cM)	4.54	1.125	1.983	0.367	4.034	1.156	7738
Ireland	Wales	IRL:W.Scot-Uls-Conn	W.Uls-Argy	UK:Wales	S.Wales	[3,15cM)	4.376	1.098	1.758	0.316	3.984	1.161	7412
England	Ireland	UK:Cornwall	Cornwall_1	IRL:Muns	N.Kerry	[3,15cM)	4.464	1.088	1.944	0.3	4.098	1.361	1461
England	Ireland	UK:Cornwall	Cornwall_1	IRL:Muns	N.Munster	[3,15cM)	4.286	1.081	1.718	0.292	3.962	1.163	10073
England	Ireland	UK:Cornwall	Cornwall_1	IRL:Muns	S.Munster	[3,15cM)	4.413	1.09	1.87	0.312	4.051	1.291	7571
England	Ireland	UK:Cornwall	Cornwall_1	IRL:S.Lein	Dublin_1	[3,15cM)	4.275	1.078	1.645	0.282	3.971	1.161	3787
England	Ireland	UK:Cornwall	Cornwall_1	IRL:S.Lein	Dublin_2	[3,15cM)	4.316	1.084	1.664	0.292	3.985	1.165	2186
England	Ireland	UK:Cornwall	Cornwall_1	IRL:S.Lein	Dublin_3	[3,15cM)	4.279	1.076	1.616	0.282	3.976	1.088	2013
England	Ireland	UK:Cornwall	Cornwall_1	IRL:S.Lein	W.Leinster	[3,15cM)	4.326	1.085	1.767	0.3	3.982	1.206	3677
England	Ireland	UK:Cornwall	Cornwall_1	IRL:S.Lein	Wexford	[3,15cM)	4.387	1.099	1.841	0.323	3.986	1.163	3440
England	Ireland	UK:Cornwall	Cornwall_1	IRL:W.Scot-Uls-Conn	Connacht	[3,15cM)	4.236	1.073	1.614	0.278	3.949	1.136	8188
England	Ireland	UK:Cornwall	Cornwall_1	IRL:W.Scot-Uls-Conn	N.Leinster	[3,15cM)	4.273	1.079	1.664	0.288	3.962	1.143	8660
England	Ireland	UK:Cornwall	Cornwall_1	IRL:W.Scot-Uls-Conn	W.Uls-Argy	[3,15cM)	4.251	1.077	1.634	0.276	3.947	1.151	5734
England	England	UK:Cornwall	Cornwall_1	UK:Cornwall	Cornwall_1	[3,15cM)	10.88	1.991	8.848	1.279	5.368	1.967	5242
England	England	UK:Cornwall	Cornwall_1	UK:Cornwall	Cornwall_2	[3,15cM)	8.062	1.589	5.407	0.859	5.059	1.955	5473
England	England	UK:Cornwall	Cornwall_1	UK:Cornwall	Devon	[3,15cM)	6.031	1.286	3.589	0.569	4.664	1.768	4868
England	England	UK:Cornwall	Cornwall_1	UK:E-SE.Eng	Midlands	[3,15cM)	4.282	1.086	1.704	0.299	3.942	1.152	11448
England	England	UK:Cornwall	Cornwall_1	UK:E-SE.Eng	Norfolk-Suffolk	[3,15cM)	4.255	1.084	1.655	0.296	3.925	1.115	6233
England	England	UK:Cornwall	Cornwall_1	UK:E-SE.Eng	S.England	[3,15cM)	4.419	1.106	1.859	0.331	3.997	1.2	12426
England	Orkney	UK:Cornwall	Cornwall_1	UK:Orkney	Orkney	[3,15cM)	4.272	1.077	1.639	0.281	3.971	1.167	2258
England	Orkney	UK:Cornwall	Cornwall_1	UK:Orkney	Orkney	[3,15cM)	4.272	1.077	1.639	0.281	3.971	1.167	2258
England	IoMan	UK:Cornwall	Cornwall_1	UK:Scot-N.Ire-Manx	IoMan	[3,15cM)	4.275	1.081	1.725	0.282	3.949	1.192	1103
England	England	UK:Cornwall	Cornwall_1	UK:Scot-N.Ire-Manx	N.England	[3,15cM)	4.319	1.088	1.799	0.3	3.962	1.183	8321
England	Scot-N.Ire	UK:Cornwall	Cornwall_1	UK:Scot-N.Ire-Manx	NE.Scotland	[3,15cM)	4.315	1.086	1.752	0.296	3.972	1.169	2122
England	Scot-N.Ire	UK:Cornwall	Cornwall_1	UK:Scot-N.Ire-Manx	SW.Scot-N.Ire	[3,15cM)	4.343	1.09	1.772	0.305	3.983	1.207	4825
England	Wales	UK:Cornwall	Cornwall_1	UK:Wales	BorderWales	[3,15cM)	4.465	1.104	1.909	0.335	4.044	1.227	3252
England	Wales	UK:Cornwall	Cornwall_1	UK:Wales	N.Wales	[3,15cM)	4.353	1.087	1.733	0.305	4.005	1.17	2089
England	Wales	UK:Cornwall	Cornwall_1	UK:Wales	S.Wales	[3,15cM)	4.552	1.109	2.004	0.342	4.104	1.338	2706
England	Ireland	UK:Cornwall	Cornwall_2	IRL:Muns	N.Kerry	[3,15cM)	4.297	1.093	1.709	0.301	3.925	1.092	906
England	Ireland	UK:Cornwall	Cornwall_2	IRL:Muns	N.Munster	[3,15cM)	4.253	1.076	1.638	0.274	3.951	1.14	6352
England	Ireland	UK:Cornwall	Cornwall_2	IRL:Muns	S.Munster	[3,15cM)	4.314	1.084	1.681	0.296	3.975	1.093	4785
England	Ireland	UK:Cornwall	Cornwall_2	IRL:S.Lein	Dublin_1	[3,15cM)	4.341	1.091	1.689	0.297	3.981	1.131	2404
England	Ireland	UK:Cornwall	Cornwall_2	IRL:S.Lein	Dublin_2	[3,15cM)	4.27	1.086	1.684	0.307	3.929	1.079	1388
England	Ireland	UK:Cornwall	Cornwall_2	IRL:S.Lein	Dublin_3	[3,15cM)	4.309	1.084	1.709	0.292	3.969	1.12	1250
England	Ireland	UK:Cornwall	Cornwall_2	IRL:S.Lein	W.Leinster	[3,15cM)	4.345	1.092	1.745	0.305	3.971	1.098	2293
England	Ireland	UK:Cornwall	Cornwall_2	IRL:S.Lein	Wexford	[3,15cM)	4.281	1.084	1.703	0.286	3.937	1.115	2064
England	Ireland	UK:Cornwall	Cornwall_2	IRL:W.Scot-Uls-Conn	Connacht	[3,15cM)	4.201	1.075	1.542	0.273	3.91	1.068	5198
England	Ireland	UK:Cornwall	Cornwall_2	IRL:W.Scot-Uls-Conn	N.Leinster	[3,15cM)	4.214	1.075	1.582	0.28	3.919	1.075	5383
England	Ireland	UK:Cornwall	Cornwall_2	IRL:W.Scot-Uls-Conn	W.Uls-Argy	[3,15cM)	4.161	1.069	1.526	0.27	3.891	1.047	3540
England	England	UK:Cornwall	Cornwall_2	UK:Cornwall	Cornwall_1	[3,15cM)	8.062	1.589	5.407	0.859	5.059	1.955	5473
England	England	UK:Cornwall	Cornwall_2	UK:Cornwall	Cornwall_2	[3,15cM)	9.131	1.684	7.47	1.051	5.285	2.074	1820
England	England	UK:Cornwall	Cornwall_2	UK:Cornwall	Devon	[3,15cM)	6.211	1.288	3.872	0.577	4.785	1.93	3166
England	England	UK:Cornwall	Cornwall_2	UK:E-SE.Eng	Midlands	[3,15cM)	4.265	1.092	1.68	0.311	3.901	1.062	7677
England	England	UK:Cornwall	Cornwall_2	UK:E-SE.Eng	Norfolk-Suffolk	[3,15cM)	4.288	1.093	1.691	0.308	3.922	1.105	4179
England	England	UK:Cornwall	Cornwall_2	UK:E-SE.Eng	S.England	[3,15cM)	4.444	1.105	1.894	0.334	4.016	1.18	8326
England	Orkney	UK:Cornwall	Cornwall_2	UK:Orkney	Orkney	[3,15cM)	4.15	1.074	1.542	0.282	3.865	1.03	1451
England	Orkney	UK:Cornwall	Cornwall_2	UK:Orkney	Orkney	[3,15cM)	4.15	1.074	1.542	0.282	3.865	1.03	1451
England	IoMan	UK:Cornwall	Cornwall_2	UK:Scot-N.Ire-Manx	IoMan	[3,15cM)	4.364	1.101	1.623	0.329	3.979	1.076	710
England	England	UK:Cornwall	Cornwall_2	UK:Scot-N.Ire-Manx	N.England	[3,15cM)	4.349	1.091	1.759	0.307	3.987	1.173	5370
England	Scot-N.Ire	UK:Cornwall	Cornwall_2	UK:Scot-N.Ire-Manx	NE.Scotland	[3,15cM)	4.253	1.093	1.685	0.305	3.887	1.044	1376
England	Scot-N.Ire	UK:Cornwall	Cornwall_2	UK:Scot-N.Ire-Manx	SW.Scot-N.Ire	[3,15cM)	4.251	1.084	1.67	0.291	3.922	1.151	2968
England	Wales	UK:Cornwall	Cornwall_2	UK:Wales	BorderWales	[3,15cM)	4.468	1.111	1.85	0.341	4.03	1.221	2093
England	Wales	UK:Cornwall	Cornwall_2	UK:Wales	N.Wales	[3,15cM)	4.501	1.088	1.925	0.301	4.138	1.344	1310
England	Wales	UK:Cornwall	Cornwall_2	UK:Wales	S.Wales	[3,15cM)	4.525	1.096	1.934	0.315	4.125	1.328	1662
England	Ireland	UK:Cornwall	Devon	IRL:Muns	N.Kerry	[3,15cM)	4.31	1.084	1.793	0.305	3.968	1.173	1367
England	Ireland	UK:Cornwall	Devon	IRL:Muns	N.Munster	[3,15cM)	4.436	1.106	1.928	0.338	4.004	1.203	9255
England	Ireland	UK:Cornwall	Devon	IRL:Muns	S.Munster	[3,15cM)	4.422	1.095	1.917	0.313	4.029	1.252	6892
England	Ireland	UK:Cornwall	Devon	IRL:S.Lein	Dublin_1	[3,15cM)	4.408	1.095	1.896	0.314	4.017	1.246	3583
England	Ireland	UK:Cornwall	Devon	IRL:S.Lein	Dublin_2	[3,15cM)	4.434	1.097	1.898	0.313	4.032	1.221	2048
England	Ireland	UK:Cornwall	Devon	IRL:S.Lein	Dublin_3	[3,15cM)	4.37	1.087	1.865	0.313	4.006	1.185	1859
England	Ireland	UK:Cornwall	Devon	IRL:S.Lein	W.Leinster	[3,15cM)	4.428	1.09	1.911	0.308	4.055	1.279	3540
England	Ireland	UK:Cornwall	Devon	IRL:S.Lein	Wexford	[3,15cM)	4.441	1.1	1.946	0.325	4.03	1.251	3186
England	Ireland	UK:Cornwall	Devon	IRL:W.Scot-Uls-Conn	Connacht	[3,15cM)	4.31	1.087	1.763	0.307	3.96	1.143	7618
England	Ireland	UK:Cornwall	Devon	IRL:W.Scot-Uls-Conn	N.Leinster	[3,15cM)	4.316	1.086	1.747	0.299	3.967	1.146	8056
England	Ireland	UK:Cornwall	Devon	IRL:W.Scot-Uls-Conn	W.Uls-Argy	[3,15cM)	4.292	1.083	1.888	0.312	3.951	1.143	5253
England	England	UK:Cornwall	Devon	UK:Cornwall	Cornwall_1	[3,15cM)	6.031	1.286	3.589	0.569	4.664	1.768	4868
England	England	UK:Cornwall	Devon	UK:Cornwall	Cornwall_2	[3,15cM)	6.211	1.288	3.872	0.577	4.785	1.93	3166
England	England	UK:Cornwall	Devon	UK:Cornwall	Devon	[3,15cM)	6.384	1.306	4.866	0.688	4.813	1.975	2207
England	England	UK:Cornwall	Devon	UK:E-SE.Eng	Midlands	[3,15cM)	4.357	1.101	1.868	0.33	3.954	1.11	11609
England	England	UK:Cornwall	Devon	UK:E-SE.Eng	Norfolk-Suffolk	[3,15cM)	4.327	1.097	1.788	0.32	3.943	1.163	6364
England	England	UK:Cornwall	Devon	UK:E-SE.Eng	S.England	[3,15cM)	4.548	1.124	2.046	0.355	4.043	1.277	12881
England	Orkney	UK:Cornwall	Devon	UK:Orkney	Orkney	[3,15cM)	4.235	1.071	1.613	0.264	3.955	1.19	2288
England	Orkney	UK:Cornwall	Devon	UK:Orkney	Orkney	[3,15cM)	4.235	1.071	1.613	0.264	3.955	1.19	2288
England	IoMan	UK:Cornwall	Devon	UK:Scot-N.Ire-Manx	IoMan	[3,15cM)	4.3	1.098	1.62	0.313	3.921	1.038	1081
England	England	UK:Cornwall	Devon	UK:Scot-N.Ire-Manx	N.England	[3,15cM)	4.369	1.1	1.877	0.318	3.959	1.169	8144
England	Scot-N.Ire	UK:Cornwall	Devon	UK:Scot-N.Ire-Manx	NE.Scotland	[3,15cM)	4.317	1.09	1.711	0.302	3.956	1.134	2035
England	Scot-N.Ire	UK:Cornwall	Devon	UK:Scot-N.Ire-Manx	SW.Scot-N.Ire	[3,15cM)	4.422	1.096	1.986	0.32	4.027	1.282	4607
England	Wales	UK:Cornwall	Devon	UK:Wales	BorderWales	[3,15cM)	4.488	1.111	1.911	0.343	4.043	1.22	3287
England	Wales	UK:Cornwall	Devon	UK:Wales	N.Wales	[3,15cM)	4.441	1.091	1.875	0.304	4.077	1.358	2074
England	Wales	UK:Cornwall	Devon	UK:Wales	S.Wales	[3,15cM)	4.661	1.118	2.132	0.356	4.165	1.376	2518
England	Ireland	UK:E-SE.Eng	Midlands	IRL:Muns	N.Kerry	[3,15cM)	4.382	1.1	1.774	0.317	3.979	1.116	7863
England	Ireland	UK:E-SE.Eng	Midlands	IRL:Muns	N.Munster	[3,15cM)	4.337	1.09	1.747	0.305	3.979	1.16	55732
England	Ireland	UK:E-SE.Eng	Midlands	IRL:Muns	S.Munster	[3,15cM)	4.349	1.091	1.739	0.308	3.983	1.132	40114
England	Ireland	UK:E-SE.Eng	Midlands	IRL:S.Lein	Dublin_1	[3,15cM)	4.43	1.098	1.85	0.317	4.036	1.235	21974
England	Ireland	UK:E-SE.Eng	Midlands	IRL:S.Lein	Dublin_2	[3,15cM)	4.435	1.099	1.893	0.322	4.032	1.245	12507
England	Ireland	UK:E-SE.Eng	Midlands	IRL:S.Lein	Dublin_3	[3,15cM)	4.39	1.092	1.812	0.309	4.019	1.203	11514
England	Ireland	UK:E-SE.Eng	Midlands	IRL:S.Lein	W.Leinster	[3,15cM)	4.39	1.097	1.806	0.317	4.003	1.194	20921
England	Ireland	UK:E-SE.Eng	Midlands	IRL:S.Lein	Wexford	[3,15cM)	4.391	1.093	1.799	0.308	4.018	1.211	18365
England	Ireland	UK:E-SE.Eng	Midlands	IRL:W.Scot-Uls-Conn	Connacht	[3,15cM)	4.362	1.093	1.78	0.312	3.987	1.156	47627
England	Ireland	UK:E-SE.Eng	Midlands	IRL:W.Scot-Uls-Conn	N.Leinster	[3,15cM)	4.38	1.093	1.796	0.311	4.004	1.182	51875
England	Ireland	UK:E-SE.Eng	Midlands	IRL:W.Scot-Uls-Conn	W.Uls-Argy	[3,15cM)	4.389	1.095	1.794	0.314	4.003	1.167	34620
England	England	UK:E-SE.Eng	Midlands	UK:Cornwall	Cornwall_1	[3,15cM)	4.282	1.086	1.704	0.299	3.942	1.152	11448
England	England	UK:E-SE.Eng	Midlands	UK:Cornwall	Cornwall_2	[3,15cM)	4.265	1.092	1.68	0.311	3.901	1.062	7677
England	England	UK:E-SE.Eng	Midlands	UK:Cornwall	Devon	[3,15cM)	4.357	1.101	1.868	0.33	3.954	1.11	11609
England	England	UK:E-SE.Eng	Midlands	UK:E-SE.Eng	Midlands	[3,15cM)	5.375	1.201	3.334	0.499	4.435	1.673	53500
England	England	UK:E-SE.Eng	Midlands	UK:E-SE.Eng	Norfolk-Suffolk	[3,15cM)	4.619	1.121	2.166	0.356	4.114	1.382	43196
England	England	UK:E-SE.Eng	Midlands	UK:E-SE.Eng	S.England	[3,15cM)	4.564	1.122	2.11	0.362	4.061	1.292	75330
England	Orkney	UK:E-SE.Eng	Midlands	UK:Orkney	Orkney	[3,15cM)	4.321	1.097	1.72	0.315	3.94	1.133	14630
England	Orkney	UK:E-SE.Eng	Midlands	UK:Orkney	Orkney	[3,15cM)	4.321	1.097	1.72	0.315	3.94	1.133	14630
England	IoMan	UK:E-SE.Eng	Midlands	UK:Scot-N.Ire-Manx	IoMan	[3,15cM)	4.676	1.121	2.173	0.35	4.167	1.391	7754
England	England	UK:E-SE.Eng	Midlands	UK:Scot-N.Ire-Manx	N.England	[3,15cM)	4.881	1.145	2.433	0.395	4.252	1.491	64786
England	Scot-N.Ire	UK:E-SE.Eng	Midlands	UK:Scot-N.Ire-Manx	NE.Scotland	[3,15cM)	4.419	1.102	1.854	0.329	4.008	1.2	13462
England	Scot-N.Ire	UK:E-SE.Eng	Midlands	UK:Scot-N.Ire-Manx	SW.Scot-N.Ire	[3,15cM)	4.604	1.117	2.124	0.352	4.116	1.333	32079
England	Wales	UK:E-SE.Eng	Midlands	UK:Wales	BorderWales	[3,15cM)	4.661	1.13	2.269	0.376	4.113	1.323	20008
England	Wales	UK:E-SE.Eng	Midlands	UK:Wales	N.Wales	[3,15cM)	4.917	1.153	2.425	0.413	4.254	1.415	14787
England	Wales	UK:E-SE.Eng	Midlands	UK:Wales	S.Wales	[3,15cM)	4.541	1.111	1.993	0.336	4.083	1.293	13501
England	Ireland	UK:E-SE.Eng	Norfolk-Suffolk	IRL:Muns	N.Kerry	[3,15cM)	4.233	1.073	1.579	0.271	3.945	1.096	3599
England	Ireland	UK:E-SE.Eng	Norfolk-Suffolk	IRL:Muns	N.Munster	[3,15cM)	4.211	1.074	1.62	0.28	3.917	1.093	25799
England	Ireland	UK:E-SE.Eng	Norfolk-Suffolk	IRL:Muns	S.Munster	[3,15cM)	4.234	1.074	1.623	0.274	3.941	1.117	18746
England	Ireland	UK:E-SE.Eng	Norfolk-Suffolk	IRL:S.Lein	Dublin_1	[3,15cM)	4.263	1.079	1.684	0.287	3.945	1.118	10062
England	Ireland	UK:E-SE.Eng	Norfolk-Suffolk	IRL:S.Lein	Dublin_2	[3,15cM)	4.247	1.077	1.652	0.284	3.944	1.152	5841
England	Ireland	UK:E-SE.Eng	Norfolk-Suffolk	IRL:S.Lein	Dublin_3	[3,15cM)	4.234	1.081	1.67	0.289	3.911	1.105	5326
England	Ireland	UK:E-SE.Eng	Norfolk-Suffolk	IRL:S.Lein	W.Leinster	[3,15cM)	4.235	1.074	1.608	0.276	3.94	1.106	9638
England	Ireland	UK:E-SE.Eng	Norfolk-Suffolk	IRL:S.Lein	Wexford	[3,15cM)	4.211	1.078	1.578	0.283	3.905	1.041	8655
England	Ireland	UK:E-SE.Eng	Norfolk-Suffolk	IRL:W.Scot-Uls-Conn	Connacht	[3,15cM)	4.241	1.077	1.64	0.284	3.934	1.108	21895
England	Ireland	UK:E-SE.Eng	Norfolk-Suffolk	IRL:W.Scot-Uls-Conn	N.Leinster	[3,15cM)	4.241	1.074	1.624	0.275	3.946	1.11	23839
England	Ireland	UK:E-SE.Eng	Norfolk-Suffolk	IRL:W.Scot-Uls-Conn	W.Uls-Argy	[3,15cM)	4.261	1.078	1.671	0.281	3.951	1.167	15981
England	England	UK:E-SE.Eng	Norfolk-Suffolk	UK:Cornwall	Cornwall_1	[3,15cM)	4.255	1.084	1.655	0.296	3.925	1.115	6233
England	England	UK:E-SE.Eng	Norfolk-Suffolk	UK:Cornwall	Cornwall_2	[3,15cM)	4.288	1.093	1.691	0.308	3.922	1.105	4179
England	England	UK:E-SE.Eng	Norfolk-Suffolk	UK:Cornwall	Devon	[3,15cM)	4.327	1.097	1.788	0.32	3.943	1.163	6364
England	England	UK:E-SE.Eng	Norfolk-Suffolk	UK:E-SE.Eng	Midlands	[3,15cM)	4.619	1.121	2.166	0.356	4.114	1.382	43196
England	England	UK:E-SE.Eng	Norfolk-Suffolk	UK:E-SE.Eng	Norfolk-Suffolk	[3,15cM)	5.348	1.176	4.06	0.521	4.471	1.86	14280
England	England	UK:E-SE.Eng	Norfolk-Suffolk	UK:E-SE.Eng	S.England	[3,15cM)	4.45	1.111	1.994	0.342	3.998	1.234	38726
England	Orkney	UK:E-SE.Eng	Norfolk-Suffolk	UK:Orkney	Orkney	[3,15cM)	4.273	1.088	1.677	0.295	3.93	1.139	7566
England	Orkney	UK:E-SE.Eng	Norfolk-Suffolk	UK:Orkney	Orkney	[3,15cM)	4.273	1.088	1.677	0.295	3.93	1.139	7566
England	IoMan	UK:E-SE.Eng	Norfolk-Suffolk	UK:Scot-N.Ire-Manx	IoMan	[3,15cM)	4.343	1.086	1.742	0.301	3.998	1.167	3423
England	England	UK:E-SE.Eng	Norfolk-Suffolk	UK:Scot-N.Ire-Manx	N.England	[3,15cM)	4.57	1.111	2.091	0.342	4.107	1.37	29568
England	Scot-N.Ire	UK:E-SE.Eng	Norfolk-Suffolk	UK:Scot-N.Ire-Manx	NE.Scotland	[3,15cM)	4.365	1.094	1.792	0.313	3.987	1.192	6916
England	Scot-N.Ire	UK:E-SE.Eng	Norfolk-Suffolk	UK:Scot-N.Ire-Manx	SW.Scot-N.Ire	[3,15cM)	4.419	1.098	1.856	0.317	4.022	1.237	15329
England	Wales	UK:E-SE.Eng	Norfolk-Suffolk	UK:Wales	BorderWales	[3,15cM)	4.466	1.106	2.275	0.349	4.027	1.289	9395
England	Wales	UK:E-SE.Eng	Norfolk-Suffolk	UK:Wales	N.Wales	[3,15cM)	4.542	1.107	2.015	0.325	4.089	1.285	6315
England	Wales	UK:E-SE.Eng	Norfolk-Suffolk	UK:Wales	S.Wales	[3,15cM)	4.441	1.094	1.927	0.312	4.052	1.278	6560
England	Ireland	UK:E-SE.Eng	S.England	IRL:Muns	N.Kerry	[3,15cM)	4.282	1.077	1.684	0.285	3.968	1.123	6841
England	Ireland	UK:E-SE.Eng	S.England	IRL:Muns	N.Munster	[3,15cM)	4.261	1.082	1.687	0.292	3.935	1.127	47776
England	Ireland	UK:E-SE.Eng	S.England	IRL:Muns	S.Munster	[3,15cM)	4.305	1.084	1.776	0.298	3.966	1.152	34257
England	Ireland	UK:E-SE.Eng	S.England	IRL:S.Lein	Dublin_1	[3,15cM)	4.285	1.083	1.684	0.29	3.955	1.14	18461
England	Ireland	UK:E-SE.Eng	S.England	IRL:S.Lein	Dublin_2	[3,15cM)	4.323	1.09	1.767	0.305	3.961	1.142	10399
England	Ireland	UK:E-SE.Eng	S.England	IRL:S.Lein	Dublin_3	[3,15cM)	4.33	1.088	1.756	0.302	3.98	1.191	9739
England	Ireland	UK:E-SE.Eng	S.England	IRL:S.Lein	W.Leinster	[3,15cM)	4.278	1.084	1.7	0.296	3.942	1.135	17474
England	Ireland	UK:E-SE.Eng	S.England	IRL:S.Lein	Wexford	[3,15cM)	4.308	1.087	1.72	0.3	3.96	1.141	15676
England	Ireland	UK:E-SE.Eng	S.England	IRL:W.Scot-Uls-Conn	Connacht	[3,15cM)	4.249	1.079	1.647	0.287	3.934	1.102	39396
England	Ireland	UK:E-SE.Eng	S.England	IRL:W.Scot-Uls-Conn	N.Leinster	[3,15cM)	4.243	1.079	1.629	0.286	3.931	1.103	42219
England	Ireland	UK:E-SE.Eng	S.England	IRL:W.Scot-Uls-Conn	W.Uls-Argy	[3,15cM)	4.246	1.079	1.64	0.284	3.931	1.114	27965
England	England	UK:E-SE.Eng	S.England	UK:Cornwall	Cornwall_1	[3,15cM)	4.419	1.106	1.859	0.331	3.997	1.2	12426
England	England	UK:E-SE.Eng	S.England	UK:Cornwall	Cornwall_2	[3,15cM)	4.444	1.105	1.894	0.334	4.016	1.18	8326
England	England	UK:E-SE.Eng	S.England	UK:Cornwall	Devon	[3,15cM)	4.548	1.124	2.046	0.355	4.043	1.277	12881
England	England	UK:E-SE.Eng	S.England	UK:E-SE.Eng	Midlands	[3,15cM)	4.564	1.122	2.11	0.362	4.061	1.292	75330
England	England	UK:E-SE.Eng	S.England	UK:E-SE.Eng	Norfolk-Suffolk	[3,15cM)	4.45	1.111	1.994	0.342	3.998	1.234	38726
England	England	UK:E-SE.Eng	S.England	UK:E-SE.Eng	S.England	[3,15cM)	4.891	1.15	3.192	0.447	4.211	1.553	40016
England	Orkney	UK:E-SE.Eng	S.England	UK:Orkney	Orkney	[3,15cM)	4.21	1.087	1.603	0.296	3.871	1.033	12792
England	Orkney	UK:E-SE.Eng	S.England	UK:Orkney	Orkney	[3,15cM)	4.21	1.087	1.603	0.296	3.871	1.033	12792
England	IoMan	UK:E-SE.Eng	S.England	UK:Scot-N.Ire-Manx	IoMan	[3,15cM)	4.354	1.094	1.769	0.31	3.977	1.185	6139
England	England	UK:E-SE.Eng	S.England	UK:Scot-N.Ire-Manx	N.England	[3,15cM)	4.456	1.109	1.938	0.339	4.014	1.233	50579
England	Scot-N.Ire	UK:E-SE.Eng	S.England	UK:Scot-N.Ire-Manx	NE.Scotland	[3,15cM)	4.296	1.091	1.704	0.306	3.935	1.114	11856
England	Scot-N.Ire	UK:E-SE.Eng	S.England	UK:Scot-N.Ire-Manx	SW.Scot-N.Ire	[3,15cM)	4.369	1.101	1.847	0.328	3.963	1.156	26748
England	Wales	UK:E-SE.Eng	S.England	UK:Wales	BorderWales	[3,15cM)	4.653	1.127	2.159	0.363	4.127	1.39	19024
England	Wales	UK:E-SE.Eng	S.England	UK:Wales	N.Wales	[3,15cM)	4.666	1.118	2.153	0.348	4.161	1.349	12684
England	Wales	UK:E-SE.Eng	S.England	UK:Wales	S.Wales	[3,15cM)	4.639	1.119	2.129	0.356	4.135	1.337	13736
Orkney	Ireland	UK:Orkney	Orkney	IRL:Muns	N.Kerry	[3,15cM)	4.545	1.135	1.914	0.377	4.002	1.073	2744
Orkney	Ireland	UK:Orkney	Orkney	IRL:Muns	N.Kerry	[3,15cM)	4.545	1.135	1.914	0.377	4.002	1.073	2744
Orkney	Ireland	UK:Orkney	Orkney	IRL:Muns	N.Munster	[3,15cM)	4.59	1.148	1.999	0.395	3.997	1.097	19271
Orkney	Ireland	UK:Orkney	Orkney	IRL:Muns	N.Munster	[3,15cM)	4.59	1.148	1.999	0.395	3.997	1.097	19271
Orkney	Ireland	UK:Orkney	Orkney	IRL:Muns	S.Munster	[3,15cM)	4.566	1.142	1.933	0.378	4.001	1.099	13971
Orkney	Ireland	UK:Orkney	Orkney	IRL:Muns	S.Munster	[3,15cM)	4.566	1.142	1.933	0.378	4.001	1.099	13971
Orkney	Ireland	UK:Orkney	Orkney	IRL:S.Lein	Dublin_1	[3,15cM)	4.571	1.14	1.946	0.382	4.012	1.134	7023
Orkney	Ireland	UK:Orkney	Orkney	IRL:S.Lein	Dublin_1	[3,15cM)	4.571	1.14	1.946	0.382	4.012	1.134	7023
Orkney	Ireland	UK:Orkney	Orkney	IRL:S.Lein	Dublin_2	[3,15cM)	4.636	1.149	2.032	0.389	4.037	1.169	4044
Orkney	Ireland	UK:Orkney	Orkney	IRL:S.Lein	Dublin_2	[3,15cM)	4.636	1.149	2.032	0.389	4.037	1.169	4044
Orkney	Ireland	UK:Orkney	Orkney	IRL:S.Lein	Dublin_3	[3,15cM)	4.54	1.134	1.924	0.374	3.998	1.055	3598
Orkney	Ireland	UK:Orkney	Orkney	IRL:S.Lein	Dublin_3	[3,15cM)	4.54	1.134	1.924	0.374	3.998	1.055	3598
Orkney	Ireland	UK:Orkney	Orkney	IRL:S.Lein	W.Leinster	[3,15cM)	4.568	1.143	1.945	0.386	4.004	1.122	6742
Orkney	Ireland	UK:Orkney	Orkney	IRL:S.Lein	W.Leinster	[3,15cM)	4.568	1.143	1.945	0.386	4.004	1.122	6742
Orkney	Ireland	UK:Orkney	Orkney	IRL:S.Lein	Wexford	[3,15cM)	4.568	1.144	1.971	0.387	3.994	1.112	5968
Orkney	Ireland	UK:Orkney	Orkney	IRL:S.Lein	Wexford	[3,15cM)	4.568	1.144	1.971	0.387	3.994	1.112	5968
Orkney	Ireland	UK:Orkney	Orkney	IRL:W.Scot-Uls-Conn	Connacht	[3,15cM)	4.648	1.153	2	0.395	4.037	1.136	17355
Orkney	Ireland	UK:Orkney	Orkney	IRL:W.Scot-Uls-Conn	Connacht	[3,15cM)	4.648	1.153	2	0.395	4.037	1.136	17355
Orkney	Ireland	UK:Orkney	Orkney	IRL:W.Scot-Uls-Conn	N.Leinster	[3,15cM)	4.633	1.155	2.049	0.404	4.012	1.119	18833
Orkney	Ireland	UK:Orkney	Orkney	IRL:W.Scot-Uls-Conn	N.Leinster	[3,15cM)	4.633	1.155	2.049	0.404	4.012	1.119	18833
Orkney	Ireland	UK:Orkney	Orkney	IRL:W.Scot-Uls-Conn	W.Uls-Argy	[3,15cM)	4.807	1.179	2.256	0.44	4.078	1.19	13377
Orkney	Ireland	UK:Orkney	Orkney	IRL:W.Scot-Uls-Conn	W.Uls-Argy	[3,15cM)	4.807	1.179	2.256	0.44	4.078	1.19	13377
Orkney	England	UK:Orkney	Orkney	UK:Cornwall	Cornwall_1	[3,15cM)	4.272	1.077	1.639	0.281	3.971	1.167	2258
Orkney	England	UK:Orkney	Orkney	UK:Cornwall	Cornwall_1	[3,15cM)	4.272	1.077	1.639	0.281	3.971	1.167	2258
Orkney	England	UK:Orkney	Orkney	UK:Cornwall	Cornwall_2	[3,15cM)	4.15	1.074	1.542	0.282	3.865	1.03	1451
Orkney	England	UK:Orkney	Orkney	UK:Cornwall	Cornwall_2	[3,15cM)	4.15	1.074	1.542	0.282	3.865	1.03	1451
Orkney	England	UK:Orkney	Orkney	UK:Cornwall	Devon	[3,15cM)	4.235	1.071	1.613	0.264	3.955	1.19	2288
Orkney	England	UK:Orkney	Orkney	UK:Cornwall	Devon	[3,15cM)	4.235	1.071	1.613	0.264	3.955	1.19	2288
Orkney	England	UK:Orkney	Orkney	UK:E-SE.Eng	Midlands	[3,15cM)	4.321	1.097	1.72	0.315	3.94	1.133	14630
Orkney	England	UK:Orkney	Orkney	UK:E-SE.Eng	Midlands	[3,15cM)	4.321	1.097	1.72	0.315	3.94	1.133	14630
Orkney	England	UK:Orkney	Orkney	UK:E-SE.Eng	Norfolk-Suffolk	[3,15cM)	4.273	1.088	1.677	0.295	3.93	1.139	7566
Orkney	England	UK:Orkney	Orkney	UK:E-SE.Eng	Norfolk-Suffolk	[3,15cM)	4.273	1.088	1.677	0.295	3.93	1.139	7566
Orkney	England	UK:Orkney	Orkney	UK:E-SE.Eng	S.England	[3,15cM)	4.21	1.087	1.603	0.296	3.871	1.033	12792
Orkney	England	UK:Orkney	Orkney	UK:E-SE.Eng	S.England	[3,15cM)	4.21	1.087	1.603	0.296	3.871	1.033	12792
Orkney	Orkney	UK:Orkney	Orkney	UK:Orkney	Orkney	[3,15cM)	25.133	4.244	19.197	2.833	5.792	1.587	9137
Orkney	Orkney	UK:Orkney	Orkney	UK:Orkney	Orkney	[3,15cM)	25.133	4.244	19.197	2.833	5.792	1.587	9137
Orkney	Orkney	UK:Orkney	Orkney	UK:Orkney	Orkney	[3,15cM)	25.133	4.244	19.197	2.833	5.792	1.587	9137
Orkney	Orkney	UK:Orkney	Orkney	UK:Orkney	Orkney	[3,15cM)	25.133	4.244	19.197	2.833	5.792	1.587	9137
Orkney	IoMan	UK:Orkney	Orkney	UK:Scot-N.Ire-Manx	IoMan	[3,15cM)	4.777	1.15	2.223	0.385	4.14	1.273	2238
Orkney	IoMan	UK:Orkney	Orkney	UK:Scot-N.Ire-Manx	IoMan	[3,15cM)	4.777	1.15	2.223	0.385	4.14	1.273	2238
Orkney	England	UK:Orkney	Orkney	UK:Scot-N.Ire-Manx	N.England	[3,15cM)	4.729	1.133	2.188	0.372	4.174	1.401	14441
Orkney	England	UK:Orkney	Orkney	UK:Scot-N.Ire-Manx	N.England	[3,15cM)	4.729	1.133	2.188	0.372	4.174	1.401	14441
Orkney	Scot-N.Ire	UK:Orkney	Orkney	UK:Scot-N.Ire-Manx	NE.Scotland	[3,15cM)	5.699	1.242	3.47	0.539	4.56	1.736	5980
Orkney	Scot-N.Ire	UK:Orkney	Orkney	UK:Scot-N.Ire-Manx	NE.Scotland	[3,15cM)	5.699	1.242	3.47	0.539	4.56	1.736	5980
Orkney	Scot-N.Ire	UK:Orkney	Orkney	UK:Scot-N.Ire-Manx	SW.Scot-N.Ire	[3,15cM)	4.931	1.163	2.391	0.415	4.239	1.422	9395
Orkney	Scot-N.Ire	UK:Orkney	Orkney	UK:Scot-N.Ire-Manx	SW.Scot-N.Ire	[3,15cM)	4.931	1.163	2.391	0.415	4.239	1.422	9395
Orkney	Wales	UK:Orkney	Orkney	UK:Wales	BorderWales	[3,15cM)	4.226	1.085	1.551	0.295	3.896	0.994	3388
Orkney	Wales	UK:Orkney	Orkney	UK:Wales	BorderWales	[3,15cM)	4.226	1.085	1.551	0.295	3.896	0.994	3388
Orkney	Wales	UK:Orkney	Orkney	UK:Wales	N.Wales	[3,15cM)	4.306	1.097	1.803	0.322	3.917	1.111	2537
Orkney	Wales	UK:Orkney	Orkney	UK:Wales	N.Wales	[3,15cM)	4.306	1.097	1.803	0.322	3.917	1.111	2537
Orkney	Wales	UK:Orkney	Orkney	UK:Wales	S.Wales	[3,15cM)	4.258	1.077	1.624	0.294	3.957	1.116	2647
Orkney	Wales	UK:Orkney	Orkney	UK:Wales	S.Wales	[3,15cM)	4.258	1.077	1.624	0.294	3.957	1.116	2647
IoMan	Ireland	UK:Scot-N.Ire-Manx	IoMan	IRL:Muns	N.Kerry	[3,15cM)	4.837	1.197	2.354	0.466	4.048	1.201	1536
IoMan	Ireland	UK:Scot-N.Ire-Manx	IoMan	IRL:Muns	N.Munster	[3,15cM)	4.746	1.176	2.137	0.425	4.036	1.122	10594
IoMan	Ireland	UK:Scot-N.Ire-Manx	IoMan	IRL:Muns	S.Munster	[3,15cM)	4.724	1.176	2.125	0.439	4.018	1.056	7817
IoMan	Ireland	UK:Scot-N.Ire-Manx	IoMan	IRL:S.Lein	Dublin_1	[3,15cM)	4.778	1.171	2.223	0.43	4.08	1.208	3984
IoMan	Ireland	UK:Scot-N.Ire-Manx	IoMan	IRL:S.Lein	Dublin_2	[3,15cM)	4.819	1.189	2.232	0.46	4.059	1.123	2394
IoMan	Ireland	UK:Scot-N.Ire-Manx	IoMan	IRL:S.Lein	Dublin_3	[3,15cM)	4.942	1.203	2.396	0.474	4.109	1.204	2124
IoMan	Ireland	UK:Scot-N.Ire-Manx	IoMan	IRL:S.Lein	W.Leinster	[3,15cM)	4.727	1.173	2.135	0.424	4.022	1.043	3855
IoMan	Ireland	UK:Scot-N.Ire-Manx	IoMan	IRL:S.Lein	Wexford	[3,15cM)	4.78	1.179	2.202	0.441	4.048	1.092	3342
IoMan	Ireland	UK:Scot-N.Ire-Manx	IoMan	IRL:W.Scot-Uls-Conn	Connacht	[3,15cM)	4.886	1.206	2.304	0.468	4.052	1.15	9882
IoMan	Ireland	UK:Scot-N.Ire-Manx	IoMan	IRL:W.Scot-Uls-Conn	N.Leinster	[3,15cM)	5.009	1.223	2.444	0.485	4.09	1.16	10985
IoMan	Ireland	UK:Scot-N.Ire-Manx	IoMan	IRL:W.Scot-Uls-Conn	W.Uls-Argy	[3,15cM)	5.094	1.223	2.534	0.488	4.16	1.266	7435
IoMan	England	UK:Scot-N.Ire-Manx	IoMan	UK:Cornwall	Cornwall_1	[3,15cM)	4.275	1.081	1.725	0.282	3.949	1.192	1103
IoMan	England	UK:Scot-N.Ire-Manx	IoMan	UK:Cornwall	Cornwall_2	[3,15cM)	4.364	1.101	1.623	0.329	3.979	1.076	710
IoMan	England	UK:Scot-N.Ire-Manx	IoMan	UK:Cornwall	Devon	[3,15cM)	4.3	1.098	1.62	0.313	3.921	1.038	1081
IoMan	England	UK:Scot-N.Ire-Manx	IoMan	UK:E-SE.Eng	Midlands	[3,15cM)	4.676	1.121	2.173	0.35	4.167	1.391	7754
IoMan	England	UK:Scot-N.Ire-Manx	IoMan	UK:E-SE.Eng	Norfolk-Suffolk	[3,15cM)	4.343	1.086	1.742	0.301	3.998	1.167	3423
IoMan	England	UK:Scot-N.Ire-Manx	IoMan	UK:E-SE.Eng	S.England	[3,15cM)	4.354	1.094	1.769	0.31	3.977	1.185	6139
IoMan	Orkney	UK:Scot-N.Ire-Manx	IoMan	UK:Orkney	Orkney	[3,15cM)	4.777	1.15	2.223	0.385	4.14	1.273	2238
IoMan	Orkney	UK:Scot-N.Ire-Manx	IoMan	UK:Orkney	Orkney	[3,15cM)	4.777	1.15	2.223	0.385	4.14	1.273	2238
IoMan	IoMan	UK:Scot-N.Ire-Manx	IoMan	UK:Scot-N.Ire-Manx	IoMan	[3,15cM)	25.325	4.395	16.529	2.639	5.699	1.508	1884
IoMan	England	UK:Scot-N.Ire-Manx	IoMan	UK:Scot-N.Ire-Manx	N.England	[3,15cM)	5.242	1.187	2.916	0.456	4.386	1.592	7585
IoMan	Scot-N.Ire	UK:Scot-N.Ire-Manx	IoMan	UK:Scot-N.Ire-Manx	NE.Scotland	[3,15cM)	4.746	1.142	2.207	0.378	4.146	1.309	2001
IoMan	Scot-N.Ire	UK:Scot-N.Ire-Manx	IoMan	UK:Scot-N.Ire-Manx	SW.Scot-N.Ire	[3,15cM)	4.958	1.167	2.451	0.426	4.24	1.421	4691
IoMan	Wales	UK:Scot-N.Ire-Manx	IoMan	UK:Wales	BorderWales	[3,15cM)	4.41	1.101	1.9	0.328	3.996	1.2	1652
IoMan	Wales	UK:Scot-N.Ire-Manx	IoMan	UK:Wales	N.Wales	[3,15cM)	4.66	1.123	2.065	0.372	4.16	1.347	1596
IoMan	Wales	UK:Scot-N.Ire-Manx	IoMan	UK:Wales	S.Wales	[3,15cM)	4.321	1.085	1.655	0.3	3.987	1.129	1359
England	Ireland	UK:Scot-N.Ire-Manx	N.England	IRL:Muns	N.Kerry	[3,15cM)	4.497	1.117	1.922	0.354	4.022	1.16	7460
England	Ireland	UK:Scot-N.Ire-Manx	N.England	IRL:Muns	N.Munster	[3,15cM)	4.529	1.121	1.968	0.354	4.038	1.209	53508
England	Ireland	UK:Scot-N.Ire-Manx	N.England	IRL:Muns	S.Munster	[3,15cM)	4.494	1.118	1.903	0.353	4.02	1.166	38361
England	Ireland	UK:Scot-N.Ire-Manx	N.England	IRL:S.Lein	Dublin_1	[3,15cM)	4.678	1.13	2.166	0.376	4.137	1.335	21046
England	Ireland	UK:Scot-N.Ire-Manx	N.England	IRL:S.Lein	Dublin_2	[3,15cM)	4.658	1.13	2.11	0.37	4.118	1.315	11853
England	Ireland	UK:Scot-N.Ire-Manx	N.England	IRL:S.Lein	Dublin_3	[3,15cM)	4.649	1.131	2.091	0.373	4.109	1.29	11017
England	Ireland	UK:Scot-N.Ire-Manx	N.England	IRL:S.Lein	W.Leinster	[3,15cM)	4.597	1.122	2.023	0.356	4.096	1.272	19762
England	Ireland	UK:Scot-N.Ire-Manx	N.England	IRL:S.Lein	Wexford	[3,15cM)	4.611	1.128	2.082	0.37	4.083	1.256	17119
England	Ireland	UK:Scot-N.Ire-Manx	N.England	IRL:W.Scot-Uls-Conn	Connacht	[3,15cM)	4.657	1.135	2.111	0.378	4.1	1.278	48814
England	Ireland	UK:Scot-N.Ire-Manx	N.England	IRL:W.Scot-Uls-Conn	N.Leinster	[3,15cM)	4.76	1.146	2.245	0.394	4.147	1.325	54903
England	Ireland	UK:Scot-N.Ire-Manx	N.England	IRL:W.Scot-Uls-Conn	W.Uls-Argy	[3,15cM)	4.896	1.161	2.383	0.416	4.21	1.385	38908
England	England	UK:Scot-N.Ire-Manx	N.England	UK:Cornwall	Cornwall_1	[3,15cM)	4.319	1.088	1.799	0.3	3.962	1.183	8321
England	England	UK:Scot-N.Ire-Manx	N.England	UK:Cornwall	Cornwall_2	[3,15cM)	4.349	1.091	1.759	0.307	3.987	1.173	5370
England	England	UK:Scot-N.Ire-Manx	N.England	UK:Cornwall	Devon	[3,15cM)	4.369	1.1	1.877	0.318	3.959	1.169	8144
England	England	UK:Scot-N.Ire-Manx	N.England	UK:E-SE.Eng	Midlands	[3,15cM)	4.881	1.145	2.433	0.395	4.252	1.491	64786
England	England	UK:Scot-N.Ire-Manx	N.England	UK:E-SE.Eng	Norfolk-Suffolk	[3,15cM)	4.57	1.111	2.091	0.342	4.107	1.37	29568
England	England	UK:Scot-N.Ire-Manx	N.England	UK:E-SE.Eng	S.England	[3,15cM)	4.456	1.109	1.938	0.339	4.014	1.233	50579
England	Orkney	UK:Scot-N.Ire-Manx	N.England	UK:Orkney	Orkney	[3,15cM)	4.729	1.133	2.188	0.372	4.174	1.401	14441
England	Orkney	UK:Scot-N.Ire-Manx	N.England	UK:Orkney	Orkney	[3,15cM)	4.729	1.133	2.188	0.372	4.174	1.401	14441
England	IoMan	UK:Scot-N.Ire-Manx	N.England	UK:Scot-N.Ire-Manx	IoMan	[3,15cM)	5.242	1.187	2.916	0.456	4.386	1.592	7585
England	England	UK:Scot-N.Ire-Manx	N.England	UK:Scot-N.Ire-Manx	N.England	[3,15cM)	6.817	1.352	4.814	0.682	4.977	2.031	43066
England	Scot-N.Ire	UK:Scot-N.Ire-Manx	N.England	UK:Scot-N.Ire-Manx	NE.Scotland	[3,15cM)	4.927	1.153	2.441	0.404	4.263	1.462	13571
England	Scot-N.Ire	UK:Scot-N.Ire-Manx	N.England	UK:Scot-N.Ire-Manx	SW.Scot-N.Ire	[3,15cM)	5.375	1.193	2.916	0.462	4.491	1.681	34656
England	Wales	UK:Scot-N.Ire-Manx	N.England	UK:Wales	BorderWales	[3,15cM)	4.507	1.115	2	0.346	4.035	1.248	12861
England	Wales	UK:Scot-N.Ire-Manx	N.England	UK:Wales	N.Wales	[3,15cM)	4.566	1.111	2.021	0.342	4.102	1.276	9041
England	Wales	UK:Scot-N.Ire-Manx	N.England	UK:Wales	S.Wales	[3,15cM)	4.386	1.09	1.825	0.303	4.016	1.214	9280
Scot-N.Ire	Ireland	UK:Scot-N.Ire-Manx	NE.Scotland	IRL:Muns	N.Kerry	[3,15cM)	4.638	1.156	2.023	0.399	4.01	1.048	2351
Scot-N.Ire	Ireland	UK:Scot-N.Ire-Manx	NE.Scotland	IRL:Muns	N.Munster	[3,15cM)	4.619	1.145	2.065	0.389	4.028	1.168	16717
Scot-N.Ire	Ireland	UK:Scot-N.Ire-Manx	NE.Scotland	IRL:Muns	S.Munster	[3,15cM)	4.617	1.143	2.011	0.386	4.039	1.153	12194
Scot-N.Ire	Ireland	UK:Scot-N.Ire-Manx	NE.Scotland	IRL:S.Lein	Dublin_1	[3,15cM)	4.639	1.142	2.057	0.387	4.057	1.163	6112
Scot-N.Ire	Ireland	UK:Scot-N.Ire-Manx	NE.Scotland	IRL:S.Lein	Dublin_2	[3,15cM)	4.678	1.141	2.172	0.393	4.097	1.254	3621
Scot-N.Ire	Ireland	UK:Scot-N.Ire-Manx	NE.Scotland	IRL:S.Lein	Dublin_3	[3,15cM)	4.577	1.135	2.013	0.375	4.026	1.171	3272
Scot-N.Ire	Ireland	UK:Scot-N.Ire-Manx	NE.Scotland	IRL:S.Lein	W.Leinster	[3,15cM)	4.647	1.144	2.242	0.401	4.057	1.222	6085
Scot-N.Ire	Ireland	UK:Scot-N.Ire-Manx	NE.Scotland	IRL:S.Lein	Wexford	[3,15cM)	4.609	1.146	2.179	0.395	4.011	1.159	5062
Scot-N.Ire	Ireland	UK:Scot-N.Ire-Manx	NE.Scotland	IRL:W.Scot-Uls-Conn	Connacht	[3,15cM)	4.679	1.155	2.099	0.403	4.045	1.138	15221
Scot-N.Ire	Ireland	UK:Scot-N.Ire-Manx	NE.Scotland	IRL:W.Scot-Uls-Conn	N.Leinster	[3,15cM)	4.737	1.163	2.172	0.417	4.07	1.182	16791
Scot-N.Ire	Ireland	UK:Scot-N.Ire-Manx	NE.Scotland	IRL:W.Scot-Uls-Conn	W.Uls-Argy	[3,15cM)	5.017	1.204	2.547	0.473	4.159	1.303	12207
Scot-N.Ire	England	UK:Scot-N.Ire-Manx	NE.Scotland	UK:Cornwall	Cornwall_1	[3,15cM)	4.315	1.086	1.752	0.296	3.972	1.169	2122
Scot-N.Ire	England	UK:Scot-N.Ire-Manx	NE.Scotland	UK:Cornwall	Cornwall_2	[3,15cM)	4.253	1.093	1.685	0.305	3.887	1.044	1376
Scot-N.Ire	England	UK:Scot-N.Ire-Manx	NE.Scotland	UK:Cornwall	Devon	[3,15cM)	4.317	1.09	1.711	0.302	3.956	1.134	2035
Scot-N.Ire	England	UK:Scot-N.Ire-Manx	NE.Scotland	UK:E-SE.Eng	Midlands	[3,15cM)	4.419	1.102	1.854	0.329	4.008	1.2	13462
Scot-N.Ire	England	UK:Scot-N.Ire-Manx	NE.Scotland	UK:E-SE.Eng	Norfolk-Suffolk	[3,15cM)	4.365	1.094	1.792	0.313	3.987	1.192	6916
Scot-N.Ire	England	UK:Scot-N.Ire-Manx	NE.Scotland	UK:E-SE.Eng	S.England	[3,15cM)	4.296	1.091	1.704	0.306	3.935	1.114	11856
Scot-N.Ire	Orkney	UK:Scot-N.Ire-Manx	NE.Scotland	UK:Orkney	Orkney	[3,15cM)	5.699	1.242	3.47	0.539	4.56	1.736	5980
Scot-N.Ire	Orkney	UK:Scot-N.Ire-Manx	NE.Scotland	UK:Orkney	Orkney	[3,15cM)	5.699	1.242	3.47	0.539	4.56	1.736	5980
Scot-N.Ire	IoMan	UK:Scot-N.Ire-Manx	NE.Scotland	UK:Scot-N.Ire-Manx	IoMan	[3,15cM)	4.746	1.142	2.207	0.378	4.146	1.309	2001
Scot-N.Ire	England	UK:Scot-N.Ire-Manx	NE.Scotland	UK:Scot-N.Ire-Manx	N.England	[3,15cM)	4.927	1.153	2.441	0.404	4.263	1.462	13571
Scot-N.Ire	Scot-N.Ire	UK:Scot-N.Ire-Manx	NE.Scotland	UK:Scot-N.Ire-Manx	NE.Scotland	[3,15cM)	11.085	1.98	13.254	1.869	5.222	1.978	3972
Scot-N.Ire	Scot-N.Ire	UK:Scot-N.Ire-Manx	NE.Scotland	UK:Scot-N.Ire-Manx	SW.Scot-N.Ire	[3,15cM)	5.164	1.188	2.711	0.456	4.334	1.484	8880
Scot-N.Ire	Wales	UK:Scot-N.Ire-Manx	NE.Scotland	UK:Wales	BorderWales	[3,15cM)	4.376	1.098	1.709	0.314	3.985	1.047	3162
Scot-N.Ire	Wales	UK:Scot-N.Ire-Manx	NE.Scotland	UK:Wales	N.Wales	[3,15cM)	4.438	1.107	1.95	0.352	4.004	1.186	2370
Scot-N.Ire	Wales	UK:Scot-N.Ire-Manx	NE.Scotland	UK:Wales	S.Wales	[3,15cM)	4.408	1.1	1.812	0.321	4.001	1.139	2326
Scot-N.Ire	Ireland	UK:Scot-N.Ire-Manx	SW.Scot-N.Ire	IRL:Muns	N.Kerry	[3,15cM)	4.905	1.182	2.351	0.443	4.148	1.282	5932
Scot-N.Ire	Ireland	UK:Scot-N.Ire-Manx	SW.Scot-N.Ire	IRL:Muns	N.Munster	[3,15cM)	4.915	1.181	2.399	0.44	4.162	1.31	42505
Scot-N.Ire	Ireland	UK:Scot-N.Ire-Manx	SW.Scot-N.Ire	IRL:Muns	S.Munster	[3,15cM)	4.844	1.174	2.33	0.432	4.119	1.257	30064
Scot-N.Ire	Ireland	UK:Scot-N.Ire-Manx	SW.Scot-N.Ire	IRL:S.Lein	Dublin_1	[3,15cM)	5.057	1.19	2.564	0.451	4.243	1.414	16139
Scot-N.Ire	Ireland	UK:Scot-N.Ire-Manx	SW.Scot-N.Ire	IRL:S.Lein	Dublin_2	[3,15cM)	5.083	1.194	2.548	0.455	4.253	1.399	9157
Scot-N.Ire	Ireland	UK:Scot-N.Ire-Manx	SW.Scot-N.Ire	IRL:S.Lein	Dublin_3	[3,15cM)	4.998	1.184	2.688	0.463	4.205	1.36	8519
Scot-N.Ire	Ireland	UK:Scot-N.Ire-Manx	SW.Scot-N.Ire	IRL:S.Lein	W.Leinster	[3,15cM)	4.983	1.184	2.487	0.447	4.2	1.353	15288
Scot-N.Ire	Ireland	UK:Scot-N.Ire-Manx	SW.Scot-N.Ire	IRL:S.Lein	Wexford	[3,15cM)	4.976	1.178	2.473	0.435	4.217	1.396	13468
Scot-N.Ire	Ireland	UK:Scot-N.Ire-Manx	SW.Scot-N.Ire	IRL:W.Scot-Uls-Conn	Connacht	[3,15cM)	5.068	1.201	2.529	0.464	4.219	1.366	39500
Scot-N.Ire	Ireland	UK:Scot-N.Ire-Manx	SW.Scot-N.Ire	IRL:W.Scot-Uls-Conn	N.Leinster	[3,15cM)	5.188	1.22	2.693	0.491	4.248	1.379	44345
Scot-N.Ire	Ireland	UK:Scot-N.Ire-Manx	SW.Scot-N.Ire	IRL:W.Scot-Uls-Conn	W.Uls-Argy	[3,15cM)	5.46	1.252	3.047	0.534	4.349	1.517	31115
Scot-N.Ire	England	UK:Scot-N.Ire-Manx	SW.Scot-N.Ire	UK:Cornwall	Cornwall_1	[3,15cM)	4.343	1.09	1.772	0.305	3.983	1.207	4825
Scot-N.Ire	England	UK:Scot-N.Ire-Manx	SW.Scot-N.Ire	UK:Cornwall	Cornwall_2	[3,15cM)	4.251	1.084	1.67	0.291	3.922	1.151	2968
Scot-N.Ire	England	UK:Scot-N.Ire-Manx	SW.Scot-N.Ire	UK:Cornwall	Devon	[3,15cM)	4.422	1.096	1.986	0.32	4.027	1.282	4607
Scot-N.Ire	England	UK:Scot-N.Ire-Manx	SW.Scot-N.Ire	UK:E-SE.Eng	Midlands	[3,15cM)	4.604	1.117	2.124	0.352	4.116	1.333	32079
Scot-N.Ire	England	UK:Scot-N.Ire-Manx	SW.Scot-N.Ire	UK:E-SE.Eng	Norfolk-Suffolk	[3,15cM)	4.419	1.098	1.856	0.317	4.022	1.237	15329
Scot-N.Ire	England	UK:Scot-N.Ire-Manx	SW.Scot-N.Ire	UK:E-SE.Eng	S.England	[3,15cM)	4.369	1.101	1.847	0.328	3.963	1.156	26748
Scot-N.Ire	Orkney	UK:Scot-N.Ire-Manx	SW.Scot-N.Ire	UK:Orkney	Orkney	[3,15cM)	4.931	1.163	2.391	0.415	4.239	1.422	9395
Scot-N.Ire	Orkney	UK:Scot-N.Ire-Manx	SW.Scot-N.Ire	UK:Orkney	Orkney	[3,15cM)	4.931	1.163	2.391	0.415	4.239	1.422	9395
Scot-N.Ire	IoMan	UK:Scot-N.Ire-Manx	SW.Scot-N.Ire	UK:Scot-N.Ire-Manx	IoMan	[3,15cM)	4.958	1.167	2.451	0.426	4.24	1.421	4691
Scot-N.Ire	England	UK:Scot-N.Ire-Manx	SW.Scot-N.Ire	UK:Scot-N.Ire-Manx	N.England	[3,15cM)	5.375	1.193	2.916	0.462	4.491	1.681	34656
Scot-N.Ire	Scot-N.Ire	UK:Scot-N.Ire-Manx	SW.Scot-N.Ire	UK:Scot-N.Ire-Manx	NE.Scotland	[3,15cM)	5.164	1.188	2.711	0.456	4.334	1.484	8880
Scot-N.Ire	Scot-N.Ire	UK:Scot-N.Ire-Manx	SW.Scot-N.Ire	UK:Scot-N.Ire-Manx	SW.Scot-N.Ire	[3,15cM)	5.966	1.276	4.114	0.604	4.621	1.752	11895
Scot-N.Ire	Wales	UK:Scot-N.Ire-Manx	SW.Scot-N.Ire	UK:Wales	BorderWales	[3,15cM)	4.49	1.116	1.91	0.342	4.025	1.218	7182
Scot-N.Ire	Wales	UK:Scot-N.Ire-Manx	SW.Scot-N.Ire	UK:Wales	N.Wales	[3,15cM)	4.67	1.123	2.148	0.362	4.15	1.326	5857
Scot-N.Ire	Wales	UK:Scot-N.Ire-Manx	SW.Scot-N.Ire	UK:Wales	S.Wales	[3,15cM)	4.524	1.111	1.956	0.338	4.065	1.211	5663
Wales	Ireland	UK:Wales	BorderWales	IRL:Muns	N.Kerry	[3,15cM)	4.404	1.096	1.851	0.32	4.015	1.212	2159
Wales	Ireland	UK:Wales	BorderWales	IRL:Muns	N.Munster	[3,15cM)	4.458	1.104	1.944	0.334	4.033	1.244	14697
Wales	Ireland	UK:Wales	BorderWales	IRL:Muns	S.Munster	[3,15cM)	4.512	1.115	1.989	0.35	4.038	1.21	10896
Wales	Ireland	UK:Wales	BorderWales	IRL:S.Lein	Dublin_1	[3,15cM)	4.519	1.108	2.058	0.337	4.065	1.287	5778
Wales	Ireland	UK:Wales	BorderWales	IRL:S.Lein	Dublin_2	[3,15cM)	4.516	1.107	1.971	0.34	4.074	1.256	3322
Wales	Ireland	UK:Wales	BorderWales	IRL:S.Lein	Dublin_3	[3,15cM)	4.535	1.118	2.048	0.36	4.049	1.245	3062
Wales	Ireland	UK:Wales	BorderWales	IRL:S.Lein	W.Leinster	[3,15cM)	4.466	1.111	1.916	0.341	4.012	1.189	5605
Wales	Ireland	UK:Wales	BorderWales	IRL:S.Lein	Wexford	[3,15cM)	4.591	1.12	2.02	0.351	4.102	1.275	4927
Wales	Ireland	UK:Wales	BorderWales	IRL:W.Scot-Uls-Conn	Connacht	[3,15cM)	4.444	1.107	1.916	0.335	4.006	1.176	12530
Wales	Ireland	UK:Wales	BorderWales	IRL:W.Scot-Uls-Conn	N.Leinster	[3,15cM)	4.468	1.11	1.912	0.344	4.019	1.186	13359
Wales	Ireland	UK:Wales	BorderWales	IRL:W.Scot-Uls-Conn	W.Uls-Argy	[3,15cM)	4.402	1.097	1.849	0.318	4.005	1.187	8473
Wales	England	UK:Wales	BorderWales	UK:Cornwall	Cornwall_1	[3,15cM)	4.465	1.104	1.909	0.335	4.044	1.227	3252
Wales	England	UK:Wales	BorderWales	UK:Cornwall	Cornwall_2	[3,15cM)	4.468	1.111	1.85	0.341	4.03	1.221	2093
Wales	England	UK:Wales	BorderWales	UK:Cornwall	Devon	[3,15cM)	4.488	1.111	1.911	0.343	4.043	1.22	3287
Wales	England	UK:Wales	BorderWales	UK:E-SE.Eng	Midlands	[3,15cM)	4.661	1.13	2.269	0.376	4.113	1.323	20008
Wales	England	UK:Wales	BorderWales	UK:E-SE.Eng	Norfolk-Suffolk	[3,15cM)	4.466	1.106	2.275	0.349	4.027	1.289	9395
Wales	England	UK:Wales	BorderWales	UK:E-SE.Eng	S.England	[3,15cM)	4.653	1.127	2.159	0.363	4.127	1.39	19024
Wales	Orkney	UK:Wales	BorderWales	UK:Orkney	Orkney	[3,15cM)	4.226	1.085	1.551	0.295	3.896	0.994	3388
Wales	Orkney	UK:Wales	BorderWales	UK:Orkney	Orkney	[3,15cM)	4.226	1.085	1.551	0.295	3.896	0.994	3388
Wales	IoMan	UK:Wales	BorderWales	UK:Scot-N.Ire-Manx	IoMan	[3,15cM)	4.41	1.101	1.9	0.328	3.996	1.2	1652
Wales	England	UK:Wales	BorderWales	UK:Scot-N.Ire-Manx	N.England	[3,15cM)	4.507	1.115	2	0.346	4.035	1.248	12861
Wales	Scot-N.Ire	UK:Wales	BorderWales	UK:Scot-N.Ire-Manx	NE.Scotland	[3,15cM)	4.376	1.098	1.709	0.314	3.985	1.047	3162
Wales	Scot-N.Ire	UK:Wales	BorderWales	UK:Scot-N.Ire-Manx	SW.Scot-N.Ire	[3,15cM)	4.49	1.116	1.91	0.342	4.025	1.218	7182
Wales	Wales	UK:Wales	BorderWales	UK:Wales	BorderWales	[3,15cM)	6.524	1.364	4.77	0.722	4.697	1.824	4478
Wales	Wales	UK:Wales	BorderWales	UK:Wales	N.Wales	[3,15cM)	6.428	1.386	3.82	0.673	4.618	1.587	7436
Wales	Wales	UK:Wales	BorderWales	UK:Wales	S.Wales	[3,15cM)	6.818	1.467	4.364	0.791	4.62	1.55	8814
Wales	Ireland	UK:Wales	N.Wales	IRL:Muns	N.Kerry	[3,15cM)	4.513	1.113	1.927	0.346	4.058	1.244	1837
Wales	Ireland	UK:Wales	N.Wales	IRL:Muns	N.Munster	[3,15cM)	4.523	1.123	1.896	0.354	4.027	1.151	13141
Wales	Ireland	UK:Wales	N.Wales	IRL:Muns	S.Munster	[3,15cM)	4.529	1.125	1.948	0.367	4.021	1.138	9728
Wales	Ireland	UK:Wales	N.Wales	IRL:S.Lein	Dublin_1	[3,15cM)	4.693	1.132	2.109	0.371	4.139	1.27	5174
Wales	Ireland	UK:Wales	N.Wales	IRL:S.Lein	Dublin_2	[3,15cM)	4.627	1.12	2.033	0.345	4.124	1.273	2913
Wales	Ireland	UK:Wales	N.Wales	IRL:S.Lein	Dublin_3	[3,15cM)	4.638	1.127	2.026	0.366	4.12	1.286	2744
Wales	Ireland	UK:Wales	N.Wales	IRL:S.Lein	W.Leinster	[3,15cM)	4.607	1.125	2.061	0.363	4.083	1.204	4826
Wales	Ireland	UK:Wales	N.Wales	IRL:S.Lein	Wexford	[3,15cM)	4.628	1.13	2.05	0.373	4.096	1.25	4216
Wales	Ireland	UK:Wales	N.Wales	IRL:W.Scot-Uls-Conn	Connacht	[3,15cM)	4.592	1.127	2.04	0.366	4.074	1.247	11288
Wales	Ireland	UK:Wales	N.Wales	IRL:W.Scot-Uls-Conn	N.Leinster	[3,15cM)	4.579	1.129	2.036	0.369	4.052	1.195	12176
Wales	Ireland	UK:Wales	N.Wales	IRL:W.Scot-Uls-Conn	W.Uls-Argy	[3,15cM)	4.54	1.125	1.983	0.367	4.034	1.156	7738
Wales	England	UK:Wales	N.Wales	UK:Cornwall	Cornwall_1	[3,15cM)	4.353	1.087	1.733	0.305	4.005	1.17	2089
Wales	England	UK:Wales	N.Wales	UK:Cornwall	Cornwall_2	[3,15cM)	4.501	1.088	1.925	0.301	4.138	1.344	1310
Wales	England	UK:Wales	N.Wales	UK:Cornwall	Devon	[3,15cM)	4.441	1.091	1.875	0.304	4.077	1.358	2074
Wales	England	UK:Wales	N.Wales	UK:E-SE.Eng	Midlands	[3,15cM)	4.917	1.153	2.425	0.413	4.254	1.415	14787
Wales	England	UK:Wales	N.Wales	UK:E-SE.Eng	Norfolk-Suffolk	[3,15cM)	4.542	1.107	2.015	0.325	4.089	1.285	6315
Wales	England	UK:Wales	N.Wales	UK:E-SE.Eng	S.England	[3,15cM)	4.666	1.118	2.153	0.348	4.161	1.349	12684
Wales	Orkney	UK:Wales	N.Wales	UK:Orkney	Orkney	[3,15cM)	4.306	1.097	1.803	0.322	3.917	1.111	2537
Wales	Orkney	UK:Wales	N.Wales	UK:Orkney	Orkney	[3,15cM)	4.306	1.097	1.803	0.322	3.917	1.111	2537
Wales	IoMan	UK:Wales	N.Wales	UK:Scot-N.Ire-Manx	IoMan	[3,15cM)	4.66	1.123	2.065	0.372	4.16	1.347	1596
Wales	England	UK:Wales	N.Wales	UK:Scot-N.Ire-Manx	N.England	[3,15cM)	4.566	1.111	2.021	0.342	4.102	1.276	9041
Wales	Scot-N.Ire	UK:Wales	N.Wales	UK:Scot-N.Ire-Manx	NE.Scotland	[3,15cM)	4.438	1.107	1.95	0.352	4.004	1.186	2370
Wales	Scot-N.Ire	UK:Wales	N.Wales	UK:Scot-N.Ire-Manx	SW.Scot-N.Ire	[3,15cM)	4.67	1.123	2.148	0.362	4.15	1.326	5857
[truncated: 2,732 more rows]
