# Supplementary material for: A genetic perspective on the recent demographic history of Ireland and Britain
Source: Eur J Hum Genet. 2025 Feb 5;33(4):538–45. doi: 10.1038/s41431-025-01794-0 (PMC11986122; doi:10.1038/s41431-025-01794-0)
Supplement: Supplementary file 7 — Supplemental Table 5 [file 41431_2025_1794_MOESM7_ESM.xlsx]

## Sheet: Sheet1
Level 1 Label	Level 2 Label	Level 3 Label	S.England	Norfolk-Suffolk	N.England	SW.Scot-N.Ire	NE.Scotland	IoMan	BorderWales	S.Wales	N.Wales	Cornwall_1	Devon	Cornwall_2	Orkney	N.Leinster	Connacht	W.Uls-Argy	N.Munster	S.Munster	N.Kerry	Dublin_1	W.Leinster	Wexford	Dublin_2	Dublin_3	Midlands
UK	East & South-East England	Midlands	6.95298e-05	8.66741e-05	0.000169098	0.000257132	0.00052154	0.0015212	0.000189671	0.00113582	0.00159732	0.000670601	0.000215956	0.000488479	0.00156748	0.00109735	0.00101364	0.000984757	0.00094788	0.00110736	0.00111323	0.00075357	0.000859085	0.000856921	0.000755323	0.000808731	NA
		S.England	NA	6.78723e-05	0.000208835	0.000280219	0.000546531	0.00158601	0.000172392	0.00112514	0.00158929	0.000622461	0.000134614	0.000457446	0.00157282	0.00115179	0.00104999	0.00104385	0.000972266	0.00114751	0.00116521	0.000769832	0.000860374	0.000894946	0.000778759	0.000850043	6.95298e-05
		Norfolk-Suffolk	6.78723e-05	NA	0.000228227	0.000323642	0.000589571	0.00164388	0.00022312	0.00119994	0.00166196	0.000664215	0.000200068	0.000478203	0.00158659	0.0012444	0.00114914	0.00113325	0.00107661	0.00125112	0.00126162	0.000852777	0.000976939	0.000975951	0.000879026	0.000918612	8.66741e-05
	Scotland & N.Ireland & Isle of Man	N.England	0.000208835	0.000228227	NA	0.000164913	0.000434283	0.00138542	0.00024725	0.00111279	0.00153969	0.000712941	0.000283724	0.000522284	0.00146015	0.00086357	0.000789257	0.00074018	0.000734833	0.000881454	0.000895631	0.000579035	0.000664993	0.000689738	0.000596589	0.000627889	0.000169098
		SW.Scot-N.Ire	0.000280219	0.000323642	0.000164913	NA	0.000306338	0.00126635	0.000257763	0.000981434	0.00144133	0.000657267	0.000319559	0.000526483	0.00139192	0.000530917	0.000459282	0.000406005	0.000440365	0.000588053	0.000613221	0.000315345	0.000387131	0.000447849	0.000333658	0.000330757	0.000257132
		NE.Scotland	0.000546531	0.000589571	0.000434283	0.000306338	NA	0.00149115	0.000524309	0.00125297	0.00165332	0.000951206	0.000556981	0.000775969	0.00153347	0.000828447	0.000757643	0.000727723	0.000737281	0.000864267	0.000939105	0.000619907	0.000683741	0.000784184	0.000584154	0.000650939	0.00052154
		IoMan	0.00158601	0.00164388	0.00138542	0.00126635	0.00149115	NA	0.00144745	0.00210132	0.00247211	0.00188015	0.00151729	0.00179046	0.00249323	0.00155506	0.0014998	0.00146482	0.00147529	0.00159448	0.00160619	0.00140667	0.00139623	0.00147603	0.00139956	0.00139224	0.0015212
	Wales	BorderWales	0.000172392	0.00022312	0.00024725	0.000257763	0.000524309	0.00144745	NA	0.000738933	0.00125402	0.000685736	0.000207006	0.000473807	0.00153628	0.000948401	0.000855048	0.000841837	0.000791676	0.000952713	0.00092156	0.00061775	0.000667143	0.000779517	0.0006532	0.000687752	0.000189671
		S.Wales	0.00112514	0.00119994	0.00111279	0.000981434	0.00125297	0.00210132	0.000738933	NA	0.00149286	0.0014338	0.00106846	0.00129944	0.00234828	0.00141194	0.00128663	0.00133625	0.00123158	0.00137264	0.00134973	0.00112542	0.0012099	0.00124023	0.00117613	0.00119778	0.00113582
		N.Wales	0.00158929	0.00166196	0.00153969	0.00144133	0.00165332	0.00247211	0.00125402	0.00149286	NA	0.00189085	0.00159891	0.00171091	0.00279422	0.00180884	0.00169228	0.00168205	0.00166939	0.00180691	0.00185157	0.00158169	0.00162279	0.0016559	0.00157305	0.00162577	0.00159732
	Cornwall	Cornwall_1	0.000622461	0.000664215	0.000712941	0.000657267	0.000951206	0.00188015	0.000685736	0.0014338	0.00189085	NA	0.00039811	0.000253384	0.00202561	0.00133692	0.00122137	0.00122093	0.0011631	0.00129589	0.00130939	0.000994363	0.00108521	0.00111544	0.000997184	0.00102234	0.000670601
		Devon	0.000134614	0.000200068	0.000283724	0.000319559	0.000556981	0.00151729	0.000207006	0.00106846	0.00159891	0.00039811	NA	0.000211079	0.00161553	0.00102731	0.000943481	0.000920715	0.00085266	0.00100173	0.00107293	0.000660423	0.000773542	0.000767765	0.000695686	0.000750169	0.000215956
		Cornwall_2	0.000457446	0.000478203	0.000522284	0.000526483	0.000775969	0.00179046	0.000473807	0.00129944	0.00171091	0.000253384	0.000211079	NA	0.00183791	0.00118271	0.00107678	0.0010495	0.00100865	0.00117891	0.00121533	0.000823039	0.000904299	0.000966496	0.000883202	0.000887894	0.000488479
	Orkney	Orkney	0.00157282	0.00158659	0.00146015	0.00139192	0.00153347	0.00249323	0.00153628	0.00234828	0.00279422	0.00202561	0.00161553	0.00183791	NA	0.00188105	0.00181263	0.00175964	0.00178775	0.00194107	0.00194794	0.00166946	0.00174291	0.00179552	0.00169805	0.00171452	0.00156748
Ireland	West Scotland & Ulster & Connacht	N.Leinster	0.00115179	0.0012444	0.00086357	0.000530917	0.000828447	0.00155506	0.000948401	0.00141194	0.00180884	0.00133692	0.00102731	0.00118271	0.00188105	NA	0.000133565	0.000149703	0.000240231	0.000390408	0.000414968	0.000210008	0.000257619	0.000404536	0.000231461	0.000248948	0.00109735
		Connacht	0.00104999	0.00114914	0.000789257	0.000459282	0.000757643	0.0014998	0.000855048	0.00128663	0.00169228	0.00122137	0.000943481	0.00107678	0.00181263	0.000133565	NA	0.000142287	0.00012039	0.000296094	0.000294312	0.000128996	0.000187235	0.000328535	0.000189545	0.000164587	0.00101364
		W.Uls-Argy	0.00104385	0.00113325	0.00074018	0.000406005	0.000727723	0.00146482	0.000841837	0.00133625	0.00168205	0.00122093	0.000920715	0.0010495	0.00175964	0.000149703	0.000142287	NA	0.000238829	0.000371554	0.000390203	0.000191079	0.000250494	0.000384788	0.000220286	0.000220246	0.000984757
	Munster	N.Munster	0.000972266	0.00107661	0.000734833	0.000440365	0.000737281	0.00147529	0.000791676	0.00123158	0.00166939	0.0011631	0.00085266	0.00100865	0.00178775	0.000240231	0.00012039	0.000238829	NA	0.000158843	0.00016769	0.00013839	0.000122442	0.00023938	0.00013909	0.000122301	0.00094788
		S.Munster	0.00114751	0.00125112	0.000881454	0.000588053	0.000864267	0.00159448	0.000952713	0.00137264	0.00180691	0.00129589	0.00100173	0.00117891	0.00194107	0.000390408	0.000296094	0.000371554	0.000158843	NA	0.000163532	0.000276666	0.000253787	0.000378311	0.000263696	0.000277013	0.00110736
		N.Kerry	0.00116521	0.00126162	0.000895631	0.000613221	0.000939105	0.00160619	0.00092156	0.00134973	0.00185157	0.00130939	0.00107293	0.00121533	0.00194794	0.000414968	0.000294312	0.000390203	0.00016769	0.000163532	NA	0.000292051	0.000291316	0.000430394	0.000315261	0.000293614	0.00111323
	Dublin	Dublin_1	0.000769832	0.000852777	0.000579035	0.000315345	0.000619907	0.00140667	0.00061775	0.00112542	0.00158169	0.000994363	0.000660423	0.000823039	0.00166946	0.000210008	0.000128996	0.000191079	0.00013839	0.000276666	0.000292051	NA	0.000104204	0.000180001	8.06217e-05	8.16122e-05	0.00075357
		W.Leinster	0.000860374	0.000976939	0.000664993	0.000387131	0.000683741	0.00139623	0.000667143	0.0012099	0.00162279	0.00108521	0.000773542	0.000904299	0.00174291	0.000257619	0.000187235	0.000250494	0.000122442	0.000253787	0.000291316	0.000104204	NA	0.000176855	7.4373e-05	6.87634e-05	0.000859085
		Wexford	0.000894946	0.000975951	0.000689738	0.000447849	0.000784184	0.00147603	0.000779517	0.00124023	0.0016559	0.00111544	0.000767765	0.000966496	0.00179552	0.000404536	0.000328535	0.000384788	0.00023938	0.000378311	0.000430394	0.000180001	0.000176855	NA	0.000161913	0.000145136	0.000856921
		Dublin_2	0.000778759	0.000879026	0.000596589	0.000333658	0.000584154	0.00139956	0.0006532	0.00117613	0.00157305	0.000997184	0.000695686	0.000883202	0.00169805	0.000231461	0.000189545	0.000220286	0.00013909	0.000263696	0.000315261	8.06217e-05	7.4373e-05	0.000161913	NA	0.000116125	0.000755323
		Dublin_3	0.000850043	0.000918612	0.000627889	0.000330757	0.000650939	0.00139224	0.000687752	0.00119778	0.00162577	0.00102234	0.000750169	0.000887894	0.00171452	0.000248948	0.000164587	0.000220246	0.000122301	0.000277013	0.000293614	8.16122e-05	6.87634e-05	0.000145136	0.000116125	NA	0.000808731
