# Supplementary material for: A genetic perspective on the recent demographic history of Ireland and Britain
Source: Eur J Hum Genet. 2025 Feb 5;33(4):538–45. doi: 10.1038/s41431-025-01794-0 (PMC11986122; doi:10.1038/s41431-025-01794-0)
Supplement: Supplementary file 8 — Supplemental Table 6 [file 41431_2025_1794_MOESM8_ESM.xlsx]

## Sheet: Sheet1
BIN	Region	CLST	avTotLen	seTotLen	avNSEG	seNSEG
[1,3cM)	IRL:Muns	N.Kerry	8.02066	0.340745	5.5122	0.224409
[1,3cM)	IRL:Muns	N.Munster	7.48479	0.143439	5.20629	0.0943205
[1,3cM)	IRL:Muns	S.Munster	7.85088	0.177288	5.44952	0.115597
[1,3cM)	IRL:S.Lein	Dublin_1	6.95736	0.227191	4.83568	0.156024
[1,3cM)	IRL:S.Lein	Dublin_2	7.24084	0.274242	5.15574	0.188413
[1,3cM)	IRL:S.Lein	Dublin_3	6.99706	0.333056	4.96429	0.232816
[1,3cM)	IRL:S.Lein	W.Leinster	7.11243	0.225443	4.95567	0.145541
[1,3cM)	IRL:S.Lein	Wexford	6.73452	0.258974	4.73596	0.174793
[1,3cM)	IRL:W.Scot-Uls-Conn	Connacht	7.413	0.148535	5.15886	0.0980208
[1,3cM)	IRL:W.Scot-Uls-Conn	N.Leinster	7.66218	0.159743	5.28817	0.104583
[1,3cM)	IRL:W.Scot-Uls-Conn	W.Uls-Argy	7.43938	0.187029	5.13783	0.122243
[1,3cM)	UK:Cornwall	Cornwall_1	6.60414	0.345387	4.63793	0.217453
[1,3cM)	UK:Cornwall	Cornwall_2	6.22326	0.341348	4.39474	0.252759
[1,3cM)	UK:Cornwall	Devon	5.73014	0.28721	4.06481	0.18571
[1,3cM)	UK:E-SE.Eng	Midlands	5.91706	0.118453	4.24918	0.0810462
[1,3cM)	UK:E-SE.Eng	Norfolk-Suffolk	5.78696	0.163163	4.14243	0.11124
[1,3cM)	UK:E-SE.Eng	S.England	6.08422	0.118463	4.32483	0.08179
[1,3cM)	UK:Orkney	Orkney	8.63978	0.298763	5.73381	0.187609
[1,3cM)	UK:Scot-N.Ire-Manx	IoMan	8.2144	0.440052	5.47692	0.285976
[1,3cM)	UK:Scot-N.Ire-Manx	N.England	6.09359	0.150363	4.32385	0.100864
[1,3cM)	UK:Scot-N.Ire-Manx	NE.Scotland	6.4666	0.284477	4.40496	0.178214
[1,3cM)	UK:Scot-N.Ire-Manx	SW.Scot-N.Ire	6.18633	0.183201	4.36293	0.124628
[1,3cM)	UK:Wales	BorderWales	6.22016	0.263358	4.36601	0.172437
[1,3cM)	UK:Wales	N.Wales	9.46132	0.404796	6.08182	0.243389
[1,3cM)	UK:Wales	S.Wales	7.75113	0.332667	5.21138	0.221542
[3,5cM)	IRL:Muns	N.Kerry	4.44527	0.447946	1.2	0.106904
[3,5cM)	IRL:Muns	N.Munster	4.81061	0.251597	1.26471	0.0652437
[3,5cM)	IRL:Muns	S.Munster	4.68668	0.186918	1.22	0.0462317
[3,5cM)	IRL:S.Lein	Dublin_1	3.98309	0.128141	1.02941	0.0294118
[3,5cM)	IRL:S.Lein	Dublin_2	3.75176	0.151292	1	0
[3,5cM)	IRL:S.Lein	Dublin_3	3.90583	0.138853	1	0
[3,5cM)	IRL:S.Lein	W.Leinster	4.62912	0.294559	1.19512	0.0717339
[3,5cM)	IRL:S.Lein	Wexford	4.50612	0.268865	1.175	0.0608434
[3,5cM)	IRL:W.Scot-Uls-Conn	Connacht	4.33514	0.192804	1.17094	0.0442553
[3,5cM)	IRL:W.Scot-Uls-Conn	N.Leinster	4.34902	0.146654	1.14504	0.0361411
[3,5cM)	IRL:W.Scot-Uls-Conn	W.Uls-Argy	4.69337	0.245346	1.24444	0.0618304
[3,5cM)	UK:Cornwall	Cornwall_1	5.40758	0.406075	1.39474	0.10356
[3,5cM)	UK:Cornwall	Cornwall_2	4.00325	0.257798	1.08333	0.0833333
[3,5cM)	UK:Cornwall	Devon	4.1109	0.32624	1.09524	0.0656383
[3,5cM)	UK:E-SE.Eng	Midlands	4.4481	0.216706	1.16949	0.0548764
[3,5cM)	UK:E-SE.Eng	Norfolk-Suffolk	5.16578	0.582596	1.37838	0.136182
[3,5cM)	UK:E-SE.Eng	S.England	4.766	0.358728	1.24194	0.0967081
[3,5cM)	UK:Orkney	Orkney	6.63252	0.56396	1.69565	0.135863
[3,5cM)	UK:Scot-N.Ire-Manx	IoMan	6.1848	0.73929	1.52	0.16452
[3,5cM)	UK:Scot-N.Ire-Manx	N.England	4.74423	0.320237	1.21667	0.0716696
[3,5cM)	UK:Scot-N.Ire-Manx	NE.Scotland	4.67665	0.580359	1.22581	0.136859
[3,5cM)	UK:Scot-N.Ire-Manx	SW.Scot-N.Ire	4.44763	0.311135	1.14815	0.0696696
[3,5cM)	UK:Wales	BorderWales	4.76417	0.452455	1.29167	0.127393
[3,5cM)	UK:Wales	N.Wales	6.37587	0.48406	1.63934	0.12154
[3,5cM)	UK:Wales	S.Wales	4.82485	0.312632	1.23404	0.0816842
≥5cM	IRL:Muns	N.Kerry	9.125	1.38913	1.16667	0.166667
≥5cM	IRL:Muns	N.Munster	13.5534	1.74724	1.38333	0.109161
≥5cM	IRL:Muns	S.Munster	13.1371	1.32792	1.42647	0.103317
≥5cM	IRL:S.Lein	Dublin_1	10.0775	2.28231	1.2	0.144749
≥5cM	IRL:S.Lein	Dublin_2	9.18929	2.42204	1.28571	0.285714
≥5cM	IRL:S.Lein	Dublin_3	7.0795	0.959202	1	0
≥5cM	IRL:S.Lein	W.Leinster	14.9304	3.78999	1.41379	0.2017
≥5cM	IRL:S.Lein	Wexford	8.09579	0.720876	1.06061	0.04218
≥5cM	IRL:W.Scot-Uls-Conn	Connacht	12.5966	1.3737	1.27586	0.0844652
≥5cM	IRL:W.Scot-Uls-Conn	N.Leinster	10.7297	1.19971	1.18519	0.0558633
≥5cM	IRL:W.Scot-Uls-Conn	W.Uls-Argy	14.6243	1.78154	1.48438	0.121972
≥5cM	UK:Cornwall	Cornwall_1	28.9719	10.2302	2.16216	0.50002
≥5cM	UK:Cornwall	Cornwall_2	13.2434	2.59327	1.23077	0.121626
≥5cM	UK:Cornwall	Devon	8.62433	2.33716	1	0
≥5cM	UK:E-SE.Eng	Midlands	22.843	8.25889	1.70588	0.368669
≥5cM	UK:E-SE.Eng	Norfolk-Suffolk	42.3501	11.1614	2.72727	0.556083
≥5cM	UK:E-SE.Eng	S.England	39.9263	9.93573	2.52083	0.520833
≥5cM	UK:Orkney	Orkney	26.404	4.13111	2.38235	0.251448
≥5cM	UK:Scot-N.Ire-Manx	IoMan	30.4064	13.665	2.44	0.594643
≥5cM	UK:Scot-N.Ire-Manx	N.England	38.7688	18.3985	2.27907	0.653236
≥5cM	UK:Scot-N.Ire-Manx	NE.Scotland	22.8624	4.0635	2.19048	0.328192
≥5cM	UK:Scot-N.Ire-Manx	SW.Scot-N.Ire	14.1152	2.30782	1.30769	0.133235
≥5cM	UK:Wales	BorderWales	29.6569	12.7998	1.77778	0.461282
≥5cM	UK:Wales	N.Wales	22.3509	8.68535	1.82609	0.362898
≥5cM	UK:Wales	S.Wales	16.9092	4.07711	1.6087	0.241729
