# Supplementary material for: A genetic perspective on the recent demographic history of Ireland and Britain
Source: Eur J Hum Genet. 2025 Feb 5;33(4):538–45. doi: 10.1038/s41431-025-01794-0 (PMC11986122; doi:10.1038/s41431-025-01794-0)
Supplement: Supplementary file 9 — Supplemental Table 7 [file 41431_2025_1794_MOESM9_ESM.xlsx]

## Sheet: Sheet1
Parent_Community	Genetic_Community	NE_Gen0	LWR_CI_Gen0	UPR_CI_Gen0	NE_Gen15	LWR_CI_Gen15	UPR_CI_Gen15	NE_Gen40	LWR_CI_Gen40	UPR_CI_Gen40	NE_Gen100	LWR_CI_Gen100	UPR_CI_Gen100
(UK) -- E-SE.Eng	Midlands	2610000	1780000	6500000	170000	153000	189000	125000	114000	141000	50600	36500	78300
(UK) -- E-SE.Eng	S.England	1250000	929000	1930000	374000	308000	485000	270000	224000	375000	22800	17600	29900
(UK) -- E-SE.Eng	Norfolk-Suffolk	473000	255000	1160000	237000	169000	353000	228000	164000	415000	27800	15600	53300
(UK) -- Scot-N.Ire-Manx	N.England	660000	471000	1030000	45400	42400	49100	96900	87400	107000	140000	84700	201000
(UK) -- Scot-N.Ire-Manx	SW.Scot-N.Ire	792000	371000	2080000	100000	90000	111000	80100	71500	90000	65300	48000	76700
(UK) -- Scot-N.Ire-Manx	NE.Scotland	171000	104000	275000	19100	15800	51500	52100	28000	110000	255000	25200	4890000
(UK) -- Scot-N.Ire-Manx	IoMan	40200	22100	78400	3710	3350	4270	23600	15900	37300	173000	46300	1280000
(UK) -- Wales	BorderWales	271000	142000	708000	97000	72700	152000	59800	39000	79300	151000	50900	2380000
(UK) -- Wales	S.Wales	89700	47200	154000	9780	8920	11000	14300	13200	17000	72300	37900	168000
(UK) -- Wales	N.Wales	141000	61200	380000	5790	4990	6730	10400	9040	13000	81600	54300	209000
(UK) -- Cornwall	Cornwall_1	73100	42300	126000	20800	15900	29300	23900	16000	48600	10900000	59900	5520000000
(UK) -- Cornwall	Devon	255000	119000	728000	78900	61000	151000	106000	57800	149000	23700	12800	109000
(UK) -- Cornwall	Cornwall_2	97600	36400	301000	50900	30500	157000	19100	15200	41400	17200000	150000	13500000000
(UK) -- Orkney	Orkney	20300	16400	24500	3500	3330	3680	44700	35500	58300	721000	282000	1620000
(IRL) -- W.Scot-Uls-Conn	N.Leinster	551000	446000	781000	38100	35000	40000	25100	23700	26800	40600	31600	47700
(IRL) -- W.Scot-Uls-Conn	Connacht	580000	419000	747000	58000	55000	62900	29700	28800	30600	26300	24700	28600
(IRL) -- W.Scot-Uls-Conn	W.Uls-Argy	440000	312000	760000	48600	45200	56400	29300	23000	31500	36200	27300	129000
(IRL) -- Muns	N.Munster	931000	735000	1200000	68800	65600	71900	33100	31500	34200	28900	27200	37200
(IRL) -- Muns	S.Munster	434000	327000	719000	30100	28600	32000	25300	21200	27600	39800	28000	146000
(IRL) -- Muns	N.Kerry	108000	41200	248000	30700	21500	59000	26000	15400	39300	20400	6870	106000
(IRL) -- S.Lein	Dublin_1	446000	264000	1120000	68600	61000	84200	39100	29000	41700	39900	34400	211000
(IRL) -- S.Lein	W.Leinster	183000	129000	254000	52200	48000	57900	34200	31800	37100	29000	22300	32900
(IRL) -- S.Lein	Wexford	130000	64800	264000	26500	23000	33300	29200	24700	32900	76200	46900	266000
(IRL) -- S.Lein	Dublin_2	472000	108000	9880000	49700	37600	59100	38100	32100	44900	45800	27900	108000
(IRL) -- S.Lein	Dublin_3	1210000	452000	4770000	55400	45700	73900	36000	29300	42600	37700	21300	76100
