# Supplementary material for: A genetic perspective on the recent demographic history of Ireland and Britain
Source: Eur J Hum Genet. 2025 Feb 5;33(4):538–45. doi: 10.1038/s41431-025-01794-0 (PMC11986122; doi:10.1038/s41431-025-01794-0)
Supplement: Supplementary file 10 — Supplemental Table 8 [file 41431_2025_1794_MOESM10_ESM.xlsx]

## Sheet: Sheet1
Country1	Region1	CLST1	Country2	Region2	CLST2	avTotLen	avNSEG	stdevTotLen	stdevNSEG	avRatio_TotLen_NSEG	stdevRatio_TotLen_NSEG	NPairs	BIN
Ireland	IRL:Muns	N.Kerry	Belgium	NW Belgium	BEL1	5.801	3.741	2.967	1.832	1.55	0.256	20851	[1,3cM)
Ireland	IRL:Muns	N.Kerry	Belgium	N Belgium	BEL2	5.801	3.74	2.967	1.84	1.552	0.255	17712	[1,3cM)
Ireland	IRL:Muns	N.Kerry	Denmark	Denmark	DEN1	6.479	4.147	3.199	1.968	1.562	0.244	25461	[1,3cM)
Ireland	IRL:Muns	N.Kerry	Finland	Finland	FIN1	5.051	3.264	2.656	1.649	1.549	0.275	3455	[1,3cM)
Ireland	IRL:Muns	N.Kerry	Finland	Finland	FIN10	5.286	3.407	2.777	1.719	1.551	0.262	5129	[1,3cM)
Ireland	IRL:Muns	N.Kerry	Finland	Finland	FIN11	5.431	3.488	2.802	1.731	1.557	0.26	7214	[1,3cM)
Ireland	IRL:Muns	N.Kerry	Finland	Finland	FIN2	5.397	3.467	2.887	1.768	1.553	0.267	2922	[1,3cM)
Ireland	IRL:Muns	N.Kerry	Finland	Finland	FIN3	5.102	3.289	2.732	1.693	1.552	0.272	6949	[1,3cM)
Ireland	IRL:Muns	N.Kerry	Finland	Finland	FIN4	5.149	3.319	2.75	1.705	1.552	0.269	5741	[1,3cM)
Ireland	IRL:Muns	N.Kerry	Finland	Finland	FIN5	5.049	3.257	2.717	1.675	1.548	0.269	6273	[1,3cM)
Ireland	IRL:Muns	N.Kerry	Finland	Finland	FIN7	5.451	3.505	2.852	1.77	1.557	0.261	3027	[1,3cM)
Ireland	IRL:Muns	N.Kerry	Finland	Finland	FIN8	5.188	3.325	2.778	1.69	1.554	0.277	3251	[1,3cM)
Ireland	IRL:Muns	N.Kerry	Finland	Finland	FIN9	5.196	3.341	2.75	1.701	1.556	0.267	5897	[1,3cM)
Ireland	IRL:Muns	N.Kerry	France	Paris	FRA1	6.83	4.405	3.267	2.022	1.549	0.23	7059	[1,3cM)
Ireland	IRL:Muns	N.Kerry	France	NW France	FRA2	5.519	3.584	2.839	1.769	1.539	0.256	14456	[1,3cM)
Ireland	IRL:Muns	N.Kerry	France	NE France	FRA3	4.895	3.208	2.657	1.668	1.524	0.27	9252	[1,3cM)
Ireland	IRL:Muns	N.Kerry	Germany	E Germany	GER1	6.145	3.948	3.062	1.892	1.556	0.247	13621	[1,3cM)
Ireland	IRL:Muns	N.Kerry	Germany	E Germany	GER2	5.765	3.709	3.001	1.848	1.555	0.262	3599	[1,3cM)
Ireland	IRL:Muns	N.Kerry	Germany	N Germany	GER3	5.295	3.435	2.793	1.741	1.54	0.259	12255	[1,3cM)
Ireland	IRL:Muns	N.Kerry	Germany	N Germany	GER4	5.324	3.448	2.803	1.737	1.543	0.263	17423	[1,3cM)
Ireland	IRL:Muns	N.Kerry	Germany	W Germany	GER5	5.255	3.407	2.786	1.733	1.543	0.267	25391	[1,3cM)
Ireland	IRL:Muns	N.Kerry	Germany	W Germany	GER7	5.861	3.775	3.014	1.865	1.552	0.252	11884	[1,3cM)
Ireland	IRL:Muns	N.Kerry	Italy	Italy	ITL1	3.821	2.524	2.186	1.373	1.512	0.297	16950	[1,3cM)
Ireland	IRL:Muns	N.Kerry	Italy	S Italy	ITL2	3.822	2.532	2.151	1.367	1.513	0.302	7288	[1,3cM)
Ireland	IRL:Muns	N.Kerry	Italy	S Italy	ITL3	3.238	2.168	1.883	1.198	1.493	0.308	11622	[1,3cM)
Ireland	IRL:Muns	N.Kerry	Italy	S Italy	ITL4	2.736	1.842	1.561	0.992	1.487	0.33	10977	[1,3cM)
Ireland	IRL:Muns	N.Kerry	Norway	SE Norway	NOR1	6.761	4.306	3.294	2.016	1.567	0.237	7356	[1,3cM)
Ireland	IRL:Muns	N.Kerry	Norway	SW Norway	NOR10	6.99	4.424	3.326	2.023	1.581	0.241	5984	[1,3cM)
Ireland	IRL:Muns	N.Kerry	Norway	SW Norway	NOR11	6.771	4.309	3.283	2.017	1.573	0.244	5584	[1,3cM)
Ireland	IRL:Muns	N.Kerry	Norway	W Norway	NOR12	6.782	4.311	3.324	2.032	1.575	0.241	6951	[1,3cM)
Ireland	IRL:Muns	N.Kerry	Norway	W Norway	NOR13	6.995	4.445	3.301	2.02	1.572	0.236	2675	[1,3cM)
Ireland	IRL:Muns	N.Kerry	Norway	SE Norway	NOR2	6.689	4.276	3.334	2.038	1.564	0.253	2016	[1,3cM)
Ireland	IRL:Muns	N.Kerry	Norway	SE Norway	NOR3	6.794	4.324	3.298	2.015	1.57	0.24	7352	[1,3cM)
Ireland	IRL:Muns	N.Kerry	Norway	C Norway	NOR4	6.949	4.397	3.333	2.017	1.579	0.241	3719	[1,3cM)
Ireland	IRL:Muns	N.Kerry	Norway	C Norway	NOR5	6.706	4.272	3.269	2.006	1.571	0.245	8395	[1,3cM)
Ireland	IRL:Muns	N.Kerry	Norway	SE Norway	NOR6	6.669	4.241	3.272	1.998	1.573	0.248	9367	[1,3cM)
Ireland	IRL:Muns	N.Kerry	Norway	SE Norway	NOR7	7.129	4.509	3.304	2.029	1.583	0.241	2030	[1,3cM)
Ireland	IRL:Muns	N.Kerry	Norway	SW Norway	NOR8	7.215	4.56	3.426	2.088	1.581	0.232	3974	[1,3cM)
Ireland	IRL:Muns	N.Kerry	Norway	SW Norway	NOR9	7.177	4.541	3.385	2.059	1.579	0.237	6155	[1,3cM)
Ireland	IRL:Muns	N.Kerry	Poland	Poland	POL1	4.857	3.169	2.609	1.627	1.531	0.268	7442	[1,3cM)
Ireland	IRL:Muns	N.Kerry	Spain	Spain	SPN1	4.492	2.962	2.472	1.564	1.517	0.276	18047	[1,3cM)
Ireland	IRL:Muns	N.Kerry	Sweden	CE Sweden	SWE1	6.188	3.969	3.078	1.899	1.558	0.246	17719	[1,3cM)
Ireland	IRL:Muns	N.Kerry	Sweden	S Sweden	SWE10	6.33	4.058	3.138	1.939	1.562	0.248	16427	[1,3cM)
Ireland	IRL:Muns	N.Kerry	Sweden	Sweden	SWE11	6.451	4.13	3.159	1.955	1.564	0.242	8875	[1,3cM)
Ireland	IRL:Muns	N.Kerry	Sweden	S Sweden	SWE12	6.244	3.994	3.116	1.92	1.565	0.25	19120	[1,3cM)
Ireland	IRL:Muns	N.Kerry	Sweden	CE Sweden	SWE4	6.18	3.955	3.095	1.899	1.563	0.245	2247	[1,3cM)
Ireland	IRL:Muns	N.Kerry	Sweden	S Sweden	SWE5	6.129	3.92	3.095	1.906	1.563	0.258	2662	[1,3cM)
Ireland	IRL:Muns	N.Kerry	Sweden	S Sweden	SWE6	6.421	4.127	3.194	1.97	1.555	0.244	5144	[1,3cM)
Ireland	IRL:Muns	N.Kerry	Sweden	S Sweden	SWE7	6.224	3.972	3.113	1.913	1.567	0.248	3456	[1,3cM)
Ireland	IRL:Muns	N.Kerry	Sweden	S Sweden	SWE8	5.636	3.634	2.917	1.827	1.554	0.259	2153	[1,3cM)
Ireland	IRL:Muns	N.Kerry	Sweden	Gotland	SWE9	5.741	3.697	2.984	1.849	1.556	0.258	3505	[1,3cM)
Ireland	IRL:Muns	N.Munster	Belgium	NW Belgium	BEL1	5.791	3.73	2.956	1.828	1.552	0.256	146057	[1,3cM)
Ireland	IRL:Muns	N.Munster	Belgium	N Belgium	BEL2	5.811	3.744	2.969	1.836	1.552	0.255	124318	[1,3cM)
Ireland	IRL:Muns	N.Munster	Denmark	Denmark	DEN1	6.461	4.127	3.185	1.956	1.565	0.245	178556	[1,3cM)
Ireland	IRL:Muns	N.Munster	Finland	Finland	FIN1	5.037	3.235	2.716	1.676	1.557	0.274	24130	[1,3cM)
Ireland	IRL:Muns	N.Munster	Finland	Finland	FIN10	5.315	3.413	2.817	1.733	1.557	0.269	35940	[1,3cM)
Ireland	IRL:Muns	N.Munster	Finland	Finland	FIN11	5.409	3.468	2.833	1.747	1.56	0.266	50446	[1,3cM)
Ireland	IRL:Muns	N.Munster	Finland	Finland	FIN2	5.396	3.459	2.827	1.74	1.559	0.267	20493	[1,3cM)
Ireland	IRL:Muns	N.Munster	Finland	Finland	FIN3	5.053	3.254	2.694	1.668	1.553	0.274	48918	[1,3cM)
Ireland	IRL:Muns	N.Munster	Finland	Finland	FIN4	5.143	3.304	2.741	1.69	1.556	0.271	40203	[1,3cM)
Ireland	IRL:Muns	N.Munster	Finland	Finland	FIN5	5.033	3.239	2.689	1.666	1.555	0.275	43898	[1,3cM)
Ireland	IRL:Muns	N.Munster	Finland	Finland	FIN7	5.459	3.505	2.83	1.754	1.56	0.267	21138	[1,3cM)
Ireland	IRL:Muns	N.Munster	Finland	Finland	FIN8	5.29	3.389	2.789	1.709	1.56	0.271	22615	[1,3cM)
Ireland	IRL:Muns	N.Munster	Finland	Finland	FIN9	5.223	3.349	2.766	1.705	1.56	0.27	41419	[1,3cM)
Ireland	IRL:Muns	N.Munster	France	Paris	FRA1	6.872	4.424	3.321	2.056	1.554	0.233	49367	[1,3cM)
Ireland	IRL:Muns	N.Munster	France	NW France	FRA2	5.492	3.562	2.862	1.783	1.541	0.26	101203	[1,3cM)
Ireland	IRL:Muns	N.Munster	France	NE France	FRA3	4.852	3.179	2.624	1.648	1.526	0.273	64926	[1,3cM)
Ireland	IRL:Muns	N.Munster	Germany	E Germany	GER1	6.199	3.975	3.111	1.917	1.56	0.249	95622	[1,3cM)
Ireland	IRL:Muns	N.Munster	Germany	E Germany	GER2	5.658	3.649	2.934	1.817	1.55	0.257	25119	[1,3cM)
Ireland	IRL:Muns	N.Munster	Germany	N Germany	GER3	5.278	3.418	2.788	1.732	1.544	0.264	85709	[1,3cM)
Ireland	IRL:Muns	N.Munster	Germany	N Germany	GER4	5.338	3.452	2.818	1.748	1.546	0.265	122028	[1,3cM)
Ireland	IRL:Muns	N.Munster	Germany	W Germany	GER5	5.242	3.396	2.776	1.726	1.544	0.266	177937	[1,3cM)
Ireland	IRL:Muns	N.Munster	Germany	W Germany	GER7	5.779	3.718	2.97	1.835	1.554	0.258	83392	[1,3cM)
Ireland	IRL:Muns	N.Munster	Italy	Italy	ITL1	3.825	2.53	2.166	1.366	1.511	0.296	118400	[1,3cM)
Ireland	IRL:Muns	N.Munster	Italy	S Italy	ITL2	3.789	2.514	2.15	1.362	1.507	0.296	51321	[1,3cM)
Ireland	IRL:Muns	N.Munster	Italy	S Italy	ITL3	3.216	2.149	1.873	1.185	1.495	0.315	81450	[1,3cM)
Ireland	IRL:Muns	N.Munster	Italy	S Italy	ITL4	2.706	1.826	1.562	0.987	1.481	0.33	77022	[1,3cM)
Ireland	IRL:Muns	N.Munster	Norway	SE Norway	NOR1	6.752	4.282	3.288	2.004	1.576	0.244	51557	[1,3cM)
Ireland	IRL:Muns	N.Munster	Norway	SW Norway	NOR10	6.973	4.418	3.322	2.021	1.578	0.238	42027	[1,3cM)
Ireland	IRL:Muns	N.Munster	Norway	SW Norway	NOR11	6.682	4.263	3.252	2.001	1.568	0.239	39080	[1,3cM)
Ireland	IRL:Muns	N.Munster	Norway	W Norway	NOR12	6.69	4.257	3.249	1.983	1.571	0.243	48688	[1,3cM)
Ireland	IRL:Muns	N.Munster	Norway	W Norway	NOR13	6.945	4.413	3.319	2.034	1.575	0.237	18731	[1,3cM)
Ireland	IRL:Muns	N.Munster	Norway	SE Norway	NOR2	6.704	4.26	3.277	2.003	1.573	0.247	14160	[1,3cM)
Ireland	IRL:Muns	N.Munster	Norway	SE Norway	NOR3	6.834	4.337	3.306	2.02	1.576	0.243	51599	[1,3cM)
Ireland	IRL:Muns	N.Munster	Norway	C Norway	NOR4	7.006	4.432	3.38	2.049	1.579	0.239	26129	[1,3cM)
Ireland	IRL:Muns	N.Munster	Norway	C Norway	NOR5	6.716	4.277	3.279	2.011	1.571	0.242	58922	[1,3cM)
Ireland	IRL:Muns	N.Munster	Norway	SE Norway	NOR6	6.712	4.266	3.272	1.998	1.573	0.244	65660	[1,3cM)
Ireland	IRL:Muns	N.Munster	Norway	SE Norway	NOR7	7.037	4.455	3.343	2.029	1.579	0.238	14177	[1,3cM)
Ireland	IRL:Muns	N.Munster	Norway	SW Norway	NOR8	7.246	4.577	3.416	2.077	1.583	0.236	27893	[1,3cM)
Ireland	IRL:Muns	N.Munster	Norway	SW Norway	NOR9	7.196	4.552	3.41	2.075	1.581	0.237	43180	[1,3cM)
Ireland	IRL:Muns	N.Munster	Poland	Poland	POL1	4.821	3.137	2.606	1.626	1.537	0.273	51827	[1,3cM)
Ireland	IRL:Muns	N.Munster	Spain	Spain	SPN1	4.457	2.939	2.455	1.553	1.517	0.278	126368	[1,3cM)
Ireland	IRL:Muns	N.Munster	Sweden	CE Sweden	SWE1	6.212	3.971	3.106	1.909	1.564	0.249	124464	[1,3cM)
Ireland	IRL:Muns	N.Munster	Sweden	S Sweden	SWE10	6.357	4.067	3.157	1.941	1.563	0.245	115145	[1,3cM)
Ireland	IRL:Muns	N.Munster	Sweden	Sweden	SWE11	6.451	4.119	3.181	1.954	1.567	0.246	62162	[1,3cM)
Ireland	IRL:Muns	N.Munster	Sweden	S Sweden	SWE12	6.207	3.973	3.104	1.909	1.562	0.249	134094	[1,3cM)
Ireland	IRL:Muns	N.Munster	Sweden	CE Sweden	SWE4	6.109	3.9	3.096	1.893	1.565	0.255	15753	[1,3cM)
Ireland	IRL:Muns	N.Munster	Sweden	S Sweden	SWE5	6.242	3.977	3.133	1.918	1.569	0.25	18591	[1,3cM)
Ireland	IRL:Muns	N.Munster	Sweden	S Sweden	SWE6	6.321	4.034	3.135	1.924	1.567	0.246	36088	[1,3cM)
Ireland	IRL:Muns	N.Munster	Sweden	S Sweden	SWE7	6.304	4.018	3.12	1.913	1.569	0.25	24238	[1,3cM)
Ireland	IRL:Muns	N.Munster	Sweden	S Sweden	SWE8	5.701	3.659	2.956	1.82	1.557	0.257	15056	[1,3cM)
Ireland	IRL:Muns	N.Munster	Sweden	Gotland	SWE9	5.718	3.665	2.951	1.818	1.561	0.258	24576	[1,3cM)
Ireland	IRL:Muns	S.Munster	Belgium	NW Belgium	BEL1	5.718	3.688	2.933	1.818	1.551	0.258	105610	[1,3cM)
Ireland	IRL:Muns	S.Munster	Belgium	N Belgium	BEL2	5.741	3.708	2.946	1.828	1.548	0.255	89848	[1,3cM)
Ireland	IRL:Muns	S.Munster	Denmark	Denmark	DEN1	6.359	4.066	3.167	1.946	1.564	0.246	129040	[1,3cM)
Ireland	IRL:Muns	S.Munster	Finland	Finland	FIN1	4.959	3.191	2.688	1.66	1.554	0.277	17420	[1,3cM)
Ireland	IRL:Muns	S.Munster	Finland	Finland	FIN10	5.211	3.353	2.752	1.705	1.555	0.271	25965	[1,3cM)
Ireland	IRL:Muns	S.Munster	Finland	Finland	FIN11	5.345	3.434	2.808	1.735	1.558	0.268	36491	[1,3cM)
Ireland	IRL:Muns	S.Munster	Finland	Finland	FIN2	5.299	3.396	2.808	1.729	1.561	0.272	14845	[1,3cM)
Ireland	IRL:Muns	S.Munster	Finland	Finland	FIN3	5.025	3.238	2.69	1.667	1.552	0.272	35449	[1,3cM)
Ireland	IRL:Muns	S.Munster	Finland	Finland	FIN4	5.089	3.278	2.702	1.674	1.553	0.274	29004	[1,3cM)
Ireland	IRL:Muns	S.Munster	Finland	Finland	FIN5	4.93	3.181	2.647	1.638	1.549	0.274	31697	[1,3cM)
Ireland	IRL:Muns	S.Munster	Finland	Finland	FIN7	5.413	3.482	2.861	1.767	1.555	0.268	15297	[1,3cM)
Ireland	IRL:Muns	S.Munster	Finland	Finland	FIN8	5.249	3.376	2.755	1.71	1.557	0.269	16354	[1,3cM)
Ireland	IRL:Muns	S.Munster	Finland	Finland	FIN9	5.127	3.305	2.72	1.682	1.551	0.27	29852	[1,3cM)
Ireland	IRL:Muns	S.Munster	France	Paris	FRA1	6.914	4.453	3.332	2.065	1.552	0.23	35714	[1,3cM)
Ireland	IRL:Muns	S.Munster	France	NW France	FRA2	5.503	3.57	2.869	1.788	1.541	0.258	73311	[1,3cM)
Ireland	IRL:Muns	S.Munster	France	NE France	FRA3	4.856	3.182	2.641	1.658	1.526	0.272	47021	[1,3cM)
Ireland	IRL:Muns	S.Munster	Germany	E Germany	GER1	6.095	3.914	3.066	1.894	1.557	0.25	69120	[1,3cM)
Ireland	IRL:Muns	S.Munster	Germany	E Germany	GER2	5.636	3.638	2.888	1.791	1.55	0.26	18148	[1,3cM)
Ireland	IRL:Muns	S.Munster	Germany	N Germany	GER3	5.214	3.381	2.768	1.725	1.543	0.266	61970	[1,3cM)
Ireland	IRL:Muns	S.Munster	Germany	N Germany	GER4	5.269	3.413	2.779	1.726	1.543	0.266	88042	[1,3cM)
Ireland	IRL:Muns	S.Munster	Germany	W Germany	GER5	5.182	3.361	2.745	1.707	1.541	0.267	128680	[1,3cM)
Ireland	IRL:Muns	S.Munster	Germany	W Germany	GER7	5.699	3.676	2.924	1.812	1.55	0.255	60279	[1,3cM)
Ireland	IRL:Muns	S.Munster	Italy	Italy	ITL1	3.835	2.538	2.178	1.376	1.511	0.297	85790	[1,3cM)
Ireland	IRL:Muns	S.Munster	Italy	S Italy	ITL2	3.785	2.512	2.141	1.354	1.506	0.296	37144	[1,3cM)
Ireland	IRL:Muns	S.Munster	Italy	S Italy	ITL3	3.21	2.147	1.877	1.188	1.494	0.312	58796	[1,3cM)
Ireland	IRL:Muns	S.Munster	Italy	S Italy	ITL4	2.689	1.813	1.544	0.976	1.483	0.333	55622	[1,3cM)
Ireland	IRL:Muns	S.Munster	Norway	SE Norway	NOR1	6.724	4.266	3.29	2.01	1.577	0.247	37326	[1,3cM)
Ireland	IRL:Muns	S.Munster	Norway	SW Norway	NOR10	6.912	4.389	3.312	2.019	1.574	0.24	30362	[1,3cM)
Ireland	IRL:Muns	S.Munster	Norway	SW Norway	NOR11	6.583	4.203	3.224	1.981	1.566	0.243	28263	[1,3cM)
Ireland	IRL:Muns	S.Munster	Norway	W Norway	NOR12	6.624	4.222	3.258	1.994	1.568	0.243	35200	[1,3cM)
Ireland	IRL:Muns	S.Munster	Norway	W Norway	NOR13	6.897	4.386	3.321	2.031	1.573	0.241	13543	[1,3cM)
Ireland	IRL:Muns	S.Munster	Norway	SE Norway	NOR2	6.716	4.258	3.264	1.988	1.575	0.243	10236	[1,3cM)
Ireland	IRL:Muns	S.Munster	Norway	SE Norway	NOR3	6.782	4.303	3.304	2.009	1.575	0.244	37320	[1,3cM)
Ireland	IRL:Muns	S.Munster	Norway	C Norway	NOR4	6.968	4.411	3.361	2.049	1.58	0.244	18905	[1,3cM)
Ireland	IRL:Muns	S.Munster	Norway	C Norway	NOR5	6.661	4.24	3.271	2.001	1.571	0.245	42605	[1,3cM)
Ireland	IRL:Muns	S.Munster	Norway	SE Norway	NOR6	6.641	4.227	3.239	1.984	1.572	0.244	47501	[1,3cM)
Ireland	IRL:Muns	S.Munster	Norway	SE Norway	NOR7	6.936	4.379	3.358	2.026	1.582	0.243	10259	[1,3cM)
Ireland	IRL:Muns	S.Munster	Norway	SW Norway	NOR8	7.228	4.569	3.416	2.074	1.582	0.237	20164	[1,3cM)
Ireland	IRL:Muns	S.Munster	Norway	SW Norway	NOR9	7.148	4.522	3.383	2.058	1.581	0.236	31247	[1,3cM)
Ireland	IRL:Muns	S.Munster	Poland	Poland	POL1	4.791	3.125	2.6	1.625	1.532	0.273	37484	[1,3cM)
Ireland	IRL:Muns	S.Munster	Spain	Spain	SPN1	4.474	2.95	2.46	1.555	1.517	0.278	91540	[1,3cM)
Ireland	IRL:Muns	S.Munster	Sweden	CE Sweden	SWE1	6.127	3.923	3.084	1.9	1.563	0.252	90046	[1,3cM)
Ireland	IRL:Muns	S.Munster	Sweden	S Sweden	SWE10	6.265	4.017	3.132	1.929	1.559	0.247	83241	[1,3cM)
Ireland	IRL:Muns	S.Munster	Sweden	Sweden	SWE11	6.361	4.061	3.164	1.943	1.566	0.246	44996	[1,3cM)
Ireland	IRL:Muns	S.Munster	Sweden	S Sweden	SWE12	6.156	3.944	3.092	1.908	1.561	0.249	96914	[1,3cM)
Ireland	IRL:Muns	S.Munster	Sweden	CE Sweden	SWE4	6.051	3.864	3.045	1.868	1.565	0.253	11410	[1,3cM)
Ireland	IRL:Muns	S.Munster	Sweden	S Sweden	SWE5	6.223	3.969	3.15	1.928	1.567	0.251	13419	[1,3cM)
Ireland	IRL:Muns	S.Munster	Sweden	S Sweden	SWE6	6.235	3.984	3.106	1.911	1.565	0.248	26088	[1,3cM)
Ireland	IRL:Muns	S.Munster	Sweden	S Sweden	SWE7	6.228	3.965	3.124	1.916	1.571	0.255	17527	[1,3cM)
Ireland	IRL:Muns	S.Munster	Sweden	S Sweden	SWE8	5.662	3.637	2.941	1.813	1.555	0.256	10878	[1,3cM)
Ireland	IRL:Muns	S.Munster	Sweden	Gotland	SWE9	5.644	3.624	2.937	1.812	1.557	0.261	17729	[1,3cM)
Ireland	IRL:S.Lein	Dublin_1	Belgium	NW Belgium	BEL1	5.844	3.762	2.982	1.847	1.554	0.257	54456	[1,3cM)
Ireland	IRL:S.Lein	Dublin_1	Belgium	N Belgium	BEL2	5.9	3.795	2.999	1.856	1.555	0.255	46363	[1,3cM)
Ireland	IRL:S.Lein	Dublin_1	Denmark	Denmark	DEN1	6.587	4.199	3.238	1.987	1.568	0.243	66517	[1,3cM)
Ireland	IRL:S.Lein	Dublin_1	Finland	Finland	FIN1	5.058	3.248	2.71	1.668	1.557	0.273	9002	[1,3cM)
Ireland	IRL:S.Lein	Dublin_1	Finland	Finland	FIN10	5.347	3.428	2.797	1.728	1.562	0.267	13383	[1,3cM)
Ireland	IRL:S.Lein	Dublin_1	Finland	Finland	FIN11	5.504	3.521	2.865	1.763	1.562	0.263	18808	[1,3cM)
Ireland	IRL:S.Lein	Dublin_1	Finland	Finland	FIN2	5.488	3.522	2.888	1.783	1.556	0.262	7652	[1,3cM)
Ireland	IRL:S.Lein	Dublin_1	Finland	Finland	FIN3	5.163	3.316	2.753	1.696	1.556	0.272	18244	[1,3cM)
Ireland	IRL:S.Lein	Dublin_1	Finland	Finland	FIN4	5.191	3.339	2.761	1.704	1.554	0.268	15012	[1,3cM)
Ireland	IRL:S.Lein	Dublin_1	Finland	Finland	FIN5	5.094	3.282	2.7	1.667	1.552	0.272	16414	[1,3cM)
Ireland	IRL:S.Lein	Dublin_1	Finland	Finland	FIN7	5.485	3.521	2.857	1.765	1.557	0.262	7909	[1,3cM)
Ireland	IRL:S.Lein	Dublin_1	Finland	Finland	FIN8	5.399	3.451	2.834	1.741	1.565	0.266	8457	[1,3cM)
Ireland	IRL:S.Lein	Dublin_1	Finland	Finland	FIN9	5.286	3.387	2.784	1.717	1.562	0.264	15459	[1,3cM)
Ireland	IRL:S.Lein	Dublin_1	France	Paris	FRA1	6.716	4.334	3.261	2.025	1.55	0.233	18373	[1,3cM)
Ireland	IRL:S.Lein	Dublin_1	France	NW France	FRA2	5.525	3.579	2.876	1.796	1.544	0.259	37673	[1,3cM)
Ireland	IRL:S.Lein	Dublin_1	France	NE France	FRA3	4.831	3.165	2.607	1.635	1.527	0.271	24173	[1,3cM)
Ireland	IRL:S.Lein	Dublin_1	Germany	E Germany	GER1	6.316	4.039	3.164	1.945	1.564	0.248	35649	[1,3cM)
Ireland	IRL:S.Lein	Dublin_1	Germany	E Germany	GER2	5.794	3.725	2.942	1.828	1.558	0.256	9382	[1,3cM)
Ireland	IRL:S.Lein	Dublin_1	Germany	N Germany	GER3	5.332	3.449	2.777	1.728	1.548	0.266	31996	[1,3cM)
Ireland	IRL:S.Lein	Dublin_1	Germany	N Germany	GER4	5.399	3.492	2.835	1.759	1.546	0.263	45424	[1,3cM)
Ireland	IRL:S.Lein	Dublin_1	Germany	W Germany	GER5	5.297	3.424	2.807	1.738	1.546	0.266	66423	[1,3cM)
Ireland	IRL:S.Lein	Dublin_1	Germany	W Germany	GER7	5.89	3.778	2.959	1.825	1.559	0.254	31108	[1,3cM)
Ireland	IRL:S.Lein	Dublin_1	Italy	Italy	ITL1	3.837	2.537	2.174	1.374	1.513	0.298	44096	[1,3cM)
Ireland	IRL:S.Lein	Dublin_1	Italy	S Italy	ITL2	3.756	2.5	2.114	1.343	1.504	0.294	19152	[1,3cM)
Ireland	IRL:S.Lein	Dublin_1	Italy	S Italy	ITL3	3.218	2.152	1.864	1.183	1.494	0.313	30380	[1,3cM)
Ireland	IRL:S.Lein	Dublin_1	Italy	S Italy	ITL4	2.697	1.821	1.545	0.982	1.481	0.328	28585	[1,3cM)
Ireland	IRL:S.Lein	Dublin_1	Norway	SE Norway	NOR1	6.81	4.315	3.293	2.006	1.578	0.241	19189	[1,3cM)
Ireland	IRL:S.Lein	Dublin_1	Norway	SW Norway	NOR10	7.01	4.444	3.339	2.044	1.578	0.235	15659	[1,3cM)
Ireland	IRL:S.Lein	Dublin_1	Norway	SW Norway	NOR11	6.81	4.337	3.278	2.011	1.57	0.239	14573	[1,3cM)
Ireland	IRL:S.Lein	Dublin_1	Norway	W Norway	NOR12	6.769	4.299	3.294	2.007	1.573	0.241	18129	[1,3cM)
Ireland	IRL:S.Lein	Dublin_1	Norway	W Norway	NOR13	7.032	4.459	3.293	2.005	1.577	0.235	6971	[1,3cM)
Ireland	IRL:S.Lein	Dublin_1	Norway	SE Norway	NOR2	6.709	4.258	3.274	1.984	1.573	0.241	5283	[1,3cM)
Ireland	IRL:S.Lein	Dublin_1	Norway	SE Norway	NOR3	6.843	4.339	3.33	2.029	1.577	0.243	19220	[1,3cM)
Ireland	IRL:S.Lein	Dublin_1	Norway	C Norway	NOR4	7.065	4.465	3.385	2.055	1.583	0.242	9712	[1,3cM)
Ireland	IRL:S.Lein	Dublin_1	Norway	C Norway	NOR5	6.776	4.307	3.297	2.019	1.573	0.242	21941	[1,3cM)
Ireland	IRL:S.Lein	Dublin_1	Norway	SE Norway	NOR6	6.797	4.32	3.299	2.017	1.574	0.244	24466	[1,3cM)
Ireland	IRL:S.Lein	Dublin_1	Norway	SE Norway	NOR7	7.016	4.423	3.398	2.058	1.585	0.244	5279	[1,3cM)
Ireland	IRL:S.Lein	Dublin_1	Norway	SW Norway	NOR8	7.219	4.559	3.437	2.075	1.581	0.238	10379	[1,3cM)
Ireland	IRL:S.Lein	Dublin_1	Norway	SW Norway	NOR9	7.219	4.568	3.396	2.071	1.58	0.234	16085	[1,3cM)
Ireland	IRL:S.Lein	Dublin_1	Poland	Poland	POL1	4.841	3.151	2.608	1.635	1.539	0.274	19285	[1,3cM)
Ireland	IRL:S.Lein	Dublin_1	Spain	Spain	SPN1	4.427	2.917	2.427	1.535	1.519	0.28	46911	[1,3cM)
Ireland	IRL:S.Lein	Dublin_1	Sweden	CE Sweden	SWE1	6.302	4.026	3.115	1.914	1.566	0.247	46422	[1,3cM)
Ireland	IRL:S.Lein	Dublin_1	Sweden	S Sweden	SWE10	6.504	4.157	3.192	1.959	1.565	0.243	42886	[1,3cM)
Ireland	IRL:S.Lein	Dublin_1	Sweden	Sweden	SWE11	6.551	4.176	3.219	1.972	1.569	0.243	23136	[1,3cM)
Ireland	IRL:S.Lein	Dublin_1	Sweden	S Sweden	SWE12	6.315	4.034	3.145	1.932	1.565	0.248	50002	[1,3cM)
Ireland	IRL:S.Lein	Dublin_1	Sweden	CE Sweden	SWE4	6.242	3.98	3.062	1.894	1.572	0.25	5885	[1,3cM)
Ireland	IRL:S.Lein	Dublin_1	Sweden	S Sweden	SWE5	6.334	4.044	3.177	1.949	1.564	0.248	6922	[1,3cM)
Ireland	IRL:S.Lein	Dublin_1	Sweden	S Sweden	SWE6	6.41	4.094	3.164	1.948	1.567	0.247	13448	[1,3cM)
Ireland	IRL:S.Lein	Dublin_1	Sweden	S Sweden	SWE7	6.369	4.053	3.158	1.937	1.573	0.253	9033	[1,3cM)
Ireland	IRL:S.Lein	Dublin_1	Sweden	S Sweden	SWE8	5.731	3.692	2.945	1.833	1.554	0.25	5633	[1,3cM)
Ireland	IRL:S.Lein	Dublin_1	Sweden	Gotland	SWE9	5.803	3.713	2.964	1.826	1.563	0.257	9151	[1,3cM)
Ireland	IRL:S.Lein	Dublin_2	Belgium	NW Belgium	BEL1	5.887	3.784	3	1.847	1.553	0.253	31049	[1,3cM)
Ireland	IRL:S.Lein	Dublin_2	Belgium	N Belgium	BEL2	5.914	3.802	2.991	1.851	1.558	0.257	26410	[1,3cM)
Ireland	IRL:S.Lein	Dublin_2	Denmark	Denmark	DEN1	6.57	4.192	3.212	1.97	1.568	0.245	37920	[1,3cM)
Ireland	IRL:S.Lein	Dublin_2	Finland	Finland	FIN1	5.045	3.246	2.725	1.668	1.549	0.271	5104	[1,3cM)
Ireland	IRL:S.Lein	Dublin_2	Finland	Finland	FIN10	5.371	3.447	2.823	1.748	1.559	0.261	7621	[1,3cM)
Ireland	IRL:S.Lein	Dublin_2	Finland	Finland	FIN11	5.548	3.544	2.889	1.766	1.564	0.264	10722	[1,3cM)
Ireland	IRL:S.Lein	Dublin_2	Finland	Finland	FIN2	5.404	3.467	2.792	1.722	1.562	0.277	4347	[1,3cM)
Ireland	IRL:S.Lein	Dublin_2	Finland	Finland	FIN3	5.111	3.286	2.735	1.686	1.556	0.271	10417	[1,3cM)
Ireland	IRL:S.Lein	Dublin_2	Finland	Finland	FIN4	5.187	3.327	2.732	1.679	1.558	0.275	8515	[1,3cM)
Ireland	IRL:S.Lein	Dublin_2	Finland	Finland	FIN5	5.007	3.227	2.666	1.65	1.551	0.27	9276	[1,3cM)
Ireland	IRL:S.Lein	Dublin_2	Finland	Finland	FIN7	5.579	3.561	2.884	1.757	1.566	0.261	4499	[1,3cM)
Ireland	IRL:S.Lein	Dublin_2	Finland	Finland	FIN8	5.286	3.388	2.808	1.724	1.558	0.268	4819	[1,3cM)
Ireland	IRL:S.Lein	Dublin_2	Finland	Finland	FIN9	5.326	3.413	2.785	1.721	1.562	0.271	8834	[1,3cM)
Ireland	IRL:S.Lein	Dublin_2	France	Paris	FRA1	6.747	4.354	3.225	2.003	1.55	0.237	10479	[1,3cM)
Ireland	IRL:S.Lein	Dublin_2	France	NW France	FRA2	5.519	3.571	2.871	1.782	1.544	0.258	21493	[1,3cM)
Ireland	IRL:S.Lein	Dublin_2	France	NE France	FRA3	4.855	3.178	2.642	1.666	1.53	0.275	13772	[1,3cM)
Ireland	IRL:S.Lein	Dublin_2	Germany	E Germany	GER1	6.302	4.031	3.156	1.941	1.563	0.249	20347	[1,3cM)
Ireland	IRL:S.Lein	Dublin_2	Germany	E Germany	GER2	5.721	3.697	2.948	1.832	1.546	0.254	5347	[1,3cM)
Ireland	IRL:S.Lein	Dublin_2	Germany	N Germany	GER3	5.302	3.428	2.781	1.729	1.547	0.266	18259	[1,3cM)
Ireland	IRL:S.Lein	Dublin_2	Germany	N Germany	GER4	5.401	3.488	2.835	1.761	1.549	0.266	25963	[1,3cM)
Ireland	IRL:S.Lein	Dublin_2	Germany	W Germany	GER5	5.293	3.423	2.784	1.728	1.546	0.266	37801	[1,3cM)
Ireland	IRL:S.Lein	Dublin_2	Germany	W Germany	GER7	5.93	3.805	3.033	1.867	1.558	0.253	17739	[1,3cM)
Ireland	IRL:S.Lein	Dublin_2	Italy	Italy	ITL1	3.833	2.537	2.166	1.37	1.511	0.296	25211	[1,3cM)
Ireland	IRL:S.Lein	Dublin_2	Italy	S Italy	ITL2	3.794	2.523	2.177	1.382	1.504	0.297	10897	[1,3cM)
Ireland	IRL:S.Lein	Dublin_2	Italy	S Italy	ITL3	3.233	2.16	1.884	1.198	1.498	0.314	17251	[1,3cM)
Ireland	IRL:S.Lein	Dublin_2	Italy	S Italy	ITL4	2.701	1.82	1.542	0.975	1.485	0.336	16335	[1,3cM)
Ireland	IRL:S.Lein	Dublin_2	Norway	SE Norway	NOR1	6.759	4.282	3.301	2.018	1.578	0.242	10969	[1,3cM)
Ireland	IRL:S.Lein	Dublin_2	Norway	SW Norway	NOR10	7.096	4.493	3.369	2.054	1.581	0.241	8914	[1,3cM)
Ireland	IRL:S.Lein	Dublin_2	Norway	SW Norway	NOR11	6.776	4.325	3.283	2.017	1.568	0.242	8305	[1,3cM)
Ireland	IRL:S.Lein	Dublin_2	Norway	W Norway	NOR12	6.783	4.311	3.308	2.016	1.573	0.239	10339	[1,3cM)
Ireland	IRL:S.Lein	Dublin_2	Norway	W Norway	NOR13	7.086	4.5	3.342	2.039	1.575	0.237	3982	[1,3cM)
Ireland	IRL:S.Lein	Dublin_2	Norway	SE Norway	NOR2	6.806	4.315	3.271	2.017	1.578	0.24	3003	[1,3cM)
Ireland	IRL:S.Lein	Dublin_2	Norway	SE Norway	NOR3	6.856	4.342	3.309	2.01	1.577	0.236	10959	[1,3cM)
Ireland	IRL:S.Lein	Dublin_2	Norway	C Norway	NOR4	7.041	4.462	3.343	2.038	1.576	0.23	5544	[1,3cM)
Ireland	IRL:S.Lein	Dublin_2	Norway	C Norway	NOR5	6.837	4.348	3.28	2.005	1.572	0.239	12514	[1,3cM)
Ireland	IRL:S.Lein	Dublin_2	Norway	SE Norway	NOR6	6.797	4.314	3.286	2.009	1.577	0.244	13941	[1,3cM)
Ireland	IRL:S.Lein	Dublin_2	Norway	SE Norway	NOR7	7.022	4.444	3.335	2.022	1.58	0.24	3014	[1,3cM)
Ireland	IRL:S.Lein	Dublin_2	Norway	SW Norway	NOR8	7.208	4.548	3.386	2.057	1.588	0.241	5908	[1,3cM)
Ireland	IRL:S.Lein	Dublin_2	Norway	SW Norway	NOR9	7.186	4.549	3.418	2.087	1.58	0.235	9184	[1,3cM)
Ireland	IRL:S.Lein	Dublin_2	Poland	Poland	POL1	4.854	3.158	2.595	1.626	1.539	0.273	11005	[1,3cM)
Ireland	IRL:S.Lein	Dublin_2	Spain	Spain	SPN1	4.468	2.941	2.46	1.551	1.519	0.28	26895	[1,3cM)
Ireland	IRL:S.Lein	Dublin_2	Sweden	CE Sweden	SWE1	6.342	4.05	3.151	1.929	1.565	0.247	26450	[1,3cM)
Ireland	IRL:S.Lein	Dublin_2	Sweden	S Sweden	SWE10	6.469	4.135	3.201	1.967	1.564	0.244	24489	[1,3cM)
Ireland	IRL:S.Lein	Dublin_2	Sweden	Sweden	SWE11	6.524	4.157	3.224	1.973	1.569	0.244	13194	[1,3cM)
Ireland	IRL:S.Lein	Dublin_2	Sweden	S Sweden	SWE12	6.346	4.055	3.141	1.93	1.565	0.245	28484	[1,3cM)
Ireland	IRL:S.Lein	Dublin_2	Sweden	CE Sweden	SWE4	6.31	4.008	3.191	1.961	1.575	0.25	3345	[1,3cM)
Ireland	IRL:S.Lein	Dublin_2	Sweden	S Sweden	SWE5	6.406	4.055	3.151	1.901	1.575	0.24	3942	[1,3cM)
Ireland	IRL:S.Lein	Dublin_2	Sweden	S Sweden	SWE6	6.33	4.045	3.148	1.932	1.565	0.246	7663	[1,3cM)
Ireland	IRL:S.Lein	Dublin_2	Sweden	S Sweden	SWE7	6.449	4.099	3.118	1.911	1.576	0.244	5146	[1,3cM)
Ireland	IRL:S.Lein	Dublin_2	Sweden	S Sweden	SWE8	5.84	3.744	2.954	1.815	1.558	0.253	3203	[1,3cM)
Ireland	IRL:S.Lein	Dublin_2	Sweden	Gotland	SWE9	5.791	3.717	3.038	1.866	1.556	0.255	5210	[1,3cM)
Ireland	IRL:S.Lein	Dublin_3	Belgium	NW Belgium	BEL1	5.857	3.77	2.973	1.847	1.555	0.256	28766	[1,3cM)
Ireland	IRL:S.Lein	Dublin_3	Belgium	N Belgium	BEL2	5.924	3.805	3.032	1.866	1.555	0.253	24463	[1,3cM)
Ireland	IRL:S.Lein	Dublin_3	Denmark	Denmark	DEN1	6.642	4.24	3.218	1.974	1.567	0.241	35122	[1,3cM)
Ireland	IRL:S.Lein	Dublin_3	Finland	Finland	FIN1	5.131	3.299	2.725	1.684	1.558	0.272	4759	[1,3cM)
Ireland	IRL:S.Lein	Dublin_3	Finland	Finland	FIN10	5.432	3.491	2.846	1.754	1.555	0.262	7110	[1,3cM)
Ireland	IRL:S.Lein	Dublin_3	Finland	Finland	FIN11	5.532	3.552	2.88	1.769	1.556	0.263	9953	[1,3cM)
Ireland	IRL:S.Lein	Dublin_3	Finland	Finland	FIN2	5.442	3.485	2.812	1.727	1.563	0.268	4036	[1,3cM)
Ireland	IRL:S.Lein	Dublin_3	Finland	Finland	FIN3	5.174	3.335	2.726	1.687	1.548	0.263	9652	[1,3cM)
Ireland	IRL:S.Lein	Dublin_3	Finland	Finland	FIN4	5.251	3.376	2.728	1.693	1.557	0.269	7936	[1,3cM)
Ireland	IRL:S.Lein	Dublin_3	Finland	Finland	FIN5	5.116	3.305	2.714	1.676	1.545	0.266	8644	[1,3cM)
Ireland	IRL:S.Lein	Dublin_3	Finland	Finland	FIN7	5.601	3.592	2.917	1.788	1.558	0.261	4179	[1,3cM)
Ireland	IRL:S.Lein	Dublin_3	Finland	Finland	FIN8	5.408	3.459	2.874	1.756	1.561	0.27	4454	[1,3cM)
Ireland	IRL:S.Lein	Dublin_3	Finland	Finland	FIN9	5.268	3.389	2.777	1.71	1.553	0.265	8181	[1,3cM)
Ireland	IRL:S.Lein	Dublin_3	France	Paris	FRA1	6.796	4.38	3.25	2.026	1.552	0.235	9709	[1,3cM)
Ireland	IRL:S.Lein	Dublin_3	France	NW France	FRA2	5.512	3.58	2.849	1.781	1.541	0.258	19896	[1,3cM)
Ireland	IRL:S.Lein	Dublin_3	France	NE France	FRA3	4.843	3.175	2.606	1.646	1.526	0.273	12746	[1,3cM)
Ireland	IRL:S.Lein	Dublin_3	Germany	E Germany	GER1	6.347	4.056	3.139	1.933	1.566	0.248	18867	[1,3cM)
Ireland	IRL:S.Lein	Dublin_3	Germany	E Germany	GER2	5.729	3.702	2.938	1.821	1.546	0.254	4958	[1,3cM)
Ireland	IRL:S.Lein	Dublin_3	Germany	N Germany	GER3	5.413	3.495	2.823	1.751	1.547	0.259	16905	[1,3cM)
Ireland	IRL:S.Lein	Dublin_3	Germany	N Germany	GER4	5.415	3.502	2.85	1.766	1.547	0.266	24011	[1,3cM)
Ireland	IRL:S.Lein	Dublin_3	Germany	W Germany	GER5	5.316	3.441	2.789	1.733	1.544	0.264	35075	[1,3cM)
Ireland	IRL:S.Lein	Dublin_3	Germany	W Germany	GER7	5.916	3.802	3.019	1.873	1.557	0.257	16427	[1,3cM)
Ireland	IRL:S.Lein	Dublin_3	Italy	Italy	ITL1	3.836	2.542	2.179	1.381	1.51	0.297	23226	[1,3cM)
Ireland	IRL:S.Lein	Dublin_3	Italy	S Italy	ITL2	3.776	2.508	2.15	1.367	1.507	0.298	10081	[1,3cM)
Ireland	IRL:S.Lein	Dublin_3	Italy	S Italy	ITL3	3.213	2.15	1.865	1.178	1.492	0.313	15962	[1,3cM)
Ireland	IRL:S.Lein	Dublin_3	Italy	S Italy	ITL4	2.707	1.823	1.553	0.978	1.484	0.333	15169	[1,3cM)
Ireland	IRL:S.Lein	Dublin_3	Norway	SE Norway	NOR1	6.847	4.345	3.292	2.012	1.576	0.242	10135	[1,3cM)
Ireland	IRL:S.Lein	Dublin_3	Norway	SW Norway	NOR10	7.113	4.509	3.403	2.077	1.578	0.235	8276	[1,3cM)
Ireland	IRL:S.Lein	Dublin_3	Norway	SW Norway	NOR11	6.843	4.357	3.33	2.044	1.571	0.238	7701	[1,3cM)
Ireland	IRL:S.Lein	Dublin_3	Norway	W Norway	NOR12	6.854	4.358	3.328	2.032	1.572	0.238	9583	[1,3cM)
Ireland	IRL:S.Lein	Dublin_3	Norway	W Norway	NOR13	7.161	4.529	3.348	2.031	1.58	0.234	3696	[1,3cM)
Ireland	IRL:S.Lein	Dublin_3	Norway	SE Norway	NOR2	6.739	4.285	3.301	2.018	1.575	0.251	2782	[1,3cM)
Ireland	IRL:S.Lein	Dublin_3	Norway	SE Norway	NOR3	6.925	4.385	3.313	2.017	1.58	0.244	10127	[1,3cM)
Ireland	IRL:S.Lein	Dublin_3	Norway	C Norway	NOR4	7.122	4.501	3.461	2.096	1.581	0.243	5161	[1,3cM)
Ireland	IRL:S.Lein	Dublin_3	Norway	C Norway	NOR5	6.921	4.403	3.312	2.031	1.574	0.24	11595	[1,3cM)
Ireland	IRL:S.Lein	Dublin_3	Norway	SE Norway	NOR6	6.833	4.353	3.309	2.024	1.568	0.235	12945	[1,3cM)
Ireland	IRL:S.Lein	Dublin_3	Norway	SE Norway	NOR7	7.002	4.448	3.275	2.019	1.577	0.229	2788	[1,3cM)
Ireland	IRL:S.Lein	Dublin_3	Norway	SW Norway	NOR8	7.276	4.591	3.436	2.081	1.584	0.239	5483	[1,3cM)
Ireland	IRL:S.Lein	Dublin_3	Norway	SW Norway	NOR9	7.245	4.587	3.412	2.071	1.579	0.236	8502	[1,3cM)
Ireland	IRL:S.Lein	Dublin_3	Poland	Poland	POL1	4.927	3.2	2.674	1.669	1.541	0.276	10205	[1,3cM)
Ireland	IRL:S.Lein	Dublin_3	Spain	Spain	SPN1	4.448	2.939	2.452	1.552	1.513	0.277	24751	[1,3cM)
Ireland	IRL:S.Lein	Dublin_3	Sweden	CE Sweden	SWE1	6.341	4.056	3.174	1.947	1.562	0.246	24540	[1,3cM)
Ireland	IRL:S.Lein	Dublin_3	Sweden	S Sweden	SWE10	6.477	4.152	3.2	1.969	1.558	0.241	22650	[1,3cM)
Ireland	IRL:S.Lein	Dublin_3	Sweden	Sweden	SWE11	6.618	4.206	3.209	1.964	1.575	0.244	12225	[1,3cM)
Ireland	IRL:S.Lein	Dublin_3	Sweden	S Sweden	SWE12	6.334	4.055	3.167	1.95	1.562	0.247	26428	[1,3cM)
Ireland	IRL:S.Lein	Dublin_3	Sweden	CE Sweden	SWE4	6.266	4.008	3.083	1.904	1.565	0.25	3109	[1,3cM)
Ireland	IRL:S.Lein	Dublin_3	Sweden	S Sweden	SWE5	6.556	4.154	3.317	2.012	1.576	0.246	3670	[1,3cM)
Ireland	IRL:S.Lein	Dublin_3	Sweden	S Sweden	SWE6	6.469	4.122	3.144	1.913	1.568	0.244	7102	[1,3cM)
Ireland	IRL:S.Lein	Dublin_3	Sweden	S Sweden	SWE7	6.341	4.044	3.156	1.941	1.567	0.245	4763	[1,3cM)
Ireland	IRL:S.Lein	Dublin_3	Sweden	S Sweden	SWE8	5.823	3.732	2.976	1.835	1.557	0.257	2978	[1,3cM)
Ireland	IRL:S.Lein	Dublin_3	Sweden	Gotland	SWE9	5.887	3.775	3.004	1.851	1.558	0.254	4860	[1,3cM)
Ireland	IRL:S.Lein	W.Leinster	Belgium	NW Belgium	BEL1	5.833	3.753	2.971	1.839	1.555	0.257	52365	[1,3cM)
Ireland	IRL:S.Lein	W.Leinster	Belgium	N Belgium	BEL2	5.889	3.791	2.988	1.85	1.554	0.254	44598	[1,3cM)
Ireland	IRL:S.Lein	W.Leinster	Denmark	Denmark	DEN1	6.534	4.169	3.197	1.964	1.568	0.243	63984	[1,3cM)
Ireland	IRL:S.Lein	W.Leinster	Finland	Finland	FIN1	5.032	3.24	2.661	1.648	1.555	0.276	8669	[1,3cM)
Ireland	IRL:S.Lein	W.Leinster	Finland	Finland	FIN10	5.308	3.414	2.805	1.727	1.555	0.271	12861	[1,3cM)
Ireland	IRL:S.Lein	W.Leinster	Finland	Finland	FIN11	5.492	3.532	2.846	1.757	1.554	0.261	18116	[1,3cM)
Ireland	IRL:S.Lein	W.Leinster	Finland	Finland	FIN2	5.365	3.448	2.804	1.724	1.553	0.263	7331	[1,3cM)
Ireland	IRL:S.Lein	W.Leinster	Finland	Finland	FIN3	5.085	3.271	2.711	1.672	1.553	0.27	17578	[1,3cM)
Ireland	IRL:S.Lein	W.Leinster	Finland	Finland	FIN4	5.101	3.293	2.691	1.674	1.55	0.268	14453	[1,3cM)
Ireland	IRL:S.Lein	W.Leinster	Finland	Finland	FIN5	4.959	3.208	2.62	1.631	1.547	0.274	15724	[1,3cM)
Ireland	IRL:S.Lein	W.Leinster	Finland	Finland	FIN7	5.492	3.533	2.867	1.768	1.555	0.264	7591	[1,3cM)
Ireland	IRL:S.Lein	W.Leinster	Finland	Finland	FIN8	5.307	3.41	2.783	1.713	1.556	0.263	8151	[1,3cM)
Ireland	IRL:S.Lein	W.Leinster	Finland	Finland	FIN9	5.226	3.368	2.753	1.702	1.551	0.265	14824	[1,3cM)
Ireland	IRL:S.Lein	W.Leinster	France	Paris	FRA1	6.799	4.382	3.268	2.031	1.552	0.232	17696	[1,3cM)
Ireland	IRL:S.Lein	W.Leinster	France	NW France	FRA2	5.525	3.579	2.881	1.789	1.543	0.258	36240	[1,3cM)
Ireland	IRL:S.Lein	W.Leinster	France	NE France	FRA3	4.802	3.149	2.636	1.658	1.524	0.27	23327	[1,3cM)
Ireland	IRL:S.Lein	W.Leinster	Germany	E Germany	GER1	6.255	4.006	3.119	1.917	1.56	0.247	34326	[1,3cM)
Ireland	IRL:S.Lein	W.Leinster	Germany	E Germany	GER2	5.752	3.7	3.015	1.862	1.553	0.258	9002	[1,3cM)
Ireland	IRL:S.Lein	W.Leinster	Germany	N Germany	GER3	5.309	3.432	2.788	1.733	1.547	0.264	30766	[1,3cM)
Ireland	IRL:S.Lein	W.Leinster	Germany	N Germany	GER4	5.379	3.479	2.81	1.745	1.547	0.263	43769	[1,3cM)
Ireland	IRL:S.Lein	W.Leinster	Germany	W Germany	GER5	5.257	3.401	2.771	1.719	1.545	0.264	63863	[1,3cM)
Ireland	IRL:S.Lein	W.Leinster	Germany	W Germany	GER7	5.836	3.751	3.009	1.858	1.556	0.256	29884	[1,3cM)
Ireland	IRL:S.Lein	W.Leinster	Italy	Italy	ITL1	3.811	2.522	2.171	1.368	1.51	0.298	42504	[1,3cM)
Ireland	IRL:S.Lein	W.Leinster	Italy	S Italy	ITL2	3.767	2.501	2.139	1.347	1.505	0.297	18417	[1,3cM)
Ireland	IRL:S.Lein	W.Leinster	Italy	S Italy	ITL3	3.22	2.155	1.887	1.193	1.493	0.315	29186	[1,3cM)
Ireland	IRL:S.Lein	W.Leinster	Italy	S Italy	ITL4	2.69	1.815	1.547	0.976	1.481	0.33	27471	[1,3cM)
Ireland	IRL:S.Lein	W.Leinster	Norway	SE Norway	NOR1	6.758	4.3	3.296	2.017	1.572	0.244	18495	[1,3cM)
Ireland	IRL:S.Lein	W.Leinster	Norway	SW Norway	NOR10	7.035	4.46	3.369	2.046	1.576	0.239	15039	[1,3cM)
Ireland	IRL:S.Lein	W.Leinster	Norway	SW Norway	NOR11	6.801	4.344	3.299	2.028	1.566	0.239	14010	[1,3cM)
Ireland	IRL:S.Lein	W.Leinster	Norway	W Norway	NOR12	6.794	4.321	3.286	2.013	1.572	0.241	17479	[1,3cM)
Ireland	IRL:S.Lein	W.Leinster	Norway	W Norway	NOR13	6.964	4.429	3.352	2.052	1.573	0.24	6715	[1,3cM)
Ireland	IRL:S.Lein	W.Leinster	Norway	SE Norway	NOR2	6.747	4.303	3.341	2.047	1.568	0.245	5072	[1,3cM)
Ireland	IRL:S.Lein	W.Leinster	Norway	SE Norway	NOR3	6.852	4.348	3.294	2.013	1.576	0.239	18472	[1,3cM)
Ireland	IRL:S.Lein	W.Leinster	Norway	C Norway	NOR4	7.103	4.499	3.406	2.075	1.579	0.237	9341	[1,3cM)
Ireland	IRL:S.Lein	W.Leinster	Norway	C Norway	NOR5	6.721	4.281	3.24	1.979	1.569	0.239	21105	[1,3cM)
Ireland	IRL:S.Lein	W.Leinster	Norway	SE Norway	NOR6	6.794	4.319	3.292	2.008	1.573	0.241	23566	[1,3cM)
Ireland	IRL:S.Lein	W.Leinster	Norway	SE Norway	NOR7	6.986	4.417	3.344	2.038	1.582	0.236	5079	[1,3cM)
Ireland	IRL:S.Lein	W.Leinster	Norway	SW Norway	NOR8	7.222	4.567	3.4	2.062	1.582	0.238	9973	[1,3cM)
Ireland	IRL:S.Lein	W.Leinster	Norway	SW Norway	NOR9	7.138	4.517	3.371	2.052	1.581	0.239	15477	[1,3cM)
Ireland	IRL:S.Lein	W.Leinster	Poland	Poland	POL1	4.85	3.158	2.597	1.621	1.535	0.27	18589	[1,3cM)
Ireland	IRL:S.Lein	W.Leinster	Spain	Spain	SPN1	4.436	2.928	2.445	1.549	1.516	0.28	45347	[1,3cM)
Ireland	IRL:S.Lein	W.Leinster	Sweden	CE Sweden	SWE1	6.301	4.031	3.13	1.926	1.563	0.248	44627	[1,3cM)
Ireland	IRL:S.Lein	W.Leinster	Sweden	S Sweden	SWE10	6.398	4.096	3.155	1.944	1.562	0.245	41276	[1,3cM)
Ireland	IRL:S.Lein	W.Leinster	Sweden	Sweden	SWE11	6.54	4.172	3.211	1.962	1.567	0.243	22282	[1,3cM)
Ireland	IRL:S.Lein	W.Leinster	Sweden	S Sweden	SWE12	6.272	4.016	3.109	1.92	1.563	0.249	48018	[1,3cM)
Ireland	IRL:S.Lein	W.Leinster	Sweden	CE Sweden	SWE4	6.193	3.959	3.04	1.872	1.568	0.256	5655	[1,3cM)
Ireland	IRL:S.Lein	W.Leinster	Sweden	S Sweden	SWE5	6.346	4.047	3.17	1.946	1.569	0.252	6680	[1,3cM)
Ireland	IRL:S.Lein	W.Leinster	Sweden	S Sweden	SWE6	6.39	4.084	3.182	1.949	1.563	0.246	12951	[1,3cM)
Ireland	IRL:S.Lein	W.Leinster	Sweden	S Sweden	SWE7	6.386	4.068	3.184	1.949	1.571	0.249	8692	[1,3cM)
Ireland	IRL:S.Lein	W.Leinster	Sweden	S Sweden	SWE8	5.683	3.656	2.931	1.814	1.557	0.255	5409	[1,3cM)
Ireland	IRL:S.Lein	W.Leinster	Sweden	Gotland	SWE9	5.738	3.681	2.939	1.81	1.558	0.256	8813	[1,3cM)
Ireland	IRL:S.Lein	Wexford	Belgium	NW Belgium	BEL1	5.901	3.79	2.998	1.848	1.557	0.255	46098	[1,3cM)
Ireland	IRL:S.Lein	Wexford	Belgium	N Belgium	BEL2	5.948	3.825	3.02	1.866	1.555	0.252	39236	[1,3cM)
Ireland	IRL:S.Lein	Wexford	Denmark	Denmark	DEN1	6.657	4.236	3.258	1.99	1.571	0.243	56351	[1,3cM)
Ireland	IRL:S.Lein	Wexford	Finland	Finland	FIN1	5.216	3.353	2.749	1.698	1.557	0.274	7620	[1,3cM)
Ireland	IRL:S.Lein	Wexford	Finland	Finland	FIN10	5.381	3.458	2.818	1.736	1.556	0.266	11325	[1,3cM)
Ireland	IRL:S.Lein	Wexford	Finland	Finland	FIN11	5.533	3.546	2.853	1.751	1.559	0.264	15860	[1,3cM)
Ireland	IRL:S.Lein	Wexford	Finland	Finland	FIN2	5.517	3.528	2.89	1.77	1.563	0.271	6475	[1,3cM)
Ireland	IRL:S.Lein	Wexford	Finland	Finland	FIN3	5.157	3.323	2.747	1.695	1.55	0.269	15474	[1,3cM)
Ireland	IRL:S.Lein	Wexford	Finland	Finland	FIN4	5.227	3.357	2.776	1.705	1.556	0.269	12709	[1,3cM)
Ireland	IRL:S.Lein	Wexford	Finland	Finland	FIN5	5.118	3.303	2.698	1.673	1.549	0.27	13860	[1,3cM)
Ireland	IRL:S.Lein	Wexford	Finland	Finland	FIN7	5.527	3.557	2.878	1.772	1.551	0.252	6664	[1,3cM)
Ireland	IRL:S.Lein	Wexford	Finland	Finland	FIN8	5.39	3.459	2.837	1.753	1.561	0.27	7171	[1,3cM)
Ireland	IRL:S.Lein	Wexford	Finland	Finland	FIN9	5.327	3.426	2.815	1.736	1.555	0.266	13089	[1,3cM)
Ireland	IRL:S.Lein	Wexford	France	Paris	FRA1	6.708	4.322	3.267	2.02	1.55	0.236	15533	[1,3cM)
Ireland	IRL:S.Lein	Wexford	France	NW France	FRA2	5.51	3.573	2.872	1.788	1.542	0.258	31883	[1,3cM)
Ireland	IRL:S.Lein	Wexford	France	NE France	FRA3	4.824	3.158	2.616	1.641	1.526	0.27	20447	[1,3cM)
Ireland	IRL:S.Lein	Wexford	Germany	E Germany	GER1	6.389	4.077	3.184	1.954	1.566	0.247	30152	[1,3cM)
Ireland	IRL:S.Lein	Wexford	Germany	E Germany	GER2	5.822	3.742	2.974	1.838	1.556	0.257	7937	[1,3cM)
Ireland	IRL:S.Lein	Wexford	Germany	N Germany	GER3	5.395	3.489	2.826	1.76	1.547	0.265	27079	[1,3cM)
Ireland	IRL:S.Lein	Wexford	Germany	N Germany	GER4	5.442	3.518	2.84	1.761	1.547	0.263	38490	[1,3cM)
Ireland	IRL:S.Lein	Wexford	Germany	W Germany	GER5	5.322	3.444	2.803	1.742	1.545	0.263	56119	[1,3cM)
Ireland	IRL:S.Lein	Wexford	Germany	W Germany	GER7	5.958	3.825	3.032	1.87	1.558	0.255	26272	[1,3cM)
Ireland	IRL:S.Lein	Wexford	Italy	Italy	ITL1	3.846	2.544	2.177	1.375	1.512	0.296	37244	[1,3cM)
Ireland	IRL:S.Lein	Wexford	Italy	S Italy	ITL2	3.784	2.508	2.159	1.368	1.51	0.298	16154	[1,3cM)
Ireland	IRL:S.Lein	Wexford	Italy	S Italy	ITL3	3.238	2.161	1.88	1.191	1.498	0.314	25658	[1,3cM)
Ireland	IRL:S.Lein	Wexford	Italy	S Italy	ITL4	2.703	1.823	1.55	0.98	1.482	0.331	24121	[1,3cM)
Ireland	IRL:S.Lein	Wexford	Norway	SE Norway	NOR1	6.796	4.31	3.328	2.027	1.577	0.242	16200	[1,3cM)
Ireland	IRL:S.Lein	Wexford	Norway	SW Norway	NOR10	6.997	4.435	3.335	2.034	1.579	0.241	13243	[1,3cM)
Ireland	IRL:S.Lein	Wexford	Norway	SW Norway	NOR11	6.87	4.386	3.283	2.014	1.566	0.235	12324	[1,3cM)
Ireland	IRL:S.Lein	Wexford	Norway	W Norway	NOR12	6.844	4.349	3.28	2.002	1.574	0.24	15355	[1,3cM)
Ireland	IRL:S.Lein	Wexford	Norway	W Norway	NOR13	7.05	4.468	3.414	2.065	1.576	0.239	5896	[1,3cM)
Ireland	IRL:S.Lein	Wexford	Norway	SE Norway	NOR2	6.804	4.332	3.322	2.029	1.571	0.24	4464	[1,3cM)
Ireland	IRL:S.Lein	Wexford	Norway	SE Norway	NOR3	6.871	4.362	3.308	2.013	1.574	0.241	16252	[1,3cM)
Ireland	IRL:S.Lein	Wexford	Norway	C Norway	NOR4	7.064	4.478	3.378	2.056	1.576	0.237	8235	[1,3cM)
Ireland	IRL:S.Lein	Wexford	Norway	C Norway	NOR5	6.853	4.365	3.321	2.034	1.57	0.239	18578	[1,3cM)
Ireland	IRL:S.Lein	Wexford	Norway	SE Norway	NOR6	6.843	4.357	3.295	2.017	1.571	0.242	20676	[1,3cM)
Ireland	IRL:S.Lein	Wexford	Norway	SE Norway	NOR7	7.166	4.534	3.331	2.039	1.582	0.235	4477	[1,3cM)
Ireland	IRL:S.Lein	Wexford	Norway	SW Norway	NOR8	7.237	4.594	3.434	2.089	1.575	0.237	8776	[1,3cM)
Ireland	IRL:S.Lein	Wexford	Norway	SW Norway	NOR9	7.222	4.573	3.443	2.094	1.578	0.236	13596	[1,3cM)
Ireland	IRL:S.Lein	Wexford	Poland	Poland	POL1	4.812	3.132	2.633	1.638	1.535	0.272	16344	[1,3cM)
Ireland	IRL:S.Lein	Wexford	Spain	Spain	SPN1	4.426	2.918	2.446	1.547	1.516	0.278	39782	[1,3cM)
Ireland	IRL:S.Lein	Wexford	Sweden	CE Sweden	SWE1	6.35	4.057	3.164	1.947	1.566	0.248	39242	[1,3cM)
Ireland	IRL:S.Lein	Wexford	Sweden	S Sweden	SWE10	6.503	4.156	3.195	1.957	1.564	0.244	36334	[1,3cM)
Ireland	IRL:S.Lein	Wexford	Sweden	Sweden	SWE11	6.528	4.165	3.186	1.954	1.567	0.245	19586	[1,3cM)
Ireland	IRL:S.Lein	Wexford	Sweden	S Sweden	SWE12	6.35	4.061	3.153	1.942	1.564	0.248	42289	[1,3cM)
Ireland	IRL:S.Lein	Wexford	Sweden	CE Sweden	SWE4	6.249	3.979	3.128	1.917	1.571	0.252	4971	[1,3cM)
Ireland	IRL:S.Lein	Wexford	Sweden	S Sweden	SWE5	6.46	4.118	3.19	1.961	1.571	0.244	5892	[1,3cM)
Ireland	IRL:S.Lein	Wexford	Sweden	S Sweden	SWE6	6.4	4.073	3.176	1.945	1.571	0.247	11401	[1,3cM)
Ireland	IRL:S.Lein	Wexford	Sweden	S Sweden	SWE7	6.444	4.105	3.204	1.968	1.57	0.244	7659	[1,3cM)
Ireland	IRL:S.Lein	Wexford	Sweden	S Sweden	SWE8	5.882	3.763	3.09	1.893	1.561	0.261	4764	[1,3cM)
Ireland	IRL:S.Lein	Wexford	Sweden	Gotland	SWE9	5.864	3.75	3.01	1.859	1.563	0.257	7754	[1,3cM)
Ireland	IRL:W.Scot-Uls-Conn	Connacht	Belgium	NW Belgium	BEL1	5.727	3.696	2.954	1.829	1.549	0.256	124681	[1,3cM)
Ireland	IRL:W.Scot-Uls-Conn	Connacht	Belgium	N Belgium	BEL2	5.767	3.722	2.951	1.828	1.549	0.255	106221	[1,3cM)
Ireland	IRL:W.Scot-Uls-Conn	Connacht	Denmark	Denmark	DEN1	6.393	4.088	3.169	1.945	1.564	0.246	152299	[1,3cM)
Ireland	IRL:W.Scot-Uls-Conn	Connacht	Finland	Finland	FIN1	4.94	3.183	2.663	1.647	1.552	0.279	20546	[1,3cM)
Ireland	IRL:W.Scot-Uls-Conn	Connacht	Finland	Finland	FIN10	5.212	3.359	2.774	1.719	1.552	0.268	30619	[1,3cM)
Ireland	IRL:W.Scot-Uls-Conn	Connacht	Finland	Finland	FIN11	5.335	3.428	2.786	1.72	1.557	0.267	43108	[1,3cM)
Ireland	IRL:W.Scot-Uls-Conn	Connacht	Finland	Finland	FIN2	5.319	3.416	2.789	1.719	1.557	0.268	17488	[1,3cM)
Ireland	IRL:W.Scot-Uls-Conn	Connacht	Finland	Finland	FIN3	5.018	3.234	2.683	1.658	1.551	0.272	41660	[1,3cM)
Ireland	IRL:W.Scot-Uls-Conn	Connacht	Finland	Finland	FIN4	5.076	3.27	2.713	1.678	1.552	0.272	34304	[1,3cM)
Ireland	IRL:W.Scot-Uls-Conn	Connacht	Finland	Finland	FIN5	4.934	3.188	2.644	1.64	1.548	0.275	37435	[1,3cM)
Ireland	IRL:W.Scot-Uls-Conn	Connacht	Finland	Finland	FIN7	5.434	3.481	2.818	1.73	1.56	0.268	18009	[1,3cM)
Ireland	IRL:W.Scot-Uls-Conn	Connacht	Finland	Finland	FIN8	5.213	3.34	2.777	1.703	1.56	0.272	19319	[1,3cM)
Ireland	IRL:W.Scot-Uls-Conn	Connacht	Finland	Finland	FIN9	5.153	3.319	2.734	1.685	1.551	0.271	35237	[1,3cM)
Ireland	IRL:W.Scot-Uls-Conn	Connacht	France	Paris	FRA1	6.893	4.442	3.317	2.059	1.552	0.232	42184	[1,3cM)
Ireland	IRL:W.Scot-Uls-Conn	Connacht	France	NW France	FRA2	5.509	3.571	2.867	1.785	1.542	0.259	86549	[1,3cM)
Ireland	IRL:W.Scot-Uls-Conn	Connacht	France	NE France	FRA3	4.842	3.177	2.612	1.647	1.525	0.271	55575	[1,3cM)
Ireland	IRL:W.Scot-Uls-Conn	Connacht	Germany	E Germany	GER1	6.091	3.91	3.082	1.899	1.557	0.25	81715	[1,3cM)
Ireland	IRL:W.Scot-Uls-Conn	Connacht	Germany	E Germany	GER2	5.615	3.626	2.915	1.806	1.547	0.257	21469	[1,3cM)
Ireland	IRL:W.Scot-Uls-Conn	Connacht	Germany	N Germany	GER3	5.211	3.374	2.742	1.708	1.545	0.266	73127	[1,3cM)
Ireland	IRL:W.Scot-Uls-Conn	Connacht	Germany	N Germany	GER4	5.294	3.428	2.781	1.728	1.544	0.266	104076	[1,3cM)
Ireland	IRL:W.Scot-Uls-Conn	Connacht	Germany	W Germany	GER5	5.201	3.37	2.75	1.711	1.543	0.266	151755	[1,3cM)
Ireland	IRL:W.Scot-Uls-Conn	Connacht	Germany	W Germany	GER7	5.716	3.68	2.943	1.818	1.553	0.257	71190	[1,3cM)
Ireland	IRL:W.Scot-Uls-Conn	Connacht	Italy	Italy	ITL1	3.839	2.54	2.178	1.376	1.51	0.296	101124	[1,3cM)
Ireland	IRL:W.Scot-Uls-Conn	Connacht	Italy	S Italy	ITL2	3.79	2.515	2.159	1.363	1.505	0.299	44020	[1,3cM)
Ireland	IRL:W.Scot-Uls-Conn	Connacht	Italy	S Italy	ITL3	3.204	2.141	1.87	1.183	1.496	0.315	69484	[1,3cM)
Ireland	IRL:W.Scot-Uls-Conn	Connacht	Italy	S Italy	ITL4	2.69	1.812	1.547	0.974	1.483	0.33	65573	[1,3cM)
Ireland	IRL:W.Scot-Uls-Conn	Connacht	Norway	SE Norway	NOR1	6.721	4.263	3.265	1.991	1.576	0.245	43995	[1,3cM)
Ireland	IRL:W.Scot-Uls-Conn	Connacht	Norway	SW Norway	NOR10	6.974	4.418	3.35	2.041	1.579	0.24	35878	[1,3cM)
Ireland	IRL:W.Scot-Uls-Conn	Connacht	Norway	SW Norway	NOR11	6.628	4.233	3.231	1.982	1.565	0.242	33381	[1,3cM)
Ireland	IRL:W.Scot-Uls-Conn	Connacht	Norway	W Norway	NOR12	6.616	4.216	3.251	1.992	1.57	0.246	41622	[1,3cM)
Ireland	IRL:W.Scot-Uls-Conn	Connacht	Norway	W Norway	NOR13	6.971	4.432	3.315	2.034	1.574	0.242	15992	[1,3cM)
Ireland	IRL:W.Scot-Uls-Conn	Connacht	Norway	SE Norway	NOR2	6.701	4.254	3.31	2.009	1.574	0.245	12086	[1,3cM)
Ireland	IRL:W.Scot-Uls-Conn	Connacht	Norway	SE Norway	NOR3	6.808	4.319	3.313	2.023	1.577	0.243	44084	[1,3cM)
Ireland	IRL:W.Scot-Uls-Conn	Connacht	Norway	C Norway	NOR4	6.977	4.424	3.376	2.051	1.576	0.238	22285	[1,3cM)
Ireland	IRL:W.Scot-Uls-Conn	Connacht	Norway	C Norway	NOR5	6.659	4.238	3.248	1.991	1.572	0.245	50296	[1,3cM)
Ireland	IRL:W.Scot-Uls-Conn	Connacht	Norway	SE Norway	NOR6	6.65	4.233	3.253	1.992	1.571	0.243	56077	[1,3cM)
Ireland	IRL:W.Scot-Uls-Conn	Connacht	Norway	SE Norway	NOR7	6.968	4.4	3.349	2.036	1.586	0.242	12112	[1,3cM)
Ireland	IRL:W.Scot-Uls-Conn	Connacht	Norway	SW Norway	NOR8	7.222	4.556	3.411	2.064	1.585	0.239	23798	[1,3cM)
Ireland	IRL:W.Scot-Uls-Conn	Connacht	Norway	SW Norway	NOR9	7.192	4.546	3.402	2.071	1.583	0.238	36888	[1,3cM)
Ireland	IRL:W.Scot-Uls-Conn	Connacht	Poland	Poland	POL1	4.786	3.119	2.581	1.613	1.534	0.273	44214	[1,3cM)
Ireland	IRL:W.Scot-Uls-Conn	Connacht	Spain	Spain	SPN1	4.481	2.954	2.468	1.56	1.517	0.279	107982	[1,3cM)
Ireland	IRL:W.Scot-Uls-Conn	Connacht	Sweden	CE Sweden	SWE1	6.146	3.931	3.082	1.894	1.563	0.252	106209	[1,3cM)
Ireland	IRL:W.Scot-Uls-Conn	Connacht	Sweden	S Sweden	SWE10	6.28	4.024	3.111	1.915	1.561	0.248	98196	[1,3cM)
Ireland	IRL:W.Scot-Uls-Conn	Connacht	Sweden	Sweden	SWE11	6.368	4.067	3.144	1.929	1.566	0.247	53025	[1,3cM)
Ireland	IRL:W.Scot-Uls-Conn	Connacht	Sweden	S Sweden	SWE12	6.146	3.939	3.083	1.9	1.56	0.249	114401	[1,3cM)
Ireland	IRL:W.Scot-Uls-Conn	Connacht	Sweden	CE Sweden	SWE4	6.098	3.895	3.087	1.899	1.566	0.255	13444	[1,3cM)
Ireland	IRL:W.Scot-Uls-Conn	Connacht	Sweden	S Sweden	SWE5	6.263	3.983	3.12	1.905	1.572	0.253	15864	[1,3cM)
Ireland	IRL:W.Scot-Uls-Conn	Connacht	Sweden	S Sweden	SWE6	6.312	4.025	3.138	1.921	1.568	0.248	30789	[1,3cM)
Ireland	IRL:W.Scot-Uls-Conn	Connacht	Sweden	S Sweden	SWE7	6.232	3.975	3.086	1.898	1.568	0.25	20680	[1,3cM)
Ireland	IRL:W.Scot-Uls-Conn	Connacht	Sweden	S Sweden	SWE8	5.639	3.616	2.908	1.796	1.561	0.261	12837	[1,3cM)
Ireland	IRL:W.Scot-Uls-Conn	Connacht	Sweden	Gotland	SWE9	5.651	3.623	2.904	1.796	1.561	0.262	20972	[1,3cM)
Ireland	IRL:W.Scot-Uls-Conn	N.Leinster	Belgium	NW Belgium	BEL1	5.723	3.692	2.926	1.813	1.55	0.256	133527	[1,3cM)
Ireland	IRL:W.Scot-Uls-Conn	N.Leinster	Belgium	N Belgium	BEL2	5.771	3.723	2.955	1.832	1.55	0.255	113633	[1,3cM)
Ireland	IRL:W.Scot-Uls-Conn	N.Leinster	Denmark	Denmark	DEN1	6.377	4.078	3.157	1.941	1.564	0.246	163135	[1,3cM)
Ireland	IRL:W.Scot-Uls-Conn	N.Leinster	Finland	Finland	FIN1	4.935	3.182	2.676	1.653	1.551	0.279	21976	[1,3cM)
Ireland	IRL:W.Scot-Uls-Conn	N.Leinster	Finland	Finland	FIN10	5.216	3.36	2.785	1.721	1.552	0.268	32771	[1,3cM)
Ireland	IRL:W.Scot-Uls-Conn	N.Leinster	Finland	Finland	FIN11	5.336	3.421	2.805	1.723	1.56	0.268	46135	[1,3cM)
Ireland	IRL:W.Scot-Uls-Conn	N.Leinster	Finland	Finland	FIN2	5.338	3.425	2.811	1.731	1.558	0.265	18717	[1,3cM)
Ireland	IRL:W.Scot-Uls-Conn	N.Leinster	Finland	Finland	FIN3	5.014	3.227	2.681	1.654	1.554	0.271	44642	[1,3cM)
Ireland	IRL:W.Scot-Uls-Conn	N.Leinster	Finland	Finland	FIN4	5.05	3.251	2.703	1.669	1.553	0.272	36658	[1,3cM)
Ireland	IRL:W.Scot-Uls-Conn	N.Leinster	Finland	Finland	FIN5	4.934	3.183	2.66	1.647	1.549	0.275	40044	[1,3cM)
Ireland	IRL:W.Scot-Uls-Conn	N.Leinster	Finland	Finland	FIN7	5.422	3.482	2.852	1.76	1.558	0.266	19318	[1,3cM)
Ireland	IRL:W.Scot-Uls-Conn	N.Leinster	Finland	Finland	FIN8	5.205	3.343	2.746	1.693	1.557	0.272	20684	[1,3cM)
Ireland	IRL:W.Scot-Uls-Conn	N.Leinster	Finland	Finland	FIN9	5.148	3.309	2.751	1.69	1.554	0.271	37850	[1,3cM)
Ireland	IRL:W.Scot-Uls-Conn	N.Leinster	France	Paris	FRA1	6.936	4.464	3.35	2.072	1.553	0.233	45175	[1,3cM)
Ireland	IRL:W.Scot-Uls-Conn	N.Leinster	France	NW France	FRA2	5.509	3.572	2.873	1.792	1.542	0.259	92651	[1,3cM)
Ireland	IRL:W.Scot-Uls-Conn	N.Leinster	France	NE France	FRA3	4.847	3.175	2.626	1.652	1.527	0.273	59454	[1,3cM)
Ireland	IRL:W.Scot-Uls-Conn	N.Leinster	Germany	E Germany	GER1	6.088	3.91	3.084	1.901	1.556	0.25	87508	[1,3cM)
Ireland	IRL:W.Scot-Uls-Conn	N.Leinster	Germany	E Germany	GER2	5.588	3.615	2.868	1.781	1.546	0.258	22987	[1,3cM)
Ireland	IRL:W.Scot-Uls-Conn	N.Leinster	Germany	N Germany	GER3	5.226	3.387	2.765	1.721	1.543	0.266	78311	[1,3cM)
Ireland	IRL:W.Scot-Uls-Conn	N.Leinster	Germany	N Germany	GER4	5.293	3.429	2.8	1.741	1.543	0.265	111436	[1,3cM)
Ireland	IRL:W.Scot-Uls-Conn	N.Leinster	Germany	W Germany	GER5	5.176	3.356	2.74	1.705	1.542	0.267	162615	[1,3cM)
Ireland	IRL:W.Scot-Uls-Conn	N.Leinster	Germany	W Germany	GER7	5.727	3.692	2.939	1.821	1.552	0.258	76211	[1,3cM)
Ireland	IRL:W.Scot-Uls-Conn	N.Leinster	Italy	Italy	ITL1	3.841	2.541	2.176	1.374	1.512	0.297	108548	[1,3cM)
Ireland	IRL:W.Scot-Uls-Conn	N.Leinster	Italy	S Italy	ITL2	3.796	2.519	2.146	1.361	1.508	0.296	47160	[1,3cM)
Ireland	IRL:W.Scot-Uls-Conn	N.Leinster	Italy	S Italy	ITL3	3.216	2.149	1.867	1.182	1.496	0.312	74408	[1,3cM)
Ireland	IRL:W.Scot-Uls-Conn	N.Leinster	Italy	S Italy	ITL4	2.695	1.817	1.549	0.979	1.482	0.33	70099	[1,3cM)
Ireland	IRL:W.Scot-Uls-Conn	N.Leinster	Norway	SE Norway	NOR1	6.756	4.284	3.297	2.01	1.577	0.244	47149	[1,3cM)
Ireland	IRL:W.Scot-Uls-Conn	N.Leinster	Norway	SW Norway	NOR10	6.956	4.411	3.331	2.038	1.578	0.238	38418	[1,3cM)
Ireland	IRL:W.Scot-Uls-Conn	N.Leinster	Norway	SW Norway	NOR11	6.628	4.224	3.244	1.987	1.569	0.242	35737	[1,3cM)
Ireland	IRL:W.Scot-Uls-Conn	N.Leinster	Norway	W Norway	NOR12	6.668	4.236	3.27	1.997	1.573	0.245	44560	[1,3cM)
Ireland	IRL:W.Scot-Uls-Conn	N.Leinster	Norway	W Norway	NOR13	6.916	4.385	3.346	2.045	1.579	0.242	17133	[1,3cM)
Ireland	IRL:W.Scot-Uls-Conn	N.Leinster	Norway	SE Norway	NOR2	6.701	4.256	3.277	2.002	1.575	0.246	12947	[1,3cM)
Ireland	IRL:W.Scot-Uls-Conn	N.Leinster	Norway	SE Norway	NOR3	6.812	4.318	3.297	2.012	1.578	0.241	47191	[1,3cM)
Ireland	IRL:W.Scot-Uls-Conn	N.Leinster	Norway	C Norway	NOR4	7.02	4.442	3.357	2.041	1.58	0.24	23911	[1,3cM)
Ireland	IRL:W.Scot-Uls-Conn	N.Leinster	Norway	C Norway	NOR5	6.663	4.24	3.245	1.987	1.572	0.242	53847	[1,3cM)
Ireland	IRL:W.Scot-Uls-Conn	N.Leinster	Norway	SE Norway	NOR6	6.63	4.218	3.248	1.988	1.571	0.244	60093	[1,3cM)
Ireland	IRL:W.Scot-Uls-Conn	N.Leinster	Norway	SE Norway	NOR7	7.015	4.43	3.367	2.037	1.582	0.237	13004	[1,3cM)
Ireland	IRL:W.Scot-Uls-Conn	N.Leinster	Norway	SW Norway	NOR8	7.303	4.607	3.457	2.097	1.586	0.238	25519	[1,3cM)
Ireland	IRL:W.Scot-Uls-Conn	N.Leinster	Norway	SW Norway	NOR9	7.175	4.536	3.403	2.068	1.582	0.238	39563	[1,3cM)
Ireland	IRL:W.Scot-Uls-Conn	N.Leinster	Poland	Poland	POL1	4.78	3.112	2.585	1.618	1.537	0.275	47347	[1,3cM)
Ireland	IRL:W.Scot-Uls-Conn	N.Leinster	Spain	Spain	SPN1	4.477	2.95	2.464	1.557	1.518	0.278	115866	[1,3cM)
Ireland	IRL:W.Scot-Uls-Conn	N.Leinster	Sweden	CE Sweden	SWE1	6.142	3.928	3.078	1.892	1.563	0.25	113766	[1,3cM)
Ireland	IRL:W.Scot-Uls-Conn	N.Leinster	Sweden	S Sweden	SWE10	6.27	4.02	3.127	1.927	1.559	0.247	105223	[1,3cM)
Ireland	IRL:W.Scot-Uls-Conn	N.Leinster	Sweden	Sweden	SWE11	6.383	4.08	3.156	1.945	1.565	0.244	56843	[1,3cM)
Ireland	IRL:W.Scot-Uls-Conn	N.Leinster	Sweden	S Sweden	SWE12	6.146	3.94	3.072	1.892	1.56	0.248	122546	[1,3cM)
Ireland	IRL:W.Scot-Uls-Conn	N.Leinster	Sweden	CE Sweden	SWE4	6.097	3.901	3.068	1.884	1.562	0.25	14409	[1,3cM)
Ireland	IRL:W.Scot-Uls-Conn	N.Leinster	Sweden	S Sweden	SWE5	6.205	3.942	3.126	1.907	1.573	0.256	17012	[1,3cM)
Ireland	IRL:W.Scot-Uls-Conn	N.Leinster	Sweden	S Sweden	SWE6	6.237	3.989	3.126	1.924	1.564	0.249	32990	[1,3cM)
Ireland	IRL:W.Scot-Uls-Conn	N.Leinster	Sweden	S Sweden	SWE7	6.288	4.001	3.129	1.912	1.571	0.248	22163	[1,3cM)
Ireland	IRL:W.Scot-Uls-Conn	N.Leinster	Sweden	S Sweden	SWE8	5.647	3.635	2.941	1.816	1.553	0.255	13786	[1,3cM)
Ireland	IRL:W.Scot-Uls-Conn	N.Leinster	Sweden	Gotland	SWE9	5.664	3.632	2.933	1.805	1.559	0.259	22425	[1,3cM)
Ireland	IRL:W.Scot-Uls-Conn	W.Uls-Argy	Belgium	NW Belgium	BEL1	5.759	3.712	2.955	1.83	1.552	0.257	87118	[1,3cM)
Ireland	IRL:W.Scot-Uls-Conn	W.Uls-Argy	Belgium	N Belgium	BEL2	5.793	3.735	2.963	1.834	1.551	0.256	74209	[1,3cM)
Ireland	IRL:W.Scot-Uls-Conn	W.Uls-Argy	Denmark	Denmark	DEN1	6.428	4.11	3.177	1.955	1.564	0.245	106474	[1,3cM)
Ireland	IRL:W.Scot-Uls-Conn	W.Uls-Argy	Finland	Finland	FIN1	5.008	3.224	2.685	1.658	1.553	0.274	14384	[1,3cM)
Ireland	IRL:W.Scot-Uls-Conn	W.Uls-Argy	Finland	Finland	FIN10	5.294	3.404	2.784	1.722	1.555	0.265	21366	[1,3cM)
Ireland	IRL:W.Scot-Uls-Conn	W.Uls-Argy	Finland	Finland	FIN11	5.392	3.462	2.811	1.739	1.559	0.266	30105	[1,3cM)
Ireland	IRL:W.Scot-Uls-Conn	W.Uls-Argy	Finland	Finland	FIN2	5.374	3.453	2.822	1.742	1.556	0.265	12232	[1,3cM)
Ireland	IRL:W.Scot-Uls-Conn	W.Uls-Argy	Finland	Finland	FIN3	5.035	3.248	2.675	1.655	1.55	0.269	29127	[1,3cM)
Ireland	IRL:W.Scot-Uls-Conn	W.Uls-Argy	Finland	Finland	FIN4	5.08	3.271	2.708	1.671	1.554	0.274	23970	[1,3cM)
Ireland	IRL:W.Scot-Uls-Conn	W.Uls-Argy	Finland	Finland	FIN5	4.966	3.205	2.665	1.649	1.549	0.274	26195	[1,3cM)
Ireland	IRL:W.Scot-Uls-Conn	W.Uls-Argy	Finland	Finland	FIN7	5.418	3.485	2.804	1.728	1.553	0.266	12590	[1,3cM)
Ireland	IRL:W.Scot-Uls-Conn	W.Uls-Argy	Finland	Finland	FIN8	5.265	3.378	2.788	1.712	1.558	0.268	13494	[1,3cM)
Ireland	IRL:W.Scot-Uls-Conn	W.Uls-Argy	Finland	Finland	FIN9	5.175	3.33	2.754	1.699	1.554	0.269	24652	[1,3cM)
Ireland	IRL:W.Scot-Uls-Conn	W.Uls-Argy	France	Paris	FRA1	6.879	4.428	3.313	2.044	1.552	0.233	29434	[1,3cM)
Ireland	IRL:W.Scot-Uls-Conn	W.Uls-Argy	France	NW France	FRA2	5.495	3.563	2.872	1.791	1.542	0.26	60387	[1,3cM)
Ireland	IRL:W.Scot-Uls-Conn	W.Uls-Argy	France	NE France	FRA3	4.836	3.173	2.623	1.649	1.524	0.273	38707	[1,3cM)
Ireland	IRL:W.Scot-Uls-Conn	W.Uls-Argy	Germany	E Germany	GER1	6.145	3.939	3.094	1.906	1.56	0.25	56998	[1,3cM)
Ireland	IRL:W.Scot-Uls-Conn	W.Uls-Argy	Germany	E Germany	GER2	5.694	3.668	2.932	1.814	1.551	0.254	15005	[1,3cM)
Ireland	IRL:W.Scot-Uls-Conn	W.Uls-Argy	Germany	N Germany	GER3	5.226	3.385	2.769	1.718	1.543	0.266	51109	[1,3cM)
Ireland	IRL:W.Scot-Uls-Conn	W.Uls-Argy	Germany	N Germany	GER4	5.317	3.442	2.805	1.743	1.545	0.266	72684	[1,3cM)
Ireland	IRL:W.Scot-Uls-Conn	W.Uls-Argy	Germany	W Germany	GER5	5.223	3.383	2.767	1.719	1.543	0.267	106019	[1,3cM)
Ireland	IRL:W.Scot-Uls-Conn	W.Uls-Argy	Germany	W Germany	GER7	5.799	3.737	2.967	1.841	1.552	0.255	49734	[1,3cM)
Ireland	IRL:W.Scot-Uls-Conn	W.Uls-Argy	Italy	Italy	ITL1	3.829	2.537	2.171	1.373	1.509	0.296	70882	[1,3cM)
Ireland	IRL:W.Scot-Uls-Conn	W.Uls-Argy	Italy	S Italy	ITL2	3.782	2.509	2.158	1.359	1.505	0.296	30646	[1,3cM)
Ireland	IRL:W.Scot-Uls-Conn	W.Uls-Argy	Italy	S Italy	ITL3	3.214	2.147	1.88	1.192	1.497	0.313	48551	[1,3cM)
Ireland	IRL:W.Scot-Uls-Conn	W.Uls-Argy	Italy	S Italy	ITL4	2.697	1.818	1.541	0.977	1.484	0.332	45654	[1,3cM)
Ireland	IRL:W.Scot-Uls-Conn	W.Uls-Argy	Norway	SE Norway	NOR1	6.751	4.281	3.287	2.004	1.577	0.245	30770	[1,3cM)
Ireland	IRL:W.Scot-Uls-Conn	W.Uls-Argy	Norway	SW Norway	NOR10	7.044	4.454	3.375	2.054	1.582	0.241	25066	[1,3cM)
Ireland	IRL:W.Scot-Uls-Conn	W.Uls-Argy	Norway	SW Norway	NOR11	6.737	4.294	3.245	1.991	1.569	0.24	23335	[1,3cM)
Ireland	IRL:W.Scot-Uls-Conn	W.Uls-Argy	Norway	W Norway	NOR12	6.775	4.307	3.29	2.01	1.573	0.241	29076	[1,3cM)
Ireland	IRL:W.Scot-Uls-Conn	W.Uls-Argy	Norway	W Norway	NOR13	7.052	4.477	3.396	2.071	1.575	0.236	11190	[1,3cM)
Ireland	IRL:W.Scot-Uls-Conn	W.Uls-Argy	Norway	SE Norway	NOR2	6.759	4.28	3.242	1.967	1.58	0.246	8439	[1,3cM)
Ireland	IRL:W.Scot-Uls-Conn	W.Uls-Argy	Norway	SE Norway	NOR3	6.868	4.356	3.312	2.019	1.577	0.243	30800	[1,3cM)
Ireland	IRL:W.Scot-Uls-Conn	W.Uls-Argy	Norway	C Norway	NOR4	7.048	4.458	3.391	2.057	1.58	0.243	15594	[1,3cM)
Ireland	IRL:W.Scot-Uls-Conn	W.Uls-Argy	Norway	C Norway	NOR5	6.769	4.298	3.273	1.997	1.574	0.242	35145	[1,3cM)
Ireland	IRL:W.Scot-Uls-Conn	W.Uls-Argy	Norway	SE Norway	NOR6	6.726	4.274	3.274	1.995	1.574	0.243	39191	[1,3cM)
Ireland	IRL:W.Scot-Uls-Conn	W.Uls-Argy	Norway	SE Norway	NOR7	7.071	4.455	3.402	2.052	1.586	0.238	8471	[1,3cM)
Ireland	IRL:W.Scot-Uls-Conn	W.Uls-Argy	Norway	SW Norway	NOR8	7.295	4.611	3.462	2.103	1.582	0.238	16636	[1,3cM)
Ireland	IRL:W.Scot-Uls-Conn	W.Uls-Argy	Norway	SW Norway	NOR9	7.257	4.579	3.423	2.081	1.585	0.236	25832	[1,3cM)
Ireland	IRL:W.Scot-Uls-Conn	W.Uls-Argy	Poland	Poland	POL1	4.8	3.128	2.577	1.609	1.535	0.273	30892	[1,3cM)
Ireland	IRL:W.Scot-Uls-Conn	W.Uls-Argy	Spain	Spain	SPN1	4.469	2.946	2.468	1.56	1.517	0.28	75517	[1,3cM)
Ireland	IRL:W.Scot-Uls-Conn	W.Uls-Argy	Sweden	CE Sweden	SWE1	6.195	3.962	3.109	1.909	1.563	0.249	74246	[1,3cM)
Ireland	IRL:W.Scot-Uls-Conn	W.Uls-Argy	Sweden	S Sweden	SWE10	6.341	4.062	3.143	1.936	1.561	0.246	68708	[1,3cM)
Ireland	IRL:W.Scot-Uls-Conn	W.Uls-Argy	Sweden	Sweden	SWE11	6.432	4.105	3.168	1.942	1.567	0.247	37077	[1,3cM)
Ireland	IRL:W.Scot-Uls-Conn	W.Uls-Argy	Sweden	S Sweden	SWE12	6.206	3.974	3.109	1.916	1.562	0.249	79930	[1,3cM)
Ireland	IRL:W.Scot-Uls-Conn	W.Uls-Argy	Sweden	CE Sweden	SWE4	6.1	3.901	3.12	1.913	1.562	0.253	9398	[1,3cM)
Ireland	IRL:W.Scot-Uls-Conn	W.Uls-Argy	Sweden	S Sweden	SWE5	6.328	4.03	3.126	1.912	1.57	0.25	11098	[1,3cM)
Ireland	IRL:W.Scot-Uls-Conn	W.Uls-Argy	Sweden	S Sweden	SWE6	6.337	4.043	3.137	1.924	1.568	0.25	21508	[1,3cM)
Ireland	IRL:W.Scot-Uls-Conn	W.Uls-Argy	Sweden	S Sweden	SWE7	6.305	4.014	3.154	1.926	1.57	0.254	14455	[1,3cM)
Ireland	IRL:W.Scot-Uls-Conn	W.Uls-Argy	Sweden	S Sweden	SWE8	5.731	3.683	2.954	1.823	1.556	0.259	9001	[1,3cM)
Ireland	IRL:W.Scot-Uls-Conn	W.Uls-Argy	Sweden	Gotland	SWE9	5.701	3.658	2.947	1.813	1.558	0.262	14669	[1,3cM)
England	UK:Cornwall	Cornwall_1	Belgium	NW Belgium	BEL1	6.146	3.924	3.097	1.895	1.566	0.255	30617	[1,3cM)
England	UK:Cornwall	Cornwall_1	Belgium	N Belgium	BEL2	6.232	3.974	3.146	1.92	1.567	0.253	26106	[1,3cM)
England	UK:Cornwall	Cornwall_1	Denmark	Denmark	DEN1	7.121	4.507	3.41	2.074	1.579	0.239	37501	[1,3cM)
England	UK:Cornwall	Cornwall_1	Finland	Finland	FIN1	5.295	3.402	2.756	1.698	1.557	0.266	5108	[1,3cM)
England	UK:Cornwall	Cornwall_1	Finland	Finland	FIN10	5.674	3.615	2.924	1.79	1.568	0.259	7596	[1,3cM)
England	UK:Cornwall	Cornwall_1	Finland	Finland	FIN11	5.865	3.741	3	1.838	1.568	0.259	10624	[1,3cM)
England	UK:Cornwall	Cornwall_1	Finland	Finland	FIN2	5.809	3.718	2.973	1.824	1.561	0.258	4310	[1,3cM)
England	UK:Cornwall	Cornwall_1	Finland	Finland	FIN3	5.498	3.529	2.853	1.753	1.556	0.261	10314	[1,3cM)
England	UK:Cornwall	Cornwall_1	Finland	Finland	FIN4	5.506	3.54	2.879	1.778	1.554	0.263	8497	[1,3cM)
England	UK:Cornwall	Cornwall_1	Finland	Finland	FIN5	5.44	3.492	2.87	1.767	1.557	0.266	9265	[1,3cM)
England	UK:Cornwall	Cornwall_1	Finland	Finland	FIN7	5.858	3.754	2.991	1.839	1.558	0.25	4437	[1,3cM)
England	UK:Cornwall	Cornwall_1	Finland	Finland	FIN8	5.512	3.547	2.856	1.766	1.555	0.257	4775	[1,3cM)
England	UK:Cornwall	Cornwall_1	Finland	Finland	FIN9	5.618	3.6	2.894	1.78	1.56	0.262	8712	[1,3cM)
England	UK:Cornwall	Cornwall_1	France	Paris	FRA1	6.357	4.096	3.147	1.949	1.553	0.246	10237	[1,3cM)
England	UK:Cornwall	Cornwall_1	France	NW France	FRA2	5.435	3.513	2.836	1.762	1.548	0.265	21068	[1,3cM)
England	UK:Cornwall	Cornwall_1	France	NE France	FRA3	4.731	3.102	2.549	1.614	1.528	0.277	13498	[1,3cM)
England	UK:Cornwall	Cornwall_1	Germany	E Germany	GER1	6.848	4.345	3.362	2.046	1.575	0.244	20098	[1,3cM)
England	UK:Cornwall	Cornwall_1	Germany	E Germany	GER2	6.174	3.934	3.077	1.884	1.568	0.253	5300	[1,3cM)
England	UK:Cornwall	Cornwall_1	Germany	N Germany	GER3	5.629	3.614	2.893	1.782	1.557	0.263	18047	[1,3cM)
England	UK:Cornwall	Cornwall_1	Germany	N Germany	GER4	5.713	3.665	2.967	1.833	1.559	0.262	25690	[1,3cM)
England	UK:Cornwall	Cornwall_1	Germany	W Germany	GER5	5.539	3.562	2.885	1.784	1.556	0.266	37436	[1,3cM)
England	UK:Cornwall	Cornwall_1	Germany	W Germany	GER7	6.351	4.042	3.145	1.93	1.573	0.252	17573	[1,3cM)
England	UK:Cornwall	Cornwall_1	Italy	Italy	ITL1	3.828	2.53	2.175	1.369	1.513	0.302	24728	[1,3cM)
England	UK:Cornwall	Cornwall_1	Italy	S Italy	ITL2	3.748	2.487	2.141	1.351	1.506	0.301	10752	[1,3cM)
England	UK:Cornwall	Cornwall_1	Italy	S Italy	ITL3	3.216	2.152	1.864	1.183	1.495	0.316	16950	[1,3cM)
England	UK:Cornwall	Cornwall_1	Italy	S Italy	ITL4	2.702	1.826	1.552	0.983	1.48	0.327	15926	[1,3cM)
England	UK:Cornwall	Cornwall_1	Norway	SE Norway	NOR1	6.835	4.341	3.31	2.033	1.577	0.242	10770	[1,3cM)
England	UK:Cornwall	Cornwall_1	Norway	SW Norway	NOR10	6.923	4.416	3.33	2.04	1.566	0.232	8760	[1,3cM)
England	UK:Cornwall	Cornwall_1	Norway	SW Norway	NOR11	7.011	4.467	3.36	2.054	1.568	0.229	8185	[1,3cM)
England	UK:Cornwall	Cornwall_1	Norway	W Norway	NOR12	7.076	4.499	3.384	2.07	1.573	0.233	10201	[1,3cM)
England	UK:Cornwall	Cornwall_1	Norway	W Norway	NOR13	7	4.487	3.275	2.034	1.562	0.233	3917	[1,3cM)
England	UK:Cornwall	Cornwall_1	Norway	SE Norway	NOR2	6.663	4.251	3.27	2.012	1.568	0.25	2950	[1,3cM)
England	UK:Cornwall	Cornwall_1	Norway	SE Norway	NOR3	6.792	4.327	3.251	1.991	1.571	0.241	10775	[1,3cM)
England	UK:Cornwall	Cornwall_1	Norway	C Norway	NOR4	7.009	4.453	3.332	2.038	1.572	0.236	5453	[1,3cM)
England	UK:Cornwall	Cornwall_1	Norway	C Norway	NOR5	6.999	4.459	3.324	2.036	1.569	0.233	12329	[1,3cM)
England	UK:Cornwall	Cornwall_1	Norway	SE Norway	NOR6	6.965	4.431	3.345	2.039	1.57	0.238	13753	[1,3cM)
England	UK:Cornwall	Cornwall_1	Norway	SE Norway	NOR7	6.962	4.424	3.343	2.049	1.575	0.237	2959	[1,3cM)
England	UK:Cornwall	Cornwall_1	Norway	SW Norway	NOR8	6.988	4.44	3.383	2.062	1.572	0.233	5803	[1,3cM)
England	UK:Cornwall	Cornwall_1	Norway	SW Norway	NOR9	7.062	4.495	3.418	2.096	1.572	0.237	9025	[1,3cM)
England	UK:Cornwall	Cornwall_1	Poland	Poland	POL1	4.915	3.188	2.651	1.646	1.542	0.275	10845	[1,3cM)
England	UK:Cornwall	Cornwall_1	Spain	Spain	SPN1	4.306	2.839	2.392	1.506	1.516	0.281	26148	[1,3cM)
England	UK:Cornwall	Cornwall_1	Sweden	CE Sweden	SWE1	6.622	4.217	3.268	2.004	1.57	0.244	26079	[1,3cM)
England	UK:Cornwall	Cornwall_1	Sweden	S Sweden	SWE10	6.879	4.376	3.294	2.005	1.57	0.236	24177	[1,3cM)
England	UK:Cornwall	Cornwall_1	Sweden	Sweden	SWE11	6.889	4.373	3.349	2.033	1.574	0.241	13038	[1,3cM)
England	UK:Cornwall	Cornwall_1	Sweden	S Sweden	SWE12	6.666	4.242	3.261	1.993	1.571	0.243	28148	[1,3cM)
England	UK:Cornwall	Cornwall_1	Sweden	CE Sweden	SWE4	6.487	4.119	3.194	1.951	1.577	0.252	3288	[1,3cM)
England	UK:Cornwall	Cornwall_1	Sweden	S Sweden	SWE5	6.613	4.214	3.276	2.002	1.568	0.242	3890	[1,3cM)
England	UK:Cornwall	Cornwall_1	Sweden	S Sweden	SWE6	6.581	4.182	3.253	1.983	1.571	0.248	7573	[1,3cM)
England	UK:Cornwall	Cornwall_1	Sweden	S Sweden	SWE7	6.582	4.203	3.307	2.008	1.562	0.24	5080	[1,3cM)
England	UK:Cornwall	Cornwall_1	Sweden	S Sweden	SWE8	6.097	3.916	3.052	1.885	1.558	0.253	3172	[1,3cM)
England	UK:Cornwall	Cornwall_1	Sweden	Gotland	SWE9	6.123	3.909	3.103	1.895	1.565	0.253	5159	[1,3cM)
England	UK:Cornwall	Cornwall_2	Belgium	NW Belgium	BEL1	6.19	3.949	3.122	1.909	1.567	0.253	19662	[1,3cM)
England	UK:Cornwall	Cornwall_2	Belgium	N Belgium	BEL2	6.29	4.011	3.101	1.895	1.567	0.248	16743	[1,3cM)
England	UK:Cornwall	Cornwall_2	Denmark	Denmark	DEN1	7.192	4.55	3.421	2.083	1.581	0.239	24030	[1,3cM)
England	UK:Cornwall	Cornwall_2	Finland	Finland	FIN1	5.45	3.487	2.897	1.771	1.559	0.269	3271	[1,3cM)
England	UK:Cornwall	Cornwall_2	Finland	Finland	FIN10	5.736	3.652	2.931	1.796	1.571	0.255	4869	[1,3cM)
England	UK:Cornwall	Cornwall_2	Finland	Finland	FIN11	5.956	3.801	3.03	1.855	1.569	0.261	6808	[1,3cM)
England	UK:Cornwall	Cornwall_2	Finland	Finland	FIN2	5.828	3.721	2.979	1.824	1.564	0.257	2775	[1,3cM)
England	UK:Cornwall	Cornwall_2	Finland	Finland	FIN3	5.52	3.537	2.858	1.769	1.562	0.262	6618	[1,3cM)
England	UK:Cornwall	Cornwall_2	Finland	Finland	FIN4	5.621	3.615	2.914	1.8	1.555	0.261	5446	[1,3cM)
England	UK:Cornwall	Cornwall_2	Finland	Finland	FIN5	5.42	3.49	2.837	1.756	1.552	0.264	5939	[1,3cM)
England	UK:Cornwall	Cornwall_2	Finland	Finland	FIN7	5.945	3.791	3.041	1.869	1.569	0.254	2851	[1,3cM)
England	UK:Cornwall	Cornwall_2	Finland	Finland	FIN8	5.724	3.65	2.976	1.822	1.567	0.259	3069	[1,3cM)
England	UK:Cornwall	Cornwall_2	Finland	Finland	FIN9	5.714	3.653	2.962	1.828	1.566	0.26	5588	[1,3cM)
England	UK:Cornwall	Cornwall_2	France	Paris	FRA1	6.255	4.024	3.112	1.929	1.554	0.245	6568	[1,3cM)
England	UK:Cornwall	Cornwall_2	France	NW France	FRA2	5.482	3.536	2.872	1.773	1.548	0.264	13579	[1,3cM)
England	UK:Cornwall	Cornwall_2	France	NE France	FRA3	4.731	3.09	2.553	1.599	1.53	0.279	8640	[1,3cM)
England	UK:Cornwall	Cornwall_2	Germany	E Germany	GER1	6.992	4.415	3.374	2.043	1.583	0.242	12899	[1,3cM)
England	UK:Cornwall	Cornwall_2	Germany	E Germany	GER2	6.249	3.983	3.128	1.917	1.569	0.247	3381	[1,3cM)
England	UK:Cornwall	Cornwall_2	Germany	N Germany	GER3	5.72	3.665	2.945	1.806	1.561	0.262	11601	[1,3cM)
England	UK:Cornwall	Cornwall_2	Germany	N Germany	GER4	5.761	3.698	2.962	1.827	1.558	0.26	16476	[1,3cM)
England	UK:Cornwall	Cornwall_2	Germany	W Germany	GER5	5.596	3.598	2.89	1.788	1.556	0.263	24044	[1,3cM)
England	UK:Cornwall	Cornwall_2	Germany	W Germany	GER7	6.438	4.092	3.188	1.945	1.573	0.252	11253	[1,3cM)
England	UK:Cornwall	Cornwall_2	Italy	Italy	ITL1	3.846	2.538	2.17	1.37	1.516	0.297	15902	[1,3cM)
England	UK:Cornwall	Cornwall_2	Italy	S Italy	ITL2	3.766	2.495	2.131	1.34	1.508	0.3	6841	[1,3cM)
England	UK:Cornwall	Cornwall_2	Italy	S Italy	ITL3	3.193	2.135	1.858	1.184	1.497	0.319	10867	[1,3cM)
England	UK:Cornwall	Cornwall_2	Italy	S Italy	ITL4	2.704	1.828	1.562	0.985	1.478	0.327	10244	[1,3cM)
England	UK:Cornwall	Cornwall_2	Norway	SE Norway	NOR1	6.853	4.366	3.307	2.023	1.571	0.238	6919	[1,3cM)
England	UK:Cornwall	Cornwall_2	Norway	SW Norway	NOR10	7.012	4.449	3.333	2.038	1.576	0.238	5635	[1,3cM)
England	UK:Cornwall	Cornwall_2	Norway	SW Norway	NOR11	7.268	4.613	3.413	2.066	1.573	0.23	5262	[1,3cM)
England	UK:Cornwall	Cornwall_2	Norway	W Norway	NOR12	7.146	4.538	3.348	2.054	1.576	0.239	6554	[1,3cM)
England	UK:Cornwall	Cornwall_2	Norway	W Norway	NOR13	7.095	4.534	3.356	2.072	1.568	0.241	2513	[1,3cM)
England	UK:Cornwall	Cornwall_2	Norway	SE Norway	NOR2	6.803	4.318	3.296	2.009	1.575	0.243	1896	[1,3cM)
England	UK:Cornwall	Cornwall_2	Norway	SE Norway	NOR3	6.969	4.427	3.335	2.035	1.573	0.235	6916	[1,3cM)
England	UK:Cornwall	Cornwall_2	Norway	C Norway	NOR4	7.107	4.518	3.313	2.009	1.571	0.236	3500	[1,3cM)
England	UK:Cornwall	Cornwall_2	Norway	C Norway	NOR5	7.035	4.471	3.383	2.053	1.571	0.234	7889	[1,3cM)
England	UK:Cornwall	Cornwall_2	Norway	SE Norway	NOR6	7.075	4.478	3.33	2.035	1.581	0.242	8833	[1,3cM)
England	UK:Cornwall	Cornwall_2	Norway	SE Norway	NOR7	7.064	4.463	3.4	2.083	1.586	0.242	1905	[1,3cM)
England	UK:Cornwall	Cornwall_2	Norway	SW Norway	NOR8	6.935	4.415	3.297	2.027	1.571	0.237	3724	[1,3cM)
England	UK:Cornwall	Cornwall_2	Norway	SW Norway	NOR9	7.007	4.459	3.329	2.034	1.571	0.232	5772	[1,3cM)
England	UK:Cornwall	Cornwall_2	Poland	Poland	POL1	4.886	3.18	2.602	1.626	1.535	0.27	6960	[1,3cM)
England	UK:Cornwall	Cornwall_2	Spain	Spain	SPN1	4.315	2.846	2.399	1.511	1.515	0.284	16770	[1,3cM)
England	UK:Cornwall	Cornwall_2	Sweden	CE Sweden	SWE1	6.693	4.265	3.273	2.001	1.569	0.243	16758	[1,3cM)
England	UK:Cornwall	Cornwall_2	Sweden	S Sweden	SWE10	6.981	4.434	3.356	2.051	1.575	0.239	15483	[1,3cM)
England	UK:Cornwall	Cornwall_2	Sweden	Sweden	SWE11	6.979	4.424	3.339	2.035	1.578	0.237	8363	[1,3cM)
England	UK:Cornwall	Cornwall_2	Sweden	S Sweden	SWE12	6.739	4.295	3.269	2.001	1.569	0.24	18047	[1,3cM)
England	UK:Cornwall	Cornwall_2	Sweden	CE Sweden	SWE4	6.498	4.13	3.216	1.963	1.577	0.258	2118	[1,3cM)
England	UK:Cornwall	Cornwall_2	Sweden	S Sweden	SWE5	6.813	4.311	3.287	2.005	1.583	0.246	2512	[1,3cM)
England	UK:Cornwall	Cornwall_2	Sweden	S Sweden	SWE6	6.563	4.2	3.219	1.982	1.562	0.237	4856	[1,3cM)
England	UK:Cornwall	Cornwall_2	Sweden	S Sweden	SWE7	6.629	4.218	3.217	1.967	1.573	0.242	3261	[1,3cM)
England	UK:Cornwall	Cornwall_2	Sweden	S Sweden	SWE8	5.988	3.846	3.138	1.914	1.551	0.248	2034	[1,3cM)
England	UK:Cornwall	Cornwall_2	Sweden	Gotland	SWE9	6.169	3.929	3.106	1.9	1.57	0.254	3316	[1,3cM)
England	UK:Cornwall	Devon	Belgium	NW Belgium	BEL1	6.386	4.058	3.18	1.942	1.573	0.251	27955	[1,3cM)
England	UK:Cornwall	Devon	Belgium	N Belgium	BEL2	6.507	4.135	3.217	1.965	1.574	0.248	23804	[1,3cM)
England	UK:Cornwall	Devon	Denmark	Denmark	DEN1	7.585	4.768	3.535	2.136	1.591	0.235	34129	[1,3cM)
England	UK:Cornwall	Devon	Finland	Finland	FIN1	5.658	3.609	2.94	1.79	1.565	0.263	4640	[1,3cM)
England	UK:Cornwall	Devon	Finland	Finland	FIN10	5.895	3.762	3.007	1.844	1.566	0.256	6925	[1,3cM)
England	UK:Cornwall	Devon	Finland	Finland	FIN11	6.047	3.853	3.094	1.9	1.57	0.255	9686	[1,3cM)
England	UK:Cornwall	Devon	Finland	Finland	FIN2	6.042	3.827	3.128	1.898	1.577	0.254	3924	[1,3cM)
England	UK:Cornwall	Devon	Finland	Finland	FIN3	5.746	3.654	2.961	1.809	1.572	0.263	9413	[1,3cM)
England	UK:Cornwall	Devon	Finland	Finland	FIN4	5.795	3.691	2.975	1.823	1.568	0.26	7756	[1,3cM)
England	UK:Cornwall	Devon	Finland	Finland	FIN5	5.66	3.612	2.945	1.802	1.565	0.259	8472	[1,3cM)
England	UK:Cornwall	Devon	Finland	Finland	FIN7	6.107	3.894	3.04	1.854	1.566	0.247	4055	[1,3cM)
England	UK:Cornwall	Devon	Finland	Finland	FIN8	5.98	3.817	3.021	1.852	1.569	0.259	4358	[1,3cM)
England	UK:Cornwall	Devon	Finland	Finland	FIN9	5.907	3.756	2.998	1.827	1.573	0.257	7955	[1,3cM)
England	UK:Cornwall	Devon	France	Paris	FRA1	6.074	3.911	3.057	1.893	1.552	0.251	9294	[1,3cM)
England	UK:Cornwall	Devon	France	NW France	FRA2	5.485	3.54	2.859	1.772	1.549	0.263	19160	[1,3cM)
England	UK:Cornwall	Devon	France	NE France	FRA3	4.724	3.087	2.581	1.616	1.531	0.277	12248	[1,3cM)
England	UK:Cornwall	Devon	Germany	E Germany	GER1	7.278	4.582	3.501	2.118	1.588	0.243	18322	[1,3cM)
England	UK:Cornwall	Devon	Germany	E Germany	GER2	6.433	4.073	3.144	1.916	1.578	0.251	4823	[1,3cM)
England	UK:Cornwall	Devon	Germany	N Germany	GER3	5.892	3.763	3.024	1.852	1.565	0.261	16440	[1,3cM)
England	UK:Cornwall	Devon	Germany	N Germany	GER4	5.914	3.776	3.015	1.845	1.566	0.259	23380	[1,3cM)
England	UK:Cornwall	Devon	Germany	W Germany	GER5	5.788	3.699	2.999	1.839	1.565	0.263	34126	[1,3cM)
England	UK:Cornwall	Devon	Germany	W Germany	GER7	6.776	4.281	3.3	2.009	1.583	0.246	15988	[1,3cM)
England	UK:Cornwall	Devon	Italy	Italy	ITL1	3.849	2.544	2.182	1.377	1.513	0.297	22456	[1,3cM)
England	UK:Cornwall	Devon	Italy	S Italy	ITL2	3.763	2.487	2.135	1.346	1.514	0.302	9728	[1,3cM)
England	UK:Cornwall	Devon	Italy	S Italy	ITL3	3.193	2.128	1.881	1.185	1.499	0.319	15288	[1,3cM)
England	UK:Cornwall	Devon	Italy	S Italy	ITL4	2.691	1.811	1.542	0.973	1.486	0.333	14541	[1,3cM)
England	UK:Cornwall	Devon	Norway	SE Norway	NOR1	7.096	4.495	3.405	2.074	1.578	0.237	9777	[1,3cM)
England	UK:Cornwall	Devon	Norway	SW Norway	NOR10	7.331	4.633	3.443	2.094	1.583	0.236	7986	[1,3cM)
England	UK:Cornwall	Devon	Norway	SW Norway	NOR11	7.64	4.831	3.573	2.179	1.582	0.229	7447	[1,3cM)
England	UK:Cornwall	Devon	Norway	W Norway	NOR12	7.544	4.77	3.477	2.109	1.58	0.226	9291	[1,3cM)
England	UK:Cornwall	Devon	Norway	W Norway	NOR13	7.524	4.771	3.548	2.149	1.574	0.229	3558	[1,3cM)
England	UK:Cornwall	Devon	Norway	SE Norway	NOR2	7.04	4.444	3.457	2.078	1.58	0.239	2689	[1,3cM)
England	UK:Cornwall	Devon	Norway	SE Norway	NOR3	7.161	4.531	3.392	2.059	1.581	0.237	9788	[1,3cM)
England	UK:Cornwall	Devon	Norway	C Norway	NOR4	7.408	4.679	3.461	2.09	1.581	0.234	4956	[1,3cM)
England	UK:Cornwall	Devon	Norway	C Norway	NOR5	7.387	4.684	3.46	2.11	1.579	0.23	11218	[1,3cM)
England	UK:Cornwall	Devon	Norway	SE Norway	NOR6	7.308	4.617	3.489	2.121	1.583	0.239	12517	[1,3cM)
England	UK:Cornwall	Devon	Norway	SE Norway	NOR7	7.43	4.693	3.41	2.086	1.584	0.232	2694	[1,3cM)
England	UK:Cornwall	Devon	Norway	SW Norway	NOR8	7.25	4.614	3.4	2.09	1.572	0.235	5291	[1,3cM)
England	UK:Cornwall	Devon	Norway	SW Norway	NOR9	7.31	4.629	3.457	2.1	1.578	0.229	8202	[1,3cM)
England	UK:Cornwall	Devon	Poland	Poland	POL1	5.021	3.247	2.709	1.682	1.546	0.274	9915	[1,3cM)
England	UK:Cornwall	Devon	Spain	Spain	SPN1	4.234	2.791	2.364	1.488	1.516	0.287	23611	[1,3cM)
England	UK:Cornwall	Devon	Sweden	CE Sweden	SWE1	7.018	4.449	3.331	2.033	1.578	0.239	23814	[1,3cM)
England	UK:Cornwall	Devon	Sweden	S Sweden	SWE10	7.356	4.647	3.469	2.117	1.584	0.233	22018	[1,3cM)
England	UK:Cornwall	Devon	Sweden	Sweden	SWE11	7.333	4.631	3.423	2.083	1.585	0.234	11876	[1,3cM)
England	UK:Cornwall	Devon	Sweden	S Sweden	SWE12	7.066	4.479	3.374	2.055	1.577	0.238	25605	[1,3cM)
England	UK:Cornwall	Devon	Sweden	CE Sweden	SWE4	6.807	4.318	3.288	2.022	1.581	0.247	3003	[1,3cM)
England	UK:Cornwall	Devon	Sweden	S Sweden	SWE5	6.956	4.417	3.347	2.046	1.575	0.234	3553	[1,3cM)
England	UK:Cornwall	Devon	Sweden	S Sweden	SWE6	6.977	4.427	3.349	2.052	1.577	0.243	6874	[1,3cM)
England	UK:Cornwall	Devon	Sweden	S Sweden	SWE7	6.914	4.372	3.368	2.046	1.581	0.241	4632	[1,3cM)
England	UK:Cornwall	Devon	Sweden	S Sweden	SWE8	6.41	4.068	3.172	1.946	1.578	0.255	2882	[1,3cM)
England	UK:Cornwall	Devon	Sweden	Gotland	SWE9	6.347	4.033	3.12	1.907	1.575	0.247	4705	[1,3cM)
England	UK:E-SE.Eng	Midlands	Belgium	NW Belgium	BEL1	6.647	4.207	3.261	1.982	1.58	0.249	158989	[1,3cM)
England	UK:E-SE.Eng	Midlands	Belgium	N Belgium	BEL2	6.767	4.285	3.289	2.001	1.579	0.246	135417	[1,3cM)
England	UK:E-SE.Eng	Midlands	Denmark	Denmark	DEN1	8.056	5.052	3.664	2.21	1.595	0.226	194333	[1,3cM)
England	UK:E-SE.Eng	Midlands	Finland	Finland	FIN1	6.107	3.871	3.075	1.874	1.578	0.256	26593	[1,3cM)
England	UK:E-SE.Eng	Midlands	Finland	Finland	FIN10	6.466	4.091	3.193	1.941	1.58	0.249	39543	[1,3cM)
England	UK:E-SE.Eng	Midlands	Finland	Finland	FIN11	6.614	4.183	3.247	1.972	1.581	0.248	55336	[1,3cM)
England	UK:E-SE.Eng	Midlands	Finland	Finland	FIN2	6.534	4.132	3.219	1.953	1.581	0.249	22516	[1,3cM)
England	UK:E-SE.Eng	Midlands	Finland	Finland	FIN3	6.215	3.938	3.134	1.908	1.577	0.253	53929	[1,3cM)
England	UK:E-SE.Eng	Midlands	Finland	Finland	FIN4	6.272	3.975	3.134	1.913	1.579	0.254	44305	[1,3cM)
England	UK:E-SE.Eng	Midlands	Finland	Finland	FIN5	6.121	3.889	3.088	1.884	1.573	0.254	48442	[1,3cM)
England	UK:E-SE.Eng	Midlands	Finland	Finland	FIN7	6.603	4.186	3.253	1.98	1.576	0.244	23149	[1,3cM)
England	UK:E-SE.Eng	Midlands	Finland	Finland	FIN8	6.393	4.049	3.166	1.925	1.578	0.249	24907	[1,3cM)
England	UK:E-SE.Eng	Midlands	Finland	Finland	FIN9	6.364	4.025	3.159	1.915	1.58	0.251	45563	[1,3cM)
England	UK:E-SE.Eng	Midlands	France	Paris	FRA1	5.928	3.831	3	1.866	1.548	0.252	52533	[1,3cM)
England	UK:E-SE.Eng	Midlands	France	NW France	FRA2	5.572	3.585	2.899	1.79	1.554	0.264	109008	[1,3cM)
England	UK:E-SE.Eng	Midlands	France	NE France	FRA3	4.722	3.083	2.583	1.614	1.531	0.278	69498	[1,3cM)
England	UK:E-SE.Eng	Midlands	Germany	E Germany	GER1	7.68	4.816	3.616	2.179	1.594	0.233	104299	[1,3cM)
England	UK:E-SE.Eng	Midlands	Germany	E Germany	GER2	6.718	4.258	3.284	1.995	1.576	0.244	27464	[1,3cM)
England	UK:E-SE.Eng	Midlands	Germany	N Germany	GER3	6.159	3.916	3.11	1.897	1.572	0.257	93890	[1,3cM)
England	UK:E-SE.Eng	Midlands	Germany	N Germany	GER4	6.167	3.927	3.108	1.9	1.57	0.255	133261	[1,3cM)
England	UK:E-SE.Eng	Midlands	Germany	W Germany	GER5	6.048	3.857	3.071	1.881	1.568	0.257	194630	[1,3cM)
England	UK:E-SE.Eng	Midlands	Germany	W Germany	GER7	7.071	4.46	3.4	2.057	1.585	0.241	91041	[1,3cM)
England	UK:E-SE.Eng	Midlands	Italy	Italy	ITL1	3.897	2.564	2.212	1.389	1.521	0.302	128119	[1,3cM)
England	UK:E-SE.Eng	Midlands	Italy	S Italy	ITL2	3.789	2.504	2.169	1.362	1.512	0.301	55286	[1,3cM)
England	UK:E-SE.Eng	Midlands	Italy	S Italy	ITL3	3.208	2.14	1.874	1.18	1.498	0.319	87556	[1,3cM)
England	UK:E-SE.Eng	Midlands	Italy	S Italy	ITL4	2.709	1.825	1.556	0.983	1.485	0.335	82775	[1,3cM)
England	UK:E-SE.Eng	Midlands	Norway	SE Norway	NOR1	7.53	4.744	3.512	2.133	1.588	0.233	55825	[1,3cM)
England	UK:E-SE.Eng	Midlands	Norway	SW Norway	NOR10	7.76	4.889	3.562	2.158	1.587	0.229	45477	[1,3cM)
England	UK:E-SE.Eng	Midlands	Norway	SW Norway	NOR11	8.2	5.154	3.684	2.231	1.591	0.221	42486	[1,3cM)
England	UK:E-SE.Eng	Midlands	Norway	W Norway	NOR12	8.075	5.075	3.655	2.21	1.591	0.223	52920	[1,3cM)
England	UK:E-SE.Eng	Midlands	Norway	W Norway	NOR13	7.908	4.984	3.625	2.202	1.587	0.225	20301	[1,3cM)
England	UK:E-SE.Eng	Midlands	Norway	SE Norway	NOR2	7.487	4.713	3.536	2.135	1.586	0.231	15324	[1,3cM)
England	UK:E-SE.Eng	Midlands	Norway	SE Norway	NOR3	7.64	4.813	3.553	2.154	1.587	0.229	55851	[1,3cM)
England	UK:E-SE.Eng	Midlands	Norway	C Norway	NOR4	7.8	4.904	3.578	2.162	1.59	0.229	28266	[1,3cM)
England	UK:E-SE.Eng	Midlands	Norway	C Norway	NOR5	7.88	4.968	3.606	2.185	1.586	0.226	63909	[1,3cM)
England	UK:E-SE.Eng	Midlands	Norway	SE Norway	NOR6	7.865	4.951	3.605	2.181	1.588	0.227	71265	[1,3cM)
England	UK:E-SE.Eng	Midlands	Norway	SE Norway	NOR7	7.709	4.851	3.599	2.18	1.587	0.229	15346	[1,3cM)
England	UK:E-SE.Eng	Midlands	Norway	SW Norway	NOR8	7.747	4.886	3.548	2.158	1.586	0.227	30090	[1,3cM)
England	UK:E-SE.Eng	Midlands	Norway	SW Norway	NOR9	7.746	4.883	3.544	2.152	1.587	0.228	46676	[1,3cM)
England	UK:E-SE.Eng	Midlands	Poland	Poland	POL1	5.211	3.364	2.749	1.701	1.549	0.269	56466	[1,3cM)
England	UK:E-SE.Eng	Midlands	Spain	Spain	SPN1	4.186	2.759	2.341	1.475	1.516	0.289	133851	[1,3cM)
England	UK:E-SE.Eng	Midlands	Sweden	CE Sweden	SWE1	7.516	4.745	3.495	2.125	1.585	0.231	135592	[1,3cM)
England	UK:E-SE.Eng	Midlands	Sweden	S Sweden	SWE10	7.862	4.952	3.6	2.183	1.588	0.226	125330	[1,3cM)
England	UK:E-SE.Eng	Midlands	Sweden	Sweden	SWE11	7.827	4.926	3.585	2.172	1.589	0.227	67592	[1,3cM)
England	UK:E-SE.Eng	Midlands	Sweden	S Sweden	SWE12	7.617	4.804	3.53	2.141	1.586	0.229	146100	[1,3cM)
England	UK:E-SE.Eng	Midlands	Sweden	CE Sweden	SWE4	7.316	4.623	3.445	2.105	1.585	0.235	17160	[1,3cM)
England	UK:E-SE.Eng	Midlands	Sweden	S Sweden	SWE5	7.586	4.769	3.533	2.137	1.591	0.231	20231	[1,3cM)
England	UK:E-SE.Eng	Midlands	Sweden	S Sweden	SWE6	7.51	4.741	3.491	2.119	1.584	0.23	39244	[1,3cM)
England	UK:E-SE.Eng	Midlands	Sweden	S Sweden	SWE7	7.433	4.694	3.476	2.109	1.583	0.231	26353	[1,3cM)
England	UK:E-SE.Eng	Midlands	Sweden	S Sweden	SWE8	6.884	4.354	3.38	2.055	1.58	0.241	16476	[1,3cM)
England	UK:E-SE.Eng	Midlands	Sweden	Gotland	SWE9	6.888	4.355	3.34	2.03	1.582	0.243	26861	[1,3cM)
England	UK:E-SE.Eng	Norfolk-Suffolk	Belgium	NW Belgium	BEL1	6.543	4.145	3.228	1.962	1.578	0.249	88476	[1,3cM)
England	UK:E-SE.Eng	Norfolk-Suffolk	Belgium	N Belgium	BEL2	6.644	4.207	3.244	1.977	1.58	0.248	75400	[1,3cM)
England	UK:E-SE.Eng	Norfolk-Suffolk	Denmark	Denmark	DEN1	7.918	4.965	3.608	2.176	1.595	0.227	108255	[1,3cM)
England	UK:E-SE.Eng	Norfolk-Suffolk	Finland	Finland	FIN1	6.041	3.837	3.061	1.861	1.574	0.262	14795	[1,3cM)
England	UK:E-SE.Eng	Norfolk-Suffolk	Finland	Finland	FIN10	6.369	4.035	3.18	1.935	1.578	0.248	22003	[1,3cM)
England	UK:E-SE.Eng	Norfolk-Suffolk	Finland	Finland	FIN11	6.463	4.087	3.199	1.937	1.581	0.251	30806	[1,3cM)
England	UK:E-SE.Eng	Norfolk-Suffolk	Finland	Finland	FIN2	6.398	4.046	3.191	1.936	1.581	0.252	12496	[1,3cM)
England	UK:E-SE.Eng	Norfolk-Suffolk	Finland	Finland	FIN3	6.097	3.862	3.09	1.879	1.579	0.257	30010	[1,3cM)
England	UK:E-SE.Eng	Norfolk-Suffolk	Finland	Finland	FIN4	6.196	3.917	3.127	1.902	1.583	0.259	24650	[1,3cM)
England	UK:E-SE.Eng	Norfolk-Suffolk	Finland	Finland	FIN5	6.06	3.854	3.075	1.873	1.571	0.257	26957	[1,3cM)
England	UK:E-SE.Eng	Norfolk-Suffolk	Finland	Finland	FIN7	6.448	4.09	3.181	1.937	1.576	0.248	12887	[1,3cM)
England	UK:E-SE.Eng	Norfolk-Suffolk	Finland	Finland	FIN8	6.329	4.006	3.186	1.932	1.578	0.25	13886	[1,3cM)
England	UK:E-SE.Eng	Norfolk-Suffolk	Finland	Finland	FIN9	6.238	3.951	3.132	1.9	1.577	0.254	25374	[1,3cM)
England	UK:E-SE.Eng	Norfolk-Suffolk	France	Paris	FRA1	5.762	3.729	2.962	1.843	1.545	0.255	29241	[1,3cM)
England	UK:E-SE.Eng	Norfolk-Suffolk	France	NW France	FRA2	5.426	3.497	2.853	1.761	1.551	0.266	60709	[1,3cM)
England	UK:E-SE.Eng	Norfolk-Suffolk	France	NE France	FRA3	4.638	3.026	2.545	1.588	1.532	0.281	38638	[1,3cM)
England	UK:E-SE.Eng	Norfolk-Suffolk	Germany	E Germany	GER1	7.535	4.728	3.567	2.147	1.593	0.235	58056	[1,3cM)
England	UK:E-SE.Eng	Norfolk-Suffolk	Germany	E Germany	GER2	6.638	4.202	3.246	1.983	1.581	0.248	15276	[1,3cM)
England	UK:E-SE.Eng	Norfolk-Suffolk	Germany	N Germany	GER3	6.065	3.864	3.095	1.889	1.569	0.26	52177	[1,3cM)
England	UK:E-SE.Eng	Norfolk-Suffolk	Germany	N Germany	GER4	6.077	3.871	3.108	1.9	1.569	0.258	74215	[1,3cM)
England	UK:E-SE.Eng	Norfolk-Suffolk	Germany	W Germany	GER5	5.957	3.798	3.048	1.862	1.568	0.259	108354	[1,3cM)
England	UK:E-SE.Eng	Norfolk-Suffolk	Germany	W Germany	GER7	6.971	4.394	3.375	2.037	1.585	0.245	50692	[1,3cM)
England	UK:E-SE.Eng	Norfolk-Suffolk	Italy	Italy	ITL1	3.844	2.534	2.185	1.372	1.516	0.301	71017	[1,3cM)
England	UK:E-SE.Eng	Norfolk-Suffolk	Italy	S Italy	ITL2	3.737	2.469	2.126	1.337	1.512	0.301	30745	[1,3cM)
England	UK:E-SE.Eng	Norfolk-Suffolk	Italy	S Italy	ITL3	3.196	2.132	1.864	1.174	1.497	0.317	48541	[1,3cM)
England	UK:E-SE.Eng	Norfolk-Suffolk	Italy	S Italy	ITL4	2.694	1.812	1.551	0.976	1.486	0.337	45664	[1,3cM)
England	UK:E-SE.Eng	Norfolk-Suffolk	Norway	SE Norway	NOR1	7.401	4.662	3.482	2.11	1.587	0.232	31074	[1,3cM)
England	UK:E-SE.Eng	Norfolk-Suffolk	Norway	SW Norway	NOR10	7.578	4.784	3.519	2.135	1.584	0.232	25314	[1,3cM)
England	UK:E-SE.Eng	Norfolk-Suffolk	Norway	SW Norway	NOR11	8.101	5.095	3.673	2.226	1.59	0.222	23665	[1,3cM)
England	UK:E-SE.Eng	Norfolk-Suffolk	Norway	W Norway	NOR12	7.942	4.992	3.613	2.187	1.591	0.225	29442	[1,3cM)
England	UK:E-SE.Eng	Norfolk-Suffolk	Norway	W Norway	NOR13	7.776	4.898	3.58	2.169	1.587	0.228	11303	[1,3cM)
England	UK:E-SE.Eng	Norfolk-Suffolk	Norway	SE Norway	NOR2	7.307	4.605	3.473	2.103	1.586	0.238	8547	[1,3cM)
England	UK:E-SE.Eng	Norfolk-Suffolk	Norway	SE Norway	NOR3	7.466	4.707	3.505	2.129	1.586	0.232	31100	[1,3cM)
England	UK:E-SE.Eng	Norfolk-Suffolk	Norway	C Norway	NOR4	7.623	4.805	3.525	2.135	1.587	0.23	15735	[1,3cM)
England	UK:E-SE.Eng	Norfolk-Suffolk	Norway	C Norway	NOR5	7.743	4.883	3.56	2.157	1.586	0.227	35607	[1,3cM)
England	UK:E-SE.Eng	Norfolk-Suffolk	Norway	SE Norway	NOR6	7.702	4.844	3.552	2.15	1.59	0.23	39705	[1,3cM)
England	UK:E-SE.Eng	Norfolk-Suffolk	Norway	SE Norway	NOR7	7.507	4.744	3.528	2.145	1.582	0.228	8547	[1,3cM)
England	UK:E-SE.Eng	Norfolk-Suffolk	Norway	SW Norway	NOR8	7.514	4.743	3.468	2.111	1.584	0.231	16751	[1,3cM)
England	UK:E-SE.Eng	Norfolk-Suffolk	Norway	SW Norway	NOR9	7.523	4.746	3.49	2.113	1.585	0.23	25965	[1,3cM)
England	UK:E-SE.Eng	Norfolk-Suffolk	Poland	Poland	POL1	5.173	3.342	2.769	1.714	1.548	0.271	31441	[1,3cM)
England	UK:E-SE.Eng	Norfolk-Suffolk	Spain	Spain	SPN1	4.136	2.729	2.317	1.461	1.516	0.289	74393	[1,3cM)
England	UK:E-SE.Eng	Norfolk-Suffolk	Sweden	CE Sweden	SWE1	7.386	4.659	3.466	2.101	1.585	0.233	75553	[1,3cM)
England	UK:E-SE.Eng	Norfolk-Suffolk	Sweden	S Sweden	SWE10	7.755	4.885	3.583	2.169	1.588	0.229	69829	[1,3cM)
England	UK:E-SE.Eng	Norfolk-Suffolk	Sweden	Sweden	SWE11	7.722	4.856	3.59	2.168	1.59	0.232	37650	[1,3cM)
England	UK:E-SE.Eng	Norfolk-Suffolk	Sweden	S Sweden	SWE12	7.49	4.724	3.498	2.122	1.586	0.231	81332	[1,3cM)
England	UK:E-SE.Eng	Norfolk-Suffolk	Sweden	CE Sweden	SWE4	7.2	4.533	3.396	2.056	1.588	0.236	9550	[1,3cM)
England	UK:E-SE.Eng	Norfolk-Suffolk	Sweden	S Sweden	SWE5	7.393	4.644	3.519	2.121	1.591	0.233	11276	[1,3cM)
England	UK:E-SE.Eng	Norfolk-Suffolk	Sweden	S Sweden	SWE6	7.379	4.654	3.463	2.095	1.584	0.234	21876	[1,3cM)
England	UK:E-SE.Eng	Norfolk-Suffolk	Sweden	S Sweden	SWE7	7.251	4.581	3.471	2.104	1.582	0.235	14688	[1,3cM)
England	UK:E-SE.Eng	Norfolk-Suffolk	Sweden	S Sweden	SWE8	6.813	4.303	3.322	2.011	1.582	0.243	9174	[1,3cM)
England	UK:E-SE.Eng	Norfolk-Suffolk	Sweden	Gotland	SWE9	6.777	4.279	3.32	2.011	1.583	0.244	14975	[1,3cM)
England	UK:E-SE.Eng	S.England	Belgium	NW Belgium	BEL1	6.651	4.208	3.269	1.985	1.58	0.25	151531	[1,3cM)
England	UK:E-SE.Eng	S.England	Belgium	N Belgium	BEL2	6.77	4.285	3.291	2	1.58	0.245	129119	[1,3cM)
England	UK:E-SE.Eng	S.England	Denmark	Denmark	DEN1	8.007	5.02	3.656	2.206	1.595	0.227	185150	[1,3cM)
England	UK:E-SE.Eng	S.England	Finland	Finland	FIN1	6.003	3.814	3.042	1.857	1.573	0.255	25312	[1,3cM)
England	UK:E-SE.Eng	S.England	Finland	Finland	FIN10	6.326	4.012	3.145	1.916	1.577	0.252	37582	[1,3cM)
England	UK:E-SE.Eng	S.England	Finland	Finland	FIN11	6.481	4.097	3.185	1.933	1.581	0.25	52728	[1,3cM)
England	UK:E-SE.Eng	S.England	Finland	Finland	FIN2	6.431	4.07	3.182	1.939	1.58	0.251	21447	[1,3cM)
England	UK:E-SE.Eng	S.England	Finland	Finland	FIN3	6.068	3.853	3.075	1.872	1.574	0.258	51304	[1,3cM)
England	UK:E-SE.Eng	S.England	Finland	Finland	FIN4	6.158	3.909	3.103	1.892	1.576	0.256	42133	[1,3cM)
England	UK:E-SE.Eng	S.England	Finland	Finland	FIN5	5.975	3.803	3.026	1.853	1.572	0.258	46051	[1,3cM)
England	UK:E-SE.Eng	S.England	Finland	Finland	FIN7	6.472	4.112	3.203	1.952	1.573	0.245	22008	[1,3cM)
England	UK:E-SE.Eng	S.England	Finland	Finland	FIN8	6.26	3.98	3.126	1.907	1.572	0.252	23671	[1,3cM)
England	UK:E-SE.Eng	S.England	Finland	Finland	FIN9	6.221	3.948	3.112	1.895	1.575	0.252	43353	[1,3cM)
England	UK:E-SE.Eng	S.England	France	Paris	FRA1	5.936	3.837	3.008	1.865	1.546	0.251	50124	[1,3cM)
England	UK:E-SE.Eng	S.England	France	NW France	FRA2	5.529	3.56	2.884	1.781	1.553	0.266	103992	[1,3cM)
England	UK:E-SE.Eng	S.England	France	NE France	FRA3	4.708	3.074	2.567	1.607	1.532	0.279	66173	[1,3cM)
England	UK:E-SE.Eng	S.England	Germany	E Germany	GER1	7.698	4.821	3.615	2.17	1.596	0.233	99425	[1,3cM)
England	UK:E-SE.Eng	S.England	Germany	E Germany	GER2	6.759	4.28	3.294	2.006	1.58	0.245	26180	[1,3cM)
England	UK:E-SE.Eng	S.England	Germany	N Germany	GER3	6.155	3.911	3.109	1.896	1.575	0.259	89408	[1,3cM)
England	UK:E-SE.Eng	S.England	Germany	N Germany	GER4	6.16	3.921	3.111	1.897	1.57	0.256	126956	[1,3cM)
England	UK:E-SE.Eng	S.England	Germany	W Germany	GER5	6.044	3.85	3.079	1.883	1.57	0.258	185409	[1,3cM)
England	UK:E-SE.Eng	S.England	Germany	W Germany	GER7	7.092	4.467	3.412	2.066	1.588	0.242	86830	[1,3cM)
England	UK:E-SE.Eng	S.England	Italy	Italy	ITL1	3.898	2.568	2.215	1.39	1.518	0.299	121861	[1,3cM)
England	UK:E-SE.Eng	S.England	Italy	S Italy	ITL2	3.785	2.504	2.152	1.357	1.512	0.301	52686	[1,3cM)
England	UK:E-SE.Eng	S.England	Italy	S Italy	ITL3	3.214	2.141	1.881	1.183	1.499	0.318	83234	[1,3cM)
England	UK:E-SE.Eng	S.England	Italy	S Italy	ITL4	2.707	1.825	1.553	0.982	1.483	0.335	78715	[1,3cM)
England	UK:E-SE.Eng	S.England	Norway	SE Norway	NOR1	7.433	4.687	3.508	2.128	1.586	0.233	53195	[1,3cM)
England	UK:E-SE.Eng	S.England	Norway	SW Norway	NOR10	7.65	4.828	3.536	2.146	1.584	0.23	43288	[1,3cM)
England	UK:E-SE.Eng	S.England	Norway	SW Norway	NOR11	8.005	5.05	3.639	2.208	1.585	0.222	40461	[1,3cM)
England	UK:E-SE.Eng	S.England	Norway	W Norway	NOR12	7.966	5.015	3.628	2.204	1.589	0.226	50378	[1,3cM)
England	UK:E-SE.Eng	S.England	Norway	W Norway	NOR13	7.806	4.928	3.548	2.152	1.584	0.225	19312	[1,3cM)
England	UK:E-SE.Eng	S.England	Norway	SE Norway	NOR2	7.356	4.639	3.458	2.097	1.585	0.232	14605	[1,3cM)
England	UK:E-SE.Eng	S.England	Norway	SE Norway	NOR3	7.498	4.731	3.501	2.126	1.585	0.23	53189	[1,3cM)
England	UK:E-SE.Eng	S.England	Norway	C Norway	NOR4	7.694	4.845	3.529	2.132	1.587	0.227	26925	[1,3cM)
England	UK:E-SE.Eng	S.England	Norway	C Norway	NOR5	7.728	4.877	3.563	2.163	1.584	0.227	60917	[1,3cM)
England	UK:E-SE.Eng	S.England	Norway	SE Norway	NOR6	7.745	4.877	3.592	2.172	1.587	0.229	67911	[1,3cM)
England	UK:E-SE.Eng	S.England	Norway	SE Norway	NOR7	7.513	4.74	3.506	2.131	1.586	0.231	14627	[1,3cM)
England	UK:E-SE.Eng	S.England	Norway	SW Norway	NOR8	7.6	4.801	3.527	2.142	1.583	0.227	28671	[1,3cM)
England	UK:E-SE.Eng	S.England	Norway	SW Norway	NOR9	7.628	4.816	3.522	2.137	1.584	0.228	44456	[1,3cM)
England	UK:E-SE.Eng	S.England	Poland	Poland	POL1	5.216	3.36	2.774	1.71	1.552	0.272	53865	[1,3cM)
England	UK:E-SE.Eng	S.England	Spain	Spain	SPN1	4.188	2.762	2.345	1.478	1.516	0.288	127680	[1,3cM)
England	UK:E-SE.Eng	S.England	Sweden	CE Sweden	SWE1	7.399	4.676	3.466	2.107	1.582	0.232	129109	[1,3cM)
England	UK:E-SE.Eng	S.England	Sweden	S Sweden	SWE10	7.77	4.901	3.574	2.169	1.585	0.227	119430	[1,3cM)
England	UK:E-SE.Eng	S.England	Sweden	Sweden	SWE11	7.748	4.881	3.56	2.157	1.587	0.227	64401	[1,3cM)
England	UK:E-SE.Eng	S.England	Sweden	S Sweden	SWE12	7.512	4.739	3.511	2.131	1.585	0.231	139144	[1,3cM)
England	UK:E-SE.Eng	S.England	Sweden	CE Sweden	SWE4	7.177	4.539	3.418	2.073	1.581	0.236	16353	[1,3cM)
England	UK:E-SE.Eng	S.England	Sweden	S Sweden	SWE5	7.367	4.641	3.447	2.089	1.587	0.232	19268	[1,3cM)
England	UK:E-SE.Eng	S.England	Sweden	S Sweden	SWE6	7.391	4.671	3.461	2.104	1.583	0.232	37377	[1,3cM)
England	UK:E-SE.Eng	S.England	Sweden	S Sweden	SWE7	7.317	4.616	3.465	2.101	1.584	0.234	25093	[1,3cM)
England	UK:E-SE.Eng	S.England	Sweden	S Sweden	SWE8	6.802	4.309	3.337	2.03	1.577	0.244	15705	[1,3cM)
England	UK:E-SE.Eng	S.England	Sweden	Gotland	SWE9	6.772	4.287	3.294	2.001	1.578	0.242	25587	[1,3cM)
Orkney	UK:Orkney	Orkney	Belgium	NW Belgium	BEL1	6.306	4.031	3.123	1.92	1.564	0.249	35867	[1,3cM)
Orkney	UK:Orkney	Orkney	Belgium	N Belgium	BEL2	6.401	4.084	3.169	1.938	1.567	0.249	30546	[1,3cM)
Orkney	UK:Orkney	Orkney	Denmark	Denmark	DEN1	7.534	4.756	3.508	2.133	1.585	0.232	43883	[1,3cM)
Orkney	UK:Orkney	Orkney	Finland	Finland	FIN1	6.113	3.901	3.095	1.897	1.568	0.253	6017	[1,3cM)
Orkney	UK:Orkney	Orkney	Finland	Finland	FIN10	6.443	4.075	3.193	1.943	1.581	0.25	8930	[1,3cM)
Orkney	UK:Orkney	Orkney	Finland	Finland	FIN11	6.489	4.108	3.219	1.947	1.579	0.249	12540	[1,3cM)
Orkney	UK:Orkney	Orkney	Finland	Finland	FIN2	6.372	4.039	3.165	1.918	1.575	0.247	5096	[1,3cM)
Orkney	UK:Orkney	Orkney	Finland	Finland	FIN3	6.102	3.876	3.104	1.897	1.575	0.259	12188	[1,3cM)
Orkney	UK:Orkney	Orkney	Finland	Finland	FIN4	6.239	3.963	3.109	1.891	1.572	0.251	10019	[1,3cM)
Orkney	UK:Orkney	Orkney	Finland	Finland	FIN5	6.03	3.858	3.049	1.877	1.564	0.256	10942	[1,3cM)
Orkney	UK:Orkney	Orkney	Finland	Finland	FIN7	6.467	4.116	3.184	1.933	1.568	0.244	5239	[1,3cM)
Orkney	UK:Orkney	Orkney	Finland	Finland	FIN8	6.303	4.009	3.142	1.926	1.571	0.246	5614	[1,3cM)
Orkney	UK:Orkney	Orkney	Finland	Finland	FIN9	6.304	4.005	3.188	1.954	1.575	0.252	10289	[1,3cM)
Orkney	UK:Orkney	Orkney	France	Paris	FRA1	6.43	4.15	3.136	1.948	1.55	0.238	11991	[1,3cM)
Orkney	UK:Orkney	Orkney	France	NW France	FRA2	5.59	3.61	2.897	1.801	1.55	0.265	24634	[1,3cM)
Orkney	UK:Orkney	Orkney	France	NE France	FRA3	4.815	3.148	2.627	1.648	1.528	0.273	15805	[1,3cM)
Orkney	UK:Orkney	Orkney	Germany	E Germany	GER1	7.033	4.46	3.384	2.062	1.576	0.237	23509	[1,3cM)
Orkney	UK:Orkney	Orkney	Germany	E Germany	GER2	6.298	4.022	3.145	1.937	1.567	0.251	6194	[1,3cM)
Orkney	UK:Orkney	Orkney	Germany	N Germany	GER3	5.852	3.752	3.009	1.847	1.56	0.259	21142	[1,3cM)
Orkney	UK:Orkney	Orkney	Germany	N Germany	GER4	5.828	3.739	2.995	1.842	1.557	0.258	29984	[1,3cM)
Orkney	UK:Orkney	Orkney	Germany	W Germany	GER5	5.794	3.72	2.967	1.827	1.557	0.258	43843	[1,3cM)
Orkney	UK:Orkney	Orkney	Germany	W Germany	GER7	6.58	4.191	3.25	1.992	1.57	0.244	20542	[1,3cM)
Orkney	UK:Orkney	Orkney	Italy	Italy	ITL1	3.921	2.585	2.22	1.394	1.516	0.298	28994	[1,3cM)
Orkney	UK:Orkney	Orkney	Italy	S Italy	ITL2	3.799	2.507	2.161	1.356	1.514	0.3	12573	[1,3cM)
Orkney	UK:Orkney	Orkney	Italy	S Italy	ITL3	3.229	2.152	1.89	1.191	1.499	0.316	19768	[1,3cM)
Orkney	UK:Orkney	Orkney	Italy	S Italy	ITL4	2.722	1.827	1.57	0.989	1.49	0.334	18728	[1,3cM)
Orkney	UK:Orkney	Orkney	Norway	SE Norway	NOR1	7.732	4.855	3.581	2.16	1.592	0.231	12630	[1,3cM)
Orkney	UK:Orkney	Orkney	Norway	SW Norway	NOR10	8.117	5.069	3.69	2.214	1.6	0.226	10289	[1,3cM)
Orkney	UK:Orkney	Orkney	Norway	SW Norway	NOR11	8.33	5.197	3.763	2.255	1.602	0.224	9592	[1,3cM)
Orkney	UK:Orkney	Orkney	Norway	W Norway	NOR12	8.12	5.08	3.649	2.184	1.597	0.227	11960	[1,3cM)
Orkney	UK:Orkney	Orkney	Norway	W Norway	NOR13	8.18	5.079	3.691	2.2	1.61	0.227	4593	[1,3cM)
Orkney	UK:Orkney	Orkney	Norway	SE Norway	NOR2	7.774	4.871	3.645	2.176	1.593	0.23	3464	[1,3cM)
Orkney	UK:Orkney	Orkney	Norway	SE Norway	NOR3	7.78	4.882	3.582	2.155	1.594	0.233	12623	[1,3cM)
Orkney	UK:Orkney	Orkney	Norway	C Norway	NOR4	8.022	5.015	3.704	2.224	1.599	0.229	6404	[1,3cM)
Orkney	UK:Orkney	Orkney	Norway	C Norway	NOR5	7.94	4.979	3.655	2.193	1.594	0.228	14477	[1,3cM)
Orkney	UK:Orkney	Orkney	Norway	SE Norway	NOR6	7.89	4.94	3.644	2.192	1.596	0.232	16106	[1,3cM)
Orkney	UK:Orkney	Orkney	Norway	SE Norway	NOR7	7.935	4.96	3.67	2.196	1.598	0.233	3478	[1,3cM)
Orkney	UK:Orkney	Orkney	Norway	SW Norway	NOR8	8.227	5.134	3.687	2.212	1.603	0.229	6825	[1,3cM)
Orkney	UK:Orkney	Orkney	Norway	SW Norway	NOR9	8.176	5.101	3.709	2.234	1.604	0.229	10567	[1,3cM)
Orkney	UK:Orkney	Orkney	Poland	Poland	POL1	5.191	3.362	2.73	1.704	1.546	0.266	12777	[1,3cM)
Orkney	UK:Orkney	Orkney	Spain	Spain	SPN1	4.344	2.863	2.437	1.533	1.516	0.282	30514	[1,3cM)
Orkney	UK:Orkney	Orkney	Sweden	CE Sweden	SWE1	7.397	4.676	3.442	2.098	1.583	0.231	30661	[1,3cM)
Orkney	UK:Orkney	Orkney	Sweden	S Sweden	SWE10	7.555	4.776	3.531	2.145	1.581	0.229	28312	[1,3cM)
Orkney	UK:Orkney	Orkney	Sweden	Sweden	SWE11	7.699	4.848	3.58	2.167	1.588	0.231	15271	[1,3cM)
Orkney	UK:Orkney	Orkney	Sweden	S Sweden	SWE12	7.403	4.682	3.46	2.107	1.581	0.232	33014	[1,3cM)
Orkney	UK:Orkney	Orkney	Sweden	CE Sweden	SWE4	7.309	4.599	3.511	2.122	1.59	0.237	3875	[1,3cM)
Orkney	UK:Orkney	Orkney	Sweden	S Sweden	SWE5	7.461	4.691	3.52	2.14	1.592	0.233	4564	[1,3cM)
Orkney	UK:Orkney	Orkney	Sweden	S Sweden	SWE6	7.523	4.739	3.453	2.101	1.588	0.227	8891	[1,3cM)
Orkney	UK:Orkney	Orkney	Sweden	S Sweden	SWE7	7.503	4.744	3.618	2.185	1.577	0.226	5966	[1,3cM)
Orkney	UK:Orkney	Orkney	Sweden	S Sweden	SWE8	6.719	4.262	3.333	2.036	1.578	0.246	3725	[1,3cM)
Orkney	UK:Orkney	Orkney	Sweden	Gotland	SWE9	6.753	4.296	3.281	2.014	1.573	0.241	6076	[1,3cM)
IoMan	UK:Scot-N.Ire-Manx	IoMan	Belgium	NW Belgium	BEL1	6.141	3.938	3.079	1.892	1.558	0.249	16095	[1,3cM)
IoMan	UK:Scot-N.Ire-Manx	IoMan	Belgium	N Belgium	BEL2	6.202	3.976	3.087	1.903	1.562	0.251	13669	[1,3cM)
IoMan	UK:Scot-N.Ire-Manx	IoMan	Denmark	Denmark	DEN1	7.156	4.542	3.4	2.069	1.575	0.236	19699	[1,3cM)
IoMan	UK:Scot-N.Ire-Manx	IoMan	Finland	Finland	FIN1	5.598	3.568	2.915	1.783	1.568	0.262	2673	[1,3cM)
IoMan	UK:Scot-N.Ire-Manx	IoMan	Finland	Finland	FIN10	5.789	3.702	2.981	1.837	1.564	0.254	4013	[1,3cM)
IoMan	UK:Scot-N.Ire-Manx	IoMan	Finland	Finland	FIN11	6.097	3.884	3.072	1.885	1.569	0.252	5632	[1,3cM)
IoMan	UK:Scot-N.Ire-Manx	IoMan	Finland	Finland	FIN2	5.909	3.763	2.984	1.846	1.575	0.258	2271	[1,3cM)
IoMan	UK:Scot-N.Ire-Manx	IoMan	Finland	Finland	FIN3	5.696	3.636	2.985	1.833	1.566	0.261	5438	[1,3cM)
IoMan	UK:Scot-N.Ire-Manx	IoMan	Finland	Finland	FIN4	5.715	3.659	2.93	1.8	1.56	0.255	4460	[1,3cM)
IoMan	UK:Scot-N.Ire-Manx	IoMan	Finland	Finland	FIN5	5.588	3.57	2.891	1.764	1.562	0.26	4875	[1,3cM)
IoMan	UK:Scot-N.Ire-Manx	IoMan	Finland	Finland	FIN7	5.955	3.784	3.086	1.884	1.573	0.262	2339	[1,3cM)
IoMan	UK:Scot-N.Ire-Manx	IoMan	Finland	Finland	FIN8	5.844	3.718	3.032	1.835	1.57	0.265	2512	[1,3cM)
IoMan	UK:Scot-N.Ire-Manx	IoMan	Finland	Finland	FIN9	5.822	3.709	2.967	1.81	1.57	0.26	4597	[1,3cM)
IoMan	UK:Scot-N.Ire-Manx	IoMan	France	Paris	FRA1	6.545	4.219	3.209	2	1.552	0.24	5395	[1,3cM)
IoMan	UK:Scot-N.Ire-Manx	IoMan	France	NW France	FRA2	5.533	3.582	2.853	1.784	1.545	0.255	11074	[1,3cM)
IoMan	UK:Scot-N.Ire-Manx	IoMan	France	NE France	FRA3	4.771	3.127	2.534	1.604	1.528	0.274	7084	[1,3cM)
IoMan	UK:Scot-N.Ire-Manx	IoMan	Germany	E Germany	GER1	6.781	4.314	3.334	2.038	1.57	0.241	10533	[1,3cM)
IoMan	UK:Scot-N.Ire-Manx	IoMan	Germany	E Germany	GER2	6.13	3.936	3.13	1.925	1.557	0.255	2777	[1,3cM)
IoMan	UK:Scot-N.Ire-Manx	IoMan	Germany	N Germany	GER3	5.573	3.593	2.862	1.773	1.549	0.259	9459	[1,3cM)
IoMan	UK:Scot-N.Ire-Manx	IoMan	Germany	N Germany	GER4	5.679	3.649	2.948	1.815	1.556	0.26	13446	[1,3cM)
IoMan	UK:Scot-N.Ire-Manx	IoMan	Germany	W Germany	GER5	5.635	3.629	2.916	1.8	1.552	0.259	19675	[1,3cM)
IoMan	UK:Scot-N.Ire-Manx	IoMan	Germany	W Germany	GER7	6.371	4.068	3.172	1.946	1.565	0.249	9205	[1,3cM)
IoMan	UK:Scot-N.Ire-Manx	IoMan	Italy	Italy	ITL1	3.855	2.543	2.193	1.377	1.514	0.297	13068	[1,3cM)
IoMan	UK:Scot-N.Ire-Manx	IoMan	Italy	S Italy	ITL2	3.893	2.566	2.227	1.391	1.515	0.296	5686	[1,3cM)
IoMan	UK:Scot-N.Ire-Manx	IoMan	Italy	S Italy	ITL3	3.241	2.172	1.898	1.205	1.491	0.307	8876	[1,3cM)
IoMan	UK:Scot-N.Ire-Manx	IoMan	Italy	S Italy	ITL4	2.724	1.831	1.543	0.975	1.49	0.335	8368	[1,3cM)
IoMan	UK:Scot-N.Ire-Manx	IoMan	Norway	SE Norway	NOR1	7.265	4.583	3.429	2.099	1.589	0.241	5673	[1,3cM)
IoMan	UK:Scot-N.Ire-Manx	IoMan	Norway	SW Norway	NOR10	7.567	4.77	3.435	2.1	1.588	0.23	4625	[1,3cM)
IoMan	UK:Scot-N.Ire-Manx	IoMan	Norway	SW Norway	NOR11	7.606	4.808	3.554	2.151	1.581	0.233	4307	[1,3cM)
IoMan	UK:Scot-N.Ire-Manx	IoMan	Norway	W Norway	NOR12	7.554	4.783	3.521	2.144	1.579	0.232	5366	[1,3cM)
IoMan	UK:Scot-N.Ire-Manx	IoMan	Norway	W Norway	NOR13	7.62	4.815	3.509	2.144	1.583	0.241	2060	[1,3cM)
IoMan	UK:Scot-N.Ire-Manx	IoMan	Norway	SE Norway	NOR2	7.267	4.566	3.406	2.058	1.595	0.244	1555	[1,3cM)
IoMan	UK:Scot-N.Ire-Manx	IoMan	Norway	SE Norway	NOR3	7.241	4.564	3.388	2.054	1.586	0.234	5659	[1,3cM)
IoMan	UK:Scot-N.Ire-Manx	IoMan	Norway	C Norway	NOR4	7.624	4.795	3.539	2.151	1.589	0.226	2873	[1,3cM)
IoMan	UK:Scot-N.Ire-Manx	IoMan	Norway	C Norway	NOR5	7.393	4.673	3.445	2.095	1.581	0.229	6493	[1,3cM)
IoMan	UK:Scot-N.Ire-Manx	IoMan	Norway	SE Norway	NOR6	7.324	4.631	3.442	2.087	1.582	0.237	7224	[1,3cM)
IoMan	UK:Scot-N.Ire-Manx	IoMan	Norway	SE Norway	NOR7	7.635	4.751	3.594	2.138	1.606	0.246	1561	[1,3cM)
IoMan	UK:Scot-N.Ire-Manx	IoMan	Norway	SW Norway	NOR8	7.678	4.826	3.53	2.121	1.586	0.223	3064	[1,3cM)
IoMan	UK:Scot-N.Ire-Manx	IoMan	Norway	SW Norway	NOR9	7.678	4.833	3.534	2.132	1.587	0.229	4756	[1,3cM)
IoMan	UK:Scot-N.Ire-Manx	IoMan	Poland	Poland	POL1	5.052	3.279	2.659	1.657	1.541	0.272	5725	[1,3cM)
IoMan	UK:Scot-N.Ire-Manx	IoMan	Spain	Spain	SPN1	4.374	2.883	2.42	1.536	1.52	0.285	13778	[1,3cM)
IoMan	UK:Scot-N.Ire-Manx	IoMan	Sweden	CE Sweden	SWE1	6.891	4.375	3.302	2.018	1.577	0.243	13700	[1,3cM)
IoMan	UK:Scot-N.Ire-Manx	IoMan	Sweden	S Sweden	SWE10	7.037	4.48	3.372	2.063	1.57	0.234	12697	[1,3cM)
IoMan	UK:Scot-N.Ire-Manx	IoMan	Sweden	Sweden	SWE11	7.148	4.526	3.383	2.069	1.58	0.235	6827	[1,3cM)
IoMan	UK:Scot-N.Ire-Manx	IoMan	Sweden	S Sweden	SWE12	6.863	4.365	3.277	2.015	1.574	0.237	14776	[1,3cM)
IoMan	UK:Scot-N.Ire-Manx	IoMan	Sweden	CE Sweden	SWE4	6.822	4.315	3.321	2.022	1.583	0.246	1738	[1,3cM)
IoMan	UK:Scot-N.Ire-Manx	IoMan	Sweden	S Sweden	SWE5	6.864	4.377	3.264	2.007	1.572	0.236	2055	[1,3cM)
IoMan	UK:Scot-N.Ire-Manx	IoMan	Sweden	S Sweden	SWE6	6.912	4.393	3.351	2.022	1.569	0.232	3975	[1,3cM)
IoMan	UK:Scot-N.Ire-Manx	IoMan	Sweden	S Sweden	SWE7	6.908	4.372	3.285	1.998	1.58	0.237	2662	[1,3cM)
IoMan	UK:Scot-N.Ire-Manx	IoMan	Sweden	S Sweden	SWE8	6.301	3.996	3.154	1.888	1.571	0.248	1667	[1,3cM)
IoMan	UK:Scot-N.Ire-Manx	IoMan	Sweden	Gotland	SWE9	6.246	3.986	3.135	1.913	1.567	0.247	2720	[1,3cM)
England	UK:Scot-N.Ire-Manx	N.England	Belgium	NW Belgium	BEL1	6.464	4.108	3.205	1.957	1.574	0.249	117914	[1,3cM)
England	UK:Scot-N.Ire-Manx	N.England	Belgium	N Belgium	BEL2	6.513	4.138	3.212	1.961	1.573	0.248	100404	[1,3cM)
England	UK:Scot-N.Ire-Manx	N.England	Denmark	Denmark	DEN1	7.668	4.825	3.558	2.153	1.589	0.231	144088	[1,3cM)
England	UK:Scot-N.Ire-Manx	N.England	Finland	Finland	FIN1	5.837	3.713	3.008	1.838	1.572	0.258	19702	[1,3cM)
England	UK:Scot-N.Ire-Manx	N.England	Finland	Finland	FIN10	6.186	3.927	3.095	1.893	1.577	0.253	29271	[1,3cM)
England	UK:Scot-N.Ire-Manx	N.England	Finland	Finland	FIN11	6.335	4.02	3.152	1.923	1.576	0.252	41000	[1,3cM)
England	UK:Scot-N.Ire-Manx	N.England	Finland	Finland	FIN2	6.243	3.957	3.11	1.895	1.578	0.254	16666	[1,3cM)
England	UK:Scot-N.Ire-Manx	N.England	Finland	Finland	FIN3	5.974	3.799	3.036	1.852	1.572	0.258	39905	[1,3cM)
England	UK:Scot-N.Ire-Manx	N.England	Finland	Finland	FIN4	6.002	3.816	3.044	1.855	1.572	0.256	32796	[1,3cM)
England	UK:Scot-N.Ire-Manx	N.England	Finland	Finland	FIN5	5.9	3.764	2.989	1.829	1.567	0.256	35807	[1,3cM)
England	UK:Scot-N.Ire-Manx	N.England	Finland	Finland	FIN7	6.372	4.053	3.15	1.923	1.57	0.248	17141	[1,3cM)
England	UK:Scot-N.Ire-Manx	N.England	Finland	Finland	FIN8	6.119	3.886	3.107	1.898	1.574	0.256	18456	[1,3cM)
England	UK:Scot-N.Ire-Manx	N.England	Finland	Finland	FIN9	6.108	3.885	3.082	1.884	1.572	0.253	33702	[1,3cM)
England	UK:Scot-N.Ire-Manx	N.England	France	Paris	FRA1	6.112	3.949	3.04	1.888	1.548	0.245	39198	[1,3cM)
England	UK:Scot-N.Ire-Manx	N.England	France	NW France	FRA2	5.519	3.557	2.887	1.784	1.551	0.265	80956	[1,3cM)
England	UK:Scot-N.Ire-Manx	N.England	France	NE France	FRA3	4.723	3.084	2.569	1.609	1.532	0.276	51758	[1,3cM)
England	UK:Scot-N.Ire-Manx	N.England	Germany	E Germany	GER1	7.298	4.598	3.495	2.118	1.587	0.237	77322	[1,3cM)
England	UK:Scot-N.Ire-Manx	N.England	Germany	E Germany	GER2	6.509	4.133	3.202	1.958	1.576	0.248	20342	[1,3cM)
England	UK:Scot-N.Ire-Manx	N.England	Germany	N Germany	GER3	5.951	3.799	3.052	1.87	1.566	0.261	69550	[1,3cM)
England	UK:Scot-N.Ire-Manx	N.England	Germany	N Germany	GER4	5.967	3.811	3.023	1.854	1.566	0.258	98743	[1,3cM)
England	UK:Scot-N.Ire-Manx	N.England	Germany	W Germany	GER5	5.856	3.745	2.998	1.842	1.564	0.259	144153	[1,3cM)
England	UK:Scot-N.Ire-Manx	N.England	Germany	W Germany	GER7	6.763	4.283	3.297	2.005	1.579	0.245	67518	[1,3cM)
England	UK:Scot-N.Ire-Manx	N.England	Italy	Italy	ITL1	3.861	2.546	2.197	1.381	1.516	0.3	94795	[1,3cM)
England	UK:Scot-N.Ire-Manx	N.England	Italy	S Italy	ITL2	3.794	2.506	2.153	1.357	1.514	0.301	40911	[1,3cM)
England	UK:Scot-N.Ire-Manx	N.England	Italy	S Italy	ITL3	3.22	2.147	1.878	1.185	1.499	0.316	65179	[1,3cM)
England	UK:Scot-N.Ire-Manx	N.England	Italy	S Italy	ITL4	2.705	1.821	1.558	0.982	1.485	0.334	61466	[1,3cM)
England	UK:Scot-N.Ire-Manx	N.England	Norway	SE Norway	NOR1	7.406	4.674	3.489	2.119	1.584	0.233	41409	[1,3cM)
England	UK:Scot-N.Ire-Manx	N.England	Norway	SW Norway	NOR10	7.57	4.769	3.532	2.139	1.586	0.23	33777	[1,3cM)
England	UK:Scot-N.Ire-Manx	N.England	Norway	SW Norway	NOR11	7.908	4.977	3.606	2.186	1.59	0.226	31496	[1,3cM)
England	UK:Scot-N.Ire-Manx	N.England	Norway	W Norway	NOR12	7.828	4.925	3.601	2.174	1.589	0.227	39285	[1,3cM)
England	UK:Scot-N.Ire-Manx	N.England	Norway	W Norway	NOR13	7.766	4.902	3.574	2.166	1.585	0.228	15049	[1,3cM)
England	UK:Scot-N.Ire-Manx	N.England	Norway	SE Norway	NOR2	7.253	4.574	3.437	2.09	1.587	0.238	11391	[1,3cM)
England	UK:Scot-N.Ire-Manx	N.England	Norway	SE Norway	NOR3	7.453	4.702	3.475	2.113	1.586	0.232	41475	[1,3cM)
England	UK:Scot-N.Ire-Manx	N.England	Norway	C Norway	NOR4	7.666	4.819	3.557	2.151	1.59	0.232	20974	[1,3cM)
England	UK:Scot-N.Ire-Manx	N.England	Norway	C Norway	NOR5	7.634	4.814	3.532	2.144	1.586	0.229	47452	[1,3cM)
England	UK:Scot-N.Ire-Manx	N.England	Norway	SE Norway	NOR6	7.608	4.795	3.53	2.138	1.586	0.229	52918	[1,3cM)
England	UK:Scot-N.Ire-Manx	N.England	Norway	SE Norway	NOR7	7.561	4.756	3.522	2.139	1.59	0.233	11415	[1,3cM)
England	UK:Scot-N.Ire-Manx	N.England	Norway	SW Norway	NOR8	7.599	4.794	3.52	2.14	1.586	0.231	22336	[1,3cM)
England	UK:Scot-N.Ire-Manx	N.England	Norway	SW Norway	NOR9	7.637	4.819	3.541	2.148	1.585	0.228	34632	[1,3cM)
England	UK:Scot-N.Ire-Manx	N.England	Poland	Poland	POL1	5.132	3.317	2.725	1.689	1.547	0.272	41868	[1,3cM)
England	UK:Scot-N.Ire-Manx	N.England	Spain	Spain	SPN1	4.233	2.795	2.367	1.492	1.513	0.285	99658	[1,3cM)
England	UK:Scot-N.Ire-Manx	N.England	Sweden	CE Sweden	SWE1	7.254	4.589	3.449	2.1	1.581	0.234	100485	[1,3cM)
England	UK:Scot-N.Ire-Manx	N.England	Sweden	S Sweden	SWE10	7.532	4.76	3.526	2.142	1.582	0.231	93015	[1,3cM)
England	UK:Scot-N.Ire-Manx	N.England	Sweden	Sweden	SWE11	7.548	4.76	3.509	2.127	1.585	0.23	50134	[1,3cM)
England	UK:Scot-N.Ire-Manx	N.England	Sweden	S Sweden	SWE12	7.315	4.625	3.46	2.107	1.582	0.235	108290	[1,3cM)
England	UK:Scot-N.Ire-Manx	N.England	Sweden	CE Sweden	SWE4	7.028	4.451	3.385	2.067	1.579	0.237	12705	[1,3cM)
England	UK:Scot-N.Ire-Manx	N.England	Sweden	S Sweden	SWE5	7.245	4.576	3.409	2.071	1.584	0.236	15028	[1,3cM)
England	UK:Scot-N.Ire-Manx	N.England	Sweden	S Sweden	SWE6	7.243	4.587	3.431	2.084	1.578	0.23	29140	[1,3cM)
England	UK:Scot-N.Ire-Manx	N.England	Sweden	S Sweden	SWE7	7.157	4.529	3.439	2.086	1.58	0.236	19553	[1,3cM)
England	UK:Scot-N.Ire-Manx	N.England	Sweden	S Sweden	SWE8	6.58	4.173	3.233	1.973	1.576	0.247	12203	[1,3cM)
England	UK:Scot-N.Ire-Manx	N.England	Sweden	Gotland	SWE9	6.648	4.215	3.289	2.01	1.578	0.245	19906	[1,3cM)
Scot-N.Ire	UK:Scot-N.Ire-Manx	NE.Scotland	Belgium	NW Belgium	BEL1	6.176	3.938	3.116	1.913	1.569	0.253	31364	[1,3cM)
Scot-N.Ire	UK:Scot-N.Ire-Manx	NE.Scotland	Belgium	N Belgium	BEL2	6.247	3.984	3.121	1.914	1.568	0.251	26778	[1,3cM)
Scot-N.Ire	UK:Scot-N.Ire-Manx	NE.Scotland	Denmark	Denmark	DEN1	7.179	4.54	3.409	2.071	1.581	0.238	38460	[1,3cM)
Scot-N.Ire	UK:Scot-N.Ire-Manx	NE.Scotland	Finland	Finland	FIN1	5.547	3.531	2.889	1.777	1.575	0.268	5235	[1,3cM)
Scot-N.Ire	UK:Scot-N.Ire-Manx	NE.Scotland	Finland	Finland	FIN10	5.848	3.718	2.978	1.814	1.572	0.258	7768	[1,3cM)
Scot-N.Ire	UK:Scot-N.Ire-Manx	NE.Scotland	Finland	Finland	FIN11	5.991	3.807	3.013	1.846	1.576	0.257	10931	[1,3cM)
Scot-N.Ire	UK:Scot-N.Ire-Manx	NE.Scotland	Finland	Finland	FIN2	5.822	3.722	3.01	1.838	1.561	0.255	4432	[1,3cM)
Scot-N.Ire	UK:Scot-N.Ire-Manx	NE.Scotland	Finland	Finland	FIN3	5.59	3.565	2.894	1.778	1.57	0.267	10617	[1,3cM)
Scot-N.Ire	UK:Scot-N.Ire-Manx	NE.Scotland	Finland	Finland	FIN4	5.672	3.625	2.939	1.806	1.564	0.257	8740	[1,3cM)
Scot-N.Ire	UK:Scot-N.Ire-Manx	NE.Scotland	Finland	Finland	FIN5	5.487	3.519	2.918	1.803	1.56	0.266	9517	[1,3cM)
Scot-N.Ire	UK:Scot-N.Ire-Manx	NE.Scotland	Finland	Finland	FIN7	5.986	3.829	3.06	1.888	1.562	0.249	4567	[1,3cM)
Scot-N.Ire	UK:Scot-N.Ire-Manx	NE.Scotland	Finland	Finland	FIN8	5.842	3.715	2.976	1.814	1.573	0.256	4908	[1,3cM)
Scot-N.Ire	UK:Scot-N.Ire-Manx	NE.Scotland	Finland	Finland	FIN9	5.733	3.646	2.925	1.786	1.571	0.262	8940	[1,3cM)
Scot-N.Ire	UK:Scot-N.Ire-Manx	NE.Scotland	France	Paris	FRA1	6.335	4.09	3.16	1.954	1.547	0.242	10489	[1,3cM)
Scot-N.Ire	UK:Scot-N.Ire-Manx	NE.Scotland	France	NW France	FRA2	5.495	3.552	2.862	1.783	1.549	0.261	21718	[1,3cM)
Scot-N.Ire	UK:Scot-N.Ire-Manx	NE.Scotland	France	NE France	FRA3	4.73	3.097	2.586	1.62	1.527	0.277	13895	[1,3cM)
Scot-N.Ire	UK:Scot-N.Ire-Manx	NE.Scotland	Germany	E Germany	GER1	6.844	4.338	3.329	2.025	1.577	0.241	20628	[1,3cM)
Scot-N.Ire	UK:Scot-N.Ire-Manx	NE.Scotland	Germany	E Germany	GER2	6.178	3.958	3.113	1.923	1.565	0.256	5391	[1,3cM)
Scot-N.Ire	UK:Scot-N.Ire-Manx	NE.Scotland	Germany	N Germany	GER3	5.691	3.649	2.945	1.804	1.558	0.264	18462	[1,3cM)
Scot-N.Ire	UK:Scot-N.Ire-Manx	NE.Scotland	Germany	N Germany	GER4	5.676	3.64	2.931	1.801	1.558	0.264	26303	[1,3cM)
Scot-N.Ire	UK:Scot-N.Ire-Manx	NE.Scotland	Germany	W Germany	GER5	5.611	3.598	2.912	1.793	1.56	0.265	38403	[1,3cM)
Scot-N.Ire	UK:Scot-N.Ire-Manx	NE.Scotland	Germany	W Germany	GER7	6.406	4.079	3.189	1.951	1.57	0.251	18005	[1,3cM)
Scot-N.Ire	UK:Scot-N.Ire-Manx	NE.Scotland	Italy	Italy	ITL1	3.824	2.525	2.185	1.372	1.514	0.303	25383	[1,3cM)
Scot-N.Ire	UK:Scot-N.Ire-Manx	NE.Scotland	Italy	S Italy	ITL2	3.784	2.499	2.152	1.353	1.513	0.303	10988	[1,3cM)
Scot-N.Ire	UK:Scot-N.Ire-Manx	NE.Scotland	Italy	S Italy	ITL3	3.172	2.115	1.845	1.166	1.5	0.32	17278	[1,3cM)
Scot-N.Ire	UK:Scot-N.Ire-Manx	NE.Scotland	Italy	S Italy	ITL4	2.693	1.815	1.557	0.986	1.484	0.335	16283	[1,3cM)
Scot-N.Ire	UK:Scot-N.Ire-Manx	NE.Scotland	Norway	SE Norway	NOR1	7.121	4.501	3.397	2.064	1.581	0.238	11055	[1,3cM)
Scot-N.Ire	UK:Scot-N.Ire-Manx	NE.Scotland	Norway	SW Norway	NOR10	7.288	4.61	3.394	2.064	1.582	0.237	8997	[1,3cM)
Scot-N.Ire	UK:Scot-N.Ire-Manx	NE.Scotland	Norway	SW Norway	NOR11	7.412	4.692	3.539	2.158	1.58	0.232	8416	[1,3cM)
Scot-N.Ire	UK:Scot-N.Ire-Manx	NE.Scotland	Norway	W Norway	NOR12	7.369	4.644	3.488	2.115	1.586	0.235	10468	[1,3cM)
Scot-N.Ire	UK:Scot-N.Ire-Manx	NE.Scotland	Norway	W Norway	NOR13	7.388	4.653	3.459	2.082	1.586	0.227	4008	[1,3cM)
Scot-N.Ire	UK:Scot-N.Ire-Manx	NE.Scotland	Norway	SE Norway	NOR2	7.037	4.457	3.364	2.043	1.576	0.233	3036	[1,3cM)
Scot-N.Ire	UK:Scot-N.Ire-Manx	NE.Scotland	Norway	SE Norway	NOR3	7.147	4.522	3.427	2.087	1.58	0.237	11073	[1,3cM)
Scot-N.Ire	UK:Scot-N.Ire-Manx	NE.Scotland	Norway	C Norway	NOR4	7.389	4.65	3.437	2.087	1.592	0.239	5612	[1,3cM)
Scot-N.Ire	UK:Scot-N.Ire-Manx	NE.Scotland	Norway	C Norway	NOR5	7.275	4.603	3.485	2.125	1.582	0.24	12661	[1,3cM)
Scot-N.Ire	UK:Scot-N.Ire-Manx	NE.Scotland	Norway	SE Norway	NOR6	7.195	4.563	3.399	2.068	1.577	0.235	14125	[1,3cM)
Scot-N.Ire	UK:Scot-N.Ire-Manx	NE.Scotland	Norway	SE Norway	NOR7	7.269	4.595	3.449	2.091	1.58	0.23	3050	[1,3cM)
Scot-N.Ire	UK:Scot-N.Ire-Manx	NE.Scotland	Norway	SW Norway	NOR8	7.413	4.694	3.479	2.114	1.579	0.232	5970	[1,3cM)
Scot-N.Ire	UK:Scot-N.Ire-Manx	NE.Scotland	Norway	SW Norway	NOR9	7.439	4.706	3.516	2.146	1.581	0.231	9263	[1,3cM)
Scot-N.Ire	UK:Scot-N.Ire-Manx	NE.Scotland	Poland	Poland	POL1	5.036	3.272	2.683	1.668	1.538	0.267	11154	[1,3cM)
Scot-N.Ire	UK:Scot-N.Ire-Manx	NE.Scotland	Spain	Spain	SPN1	4.283	2.832	2.37	1.494	1.512	0.282	26784	[1,3cM)
Scot-N.Ire	UK:Scot-N.Ire-Manx	NE.Scotland	Sweden	CE Sweden	SWE1	6.789	4.311	3.309	2.027	1.575	0.242	26785	[1,3cM)
Scot-N.Ire	UK:Scot-N.Ire-Manx	NE.Scotland	Sweden	S Sweden	SWE10	7.059	4.479	3.417	2.084	1.576	0.237	24792	[1,3cM)
Scot-N.Ire	UK:Scot-N.Ire-Manx	NE.Scotland	Sweden	Sweden	SWE11	7.041	4.462	3.395	2.064	1.577	0.238	13390	[1,3cM)
Scot-N.Ire	UK:Scot-N.Ire-Manx	NE.Scotland	Sweden	S Sweden	SWE12	6.864	4.362	3.317	2.022	1.572	0.238	28888	[1,3cM)
Scot-N.Ire	UK:Scot-N.Ire-Manx	NE.Scotland	Sweden	CE Sweden	SWE4	6.65	4.23	3.236	1.976	1.572	0.247	3390	[1,3cM)
Scot-N.Ire	UK:Scot-N.Ire-Manx	NE.Scotland	Sweden	S Sweden	SWE5	6.832	4.317	3.292	1.996	1.581	0.241	4004	[1,3cM)
Scot-N.Ire	UK:Scot-N.Ire-Manx	NE.Scotland	Sweden	S Sweden	SWE6	6.833	4.347	3.278	2.012	1.572	0.24	7777	[1,3cM)
Scot-N.Ire	UK:Scot-N.Ire-Manx	NE.Scotland	Sweden	S Sweden	SWE7	6.761	4.3	3.323	2.033	1.572	0.244	5210	[1,3cM)
Scot-N.Ire	UK:Scot-N.Ire-Manx	NE.Scotland	Sweden	S Sweden	SWE8	6.378	4.064	3.17	1.946	1.572	0.245	3249	[1,3cM)
Scot-N.Ire	UK:Scot-N.Ire-Manx	NE.Scotland	Sweden	Gotland	SWE9	6.343	4.042	3.151	1.942	1.57	0.248	5283	[1,3cM)
Scot-N.Ire	UK:Scot-N.Ire-Manx	SW.Scot-N.Ire	Belgium	NW Belgium	BEL1	6.242	3.984	3.136	1.921	1.567	0.254	66969	[1,3cM)
Scot-N.Ire	UK:Scot-N.Ire-Manx	SW.Scot-N.Ire	Belgium	N Belgium	BEL2	6.313	4.029	3.162	1.937	1.567	0.25	57086	[1,3cM)
Scot-N.Ire	UK:Scot-N.Ire-Manx	SW.Scot-N.Ire	Denmark	Denmark	DEN1	7.295	4.613	3.439	2.092	1.582	0.236	81896	[1,3cM)
Scot-N.Ire	UK:Scot-N.Ire-Manx	SW.Scot-N.Ire	Finland	Finland	FIN1	5.592	3.574	2.887	1.766	1.564	0.264	11173	[1,3cM)
Scot-N.Ire	UK:Scot-N.Ire-Manx	SW.Scot-N.Ire	Finland	Finland	FIN10	5.902	3.768	3.029	1.863	1.567	0.258	16581	[1,3cM)
Scot-N.Ire	UK:Scot-N.Ire-Manx	SW.Scot-N.Ire	Finland	Finland	FIN11	6.054	3.856	3.043	1.868	1.571	0.253	23325	[1,3cM)
Scot-N.Ire	UK:Scot-N.Ire-Manx	SW.Scot-N.Ire	Finland	Finland	FIN2	6.063	3.867	3.076	1.882	1.567	0.256	9476	[1,3cM)
Scot-N.Ire	UK:Scot-N.Ire-Manx	SW.Scot-N.Ire	Finland	Finland	FIN3	5.698	3.639	2.954	1.817	1.566	0.261	22619	[1,3cM)
Scot-N.Ire	UK:Scot-N.Ire-Manx	SW.Scot-N.Ire	Finland	Finland	FIN4	5.721	3.651	2.949	1.807	1.568	0.261	18618	[1,3cM)
Scot-N.Ire	UK:Scot-N.Ire-Manx	SW.Scot-N.Ire	Finland	Finland	FIN5	5.594	3.576	2.92	1.786	1.562	0.262	20300	[1,3cM)
Scot-N.Ire	UK:Scot-N.Ire-Manx	SW.Scot-N.Ire	Finland	Finland	FIN7	6.052	3.853	3.075	1.88	1.571	0.257	9749	[1,3cM)
Scot-N.Ire	UK:Scot-N.Ire-Manx	SW.Scot-N.Ire	Finland	Finland	FIN8	5.862	3.737	3.028	1.842	1.565	0.254	10442	[1,3cM)
Scot-N.Ire	UK:Scot-N.Ire-Manx	SW.Scot-N.Ire	Finland	Finland	FIN9	5.825	3.715	2.988	1.83	1.569	0.262	19115	[1,3cM)
Scot-N.Ire	UK:Scot-N.Ire-Manx	SW.Scot-N.Ire	France	Paris	FRA1	6.329	4.089	3.143	1.958	1.548	0.242	22422	[1,3cM)
Scot-N.Ire	UK:Scot-N.Ire-Manx	SW.Scot-N.Ire	France	NW France	FRA2	5.51	3.56	2.875	1.782	1.547	0.262	46196	[1,3cM)
Scot-N.Ire	UK:Scot-N.Ire-Manx	SW.Scot-N.Ire	France	NE France	FRA3	4.761	3.117	2.597	1.629	1.527	0.277	29452	[1,3cM)
Scot-N.Ire	UK:Scot-N.Ire-Manx	SW.Scot-N.Ire	Germany	E Germany	GER1	6.946	4.401	3.366	2.045	1.578	0.241	43884	[1,3cM)
Scot-N.Ire	UK:Scot-N.Ire-Manx	SW.Scot-N.Ire	Germany	E Germany	GER2	6.218	3.977	3.085	1.897	1.564	0.251	11544	[1,3cM)
Scot-N.Ire	UK:Scot-N.Ire-Manx	SW.Scot-N.Ire	Germany	N Germany	GER3	5.748	3.688	2.963	1.822	1.558	0.261	39454	[1,3cM)
Scot-N.Ire	UK:Scot-N.Ire-Manx	SW.Scot-N.Ire	Germany	N Germany	GER4	5.745	3.686	2.956	1.818	1.558	0.259	55967	[1,3cM)
Scot-N.Ire	UK:Scot-N.Ire-Manx	SW.Scot-N.Ire	Germany	W Germany	GER5	5.669	3.64	2.928	1.803	1.556	0.261	81889	[1,3cM)
Scot-N.Ire	UK:Scot-N.Ire-Manx	SW.Scot-N.Ire	Germany	W Germany	GER7	6.486	4.123	3.207	1.957	1.573	0.249	38348	[1,3cM)
Scot-N.Ire	UK:Scot-N.Ire-Manx	SW.Scot-N.Ire	Italy	Italy	ITL1	3.86	2.548	2.187	1.378	1.515	0.3	54202	[1,3cM)
Scot-N.Ire	UK:Scot-N.Ire-Manx	SW.Scot-N.Ire	Italy	S Italy	ITL2	3.766	2.499	2.153	1.361	1.506	0.298	23405	[1,3cM)
Scot-N.Ire	UK:Scot-N.Ire-Manx	SW.Scot-N.Ire	Italy	S Italy	ITL3	3.215	2.146	1.877	1.185	1.497	0.316	36971	[1,3cM)
Scot-N.Ire	UK:Scot-N.Ire-Manx	SW.Scot-N.Ire	Italy	S Italy	ITL4	2.691	1.814	1.558	0.981	1.482	0.331	34864	[1,3cM)
Scot-N.Ire	UK:Scot-N.Ire-Manx	SW.Scot-N.Ire	Norway	SE Norway	NOR1	7.184	4.55	3.436	2.09	1.577	0.234	23569	[1,3cM)
Scot-N.Ire	UK:Scot-N.Ire-Manx	SW.Scot-N.Ire	Norway	SW Norway	NOR10	7.358	4.656	3.435	2.095	1.581	0.233	19209	[1,3cM)
Scot-N.Ire	UK:Scot-N.Ire-Manx	SW.Scot-N.Ire	Norway	SW Norway	NOR11	7.426	4.703	3.45	2.102	1.579	0.23	17906	[1,3cM)
Scot-N.Ire	UK:Scot-N.Ire-Manx	SW.Scot-N.Ire	Norway	W Norway	NOR12	7.438	4.703	3.462	2.107	1.582	0.234	22309	[1,3cM)
Scot-N.Ire	UK:Scot-N.Ire-Manx	SW.Scot-N.Ire	Norway	W Norway	NOR13	7.386	4.67	3.465	2.107	1.582	0.232	8583	[1,3cM)
Scot-N.Ire	UK:Scot-N.Ire-Manx	SW.Scot-N.Ire	Norway	SE Norway	NOR2	7.159	4.51	3.442	2.087	1.588	0.241	6470	[1,3cM)
Scot-N.Ire	UK:Scot-N.Ire-Manx	SW.Scot-N.Ire	Norway	SE Norway	NOR3	7.219	4.569	3.437	2.098	1.581	0.236	23601	[1,3cM)
Scot-N.Ire	UK:Scot-N.Ire-Manx	SW.Scot-N.Ire	Norway	C Norway	NOR4	7.383	4.668	3.455	2.1	1.582	0.235	11930	[1,3cM)
Scot-N.Ire	UK:Scot-N.Ire-Manx	SW.Scot-N.Ire	Norway	C Norway	NOR5	7.305	4.628	3.42	2.087	1.578	0.231	26970	[1,3cM)
Scot-N.Ire	UK:Scot-N.Ire-Manx	SW.Scot-N.Ire	Norway	SE Norway	NOR6	7.298	4.618	3.446	2.096	1.58	0.235	30074	[1,3cM)
Scot-N.Ire	UK:Scot-N.Ire-Manx	SW.Scot-N.Ire	Norway	SE Norway	NOR7	7.335	4.631	3.472	2.107	1.583	0.232	6493	[1,3cM)
Scot-N.Ire	UK:Scot-N.Ire-Manx	SW.Scot-N.Ire	Norway	SW Norway	NOR8	7.493	4.734	3.498	2.122	1.583	0.236	12713	[1,3cM)
Scot-N.Ire	UK:Scot-N.Ire-Manx	SW.Scot-N.Ire	Norway	SW Norway	NOR9	7.465	4.716	3.496	2.124	1.583	0.234	19717	[1,3cM)
Scot-N.Ire	UK:Scot-N.Ire-Manx	SW.Scot-N.Ire	Poland	Poland	POL1	5.015	3.254	2.689	1.679	1.542	0.27	23770	[1,3cM)
Scot-N.Ire	UK:Scot-N.Ire-Manx	SW.Scot-N.Ire	Spain	Spain	SPN1	4.308	2.842	2.389	1.507	1.515	0.282	57119	[1,3cM)
Scot-N.Ire	UK:Scot-N.Ire-Manx	SW.Scot-N.Ire	Sweden	CE Sweden	SWE1	6.887	4.377	3.306	2.024	1.574	0.24	57165	[1,3cM)
Scot-N.Ire	UK:Scot-N.Ire-Manx	SW.Scot-N.Ire	Sweden	S Sweden	SWE10	7.105	4.514	3.39	2.07	1.573	0.235	52794	[1,3cM)
Scot-N.Ire	UK:Scot-N.Ire-Manx	SW.Scot-N.Ire	Sweden	Sweden	SWE11	7.156	4.533	3.41	2.077	1.578	0.235	28474	[1,3cM)
Scot-N.Ire	UK:Scot-N.Ire-Manx	SW.Scot-N.Ire	Sweden	S Sweden	SWE12	6.925	4.401	3.335	2.038	1.574	0.238	61589	[1,3cM)
Scot-N.Ire	UK:Scot-N.Ire-Manx	SW.Scot-N.Ire	Sweden	CE Sweden	SWE4	6.82	4.339	3.321	2.037	1.573	0.239	7230	[1,3cM)
Scot-N.Ire	UK:Scot-N.Ire-Manx	SW.Scot-N.Ire	Sweden	S Sweden	SWE5	7.005	4.427	3.366	2.042	1.582	0.241	8544	[1,3cM)
Scot-N.Ire	UK:Scot-N.Ire-Manx	SW.Scot-N.Ire	Sweden	S Sweden	SWE6	6.899	4.386	3.313	2.022	1.572	0.236	16578	[1,3cM)
Scot-N.Ire	UK:Scot-N.Ire-Manx	SW.Scot-N.Ire	Sweden	S Sweden	SWE7	6.863	4.359	3.301	2.021	1.575	0.238	11131	[1,3cM)
Scot-N.Ire	UK:Scot-N.Ire-Manx	SW.Scot-N.Ire	Sweden	S Sweden	SWE8	6.375	4.071	3.157	1.943	1.568	0.258	6933	[1,3cM)
Scot-N.Ire	UK:Scot-N.Ire-Manx	SW.Scot-N.Ire	Sweden	Gotland	SWE9	6.377	4.057	3.177	1.946	1.572	0.249	11270	[1,3cM)
Wales	UK:Wales	BorderWales	Belgium	NW Belgium	BEL1	6.456	4.105	3.208	1.961	1.573	0.251	38954	[1,3cM)
Wales	UK:Wales	BorderWales	Belgium	N Belgium	BEL2	6.581	4.18	3.247	1.979	1.574	0.248	33148	[1,3cM)
Wales	UK:Wales	BorderWales	Denmark	Denmark	DEN1	7.578	4.771	3.521	2.133	1.589	0.23	47590	[1,3cM)
Wales	UK:Wales	BorderWales	Finland	Finland	FIN1	5.64	3.59	2.95	1.799	1.572	0.267	6487	[1,3cM)
Wales	UK:Wales	BorderWales	Finland	Finland	FIN10	6	3.825	3.082	1.884	1.568	0.258	9625	[1,3cM)
Wales	UK:Wales	BorderWales	Finland	Finland	FIN11	6.134	3.897	3.097	1.889	1.574	0.253	13547	[1,3cM)
Wales	UK:Wales	BorderWales	Finland	Finland	FIN2	6.131	3.897	3.112	1.893	1.571	0.253	5484	[1,3cM)
Wales	UK:Wales	BorderWales	Finland	Finland	FIN3	5.778	3.69	2.953	1.813	1.567	0.262	13165	[1,3cM)
Wales	UK:Wales	BorderWales	Finland	Finland	FIN4	5.849	3.726	3.045	1.863	1.571	0.265	10761	[1,3cM)
Wales	UK:Wales	BorderWales	Finland	Finland	FIN5	5.695	3.633	2.979	1.818	1.566	0.263	11802	[1,3cM)
Wales	UK:Wales	BorderWales	Finland	Finland	FIN7	6.108	3.903	3.08	1.893	1.565	0.251	5632	[1,3cM)
Wales	UK:Wales	BorderWales	Finland	Finland	FIN8	5.942	3.786	3.062	1.874	1.569	0.261	6080	[1,3cM)
Wales	UK:Wales	BorderWales	Finland	Finland	FIN9	5.918	3.776	3.003	1.844	1.569	0.255	11087	[1,3cM)
Wales	UK:Wales	BorderWales	France	Paris	FRA1	6.231	4.022	3.109	1.92	1.548	0.245	12945	[1,3cM)
Wales	UK:Wales	BorderWales	France	NW France	FRA2	5.533	3.562	2.903	1.795	1.554	0.265	26759	[1,3cM)
Wales	UK:Wales	BorderWales	France	NE France	FRA3	4.747	3.101	2.587	1.619	1.531	0.279	17085	[1,3cM)
Wales	UK:Wales	BorderWales	Germany	E Germany	GER1	7.316	4.603	3.478	2.098	1.589	0.237	25555	[1,3cM)
Wales	UK:Wales	BorderWales	Germany	E Germany	GER2	6.517	4.139	3.243	1.983	1.574	0.25	6691	[1,3cM)
Wales	UK:Wales	BorderWales	Germany	N Germany	GER3	5.942	3.795	3.034	1.862	1.566	0.261	22947	[1,3cM)
Wales	UK:Wales	BorderWales	Germany	N Germany	GER4	5.987	3.823	3.059	1.88	1.567	0.258	32578	[1,3cM)
Wales	UK:Wales	BorderWales	Germany	W Germany	GER5	5.81	3.723	2.966	1.826	1.562	0.264	47584	[1,3cM)
Wales	UK:Wales	BorderWales	Germany	W Germany	GER7	6.762	4.283	3.316	2.018	1.579	0.246	22306	[1,3cM)
Wales	UK:Wales	BorderWales	Italy	Italy	ITL1	3.878	2.554	2.195	1.377	1.518	0.3	31428	[1,3cM)
Wales	UK:Wales	BorderWales	Italy	S Italy	ITL2	3.809	2.518	2.139	1.345	1.514	0.3	13556	[1,3cM)
Wales	UK:Wales	BorderWales	Italy	S Italy	ITL3	3.229	2.155	1.901	1.192	1.496	0.316	21576	[1,3cM)
Wales	UK:Wales	BorderWales	Italy	S Italy	ITL4	2.711	1.828	1.559	0.984	1.482	0.331	20276	[1,3cM)
Wales	UK:Wales	BorderWales	Norway	SE Norway	NOR1	7.203	4.558	3.437	2.083	1.579	0.238	13674	[1,3cM)
Wales	UK:Wales	BorderWales	Norway	SW Norway	NOR10	7.344	4.649	3.45	2.101	1.579	0.233	11141	[1,3cM)
Wales	UK:Wales	BorderWales	Norway	SW Norway	NOR11	7.627	4.817	3.537	2.148	1.583	0.23	10398	[1,3cM)
Wales	UK:Wales	BorderWales	Norway	W Norway	NOR12	7.561	4.779	3.485	2.121	1.584	0.235	12947	[1,3cM)
Wales	UK:Wales	BorderWales	Norway	W Norway	NOR13	7.522	4.759	3.538	2.152	1.581	0.235	4958	[1,3cM)
Wales	UK:Wales	BorderWales	Norway	SE Norway	NOR2	7.148	4.53	3.411	2.083	1.579	0.238	3754	[1,3cM)
Wales	UK:Wales	BorderWales	Norway	SE Norway	NOR3	7.219	4.576	3.42	2.08	1.578	0.237	13667	[1,3cM)
Wales	UK:Wales	BorderWales	Norway	C Norway	NOR4	7.436	4.701	3.472	2.12	1.583	0.235	6924	[1,3cM)
Wales	UK:Wales	BorderWales	Norway	C Norway	NOR5	7.442	4.717	3.52	2.144	1.577	0.231	15646	[1,3cM)
Wales	UK:Wales	BorderWales	Norway	SE Norway	NOR6	7.402	4.678	3.465	2.115	1.584	0.234	17473	[1,3cM)
Wales	UK:Wales	BorderWales	Norway	SE Norway	NOR7	7.327	4.622	3.481	2.129	1.588	0.242	3769	[1,3cM)
Wales	UK:Wales	BorderWales	Norway	SW Norway	NOR8	7.364	4.665	3.423	2.076	1.58	0.238	7379	[1,3cM)
Wales	UK:Wales	BorderWales	Norway	SW Norway	NOR9	7.365	4.66	3.441	2.088	1.58	0.232	11440	[1,3cM)
Wales	UK:Wales	BorderWales	Poland	Poland	POL1	5.067	3.279	2.673	1.658	1.546	0.272	13834	[1,3cM)
Wales	UK:Wales	BorderWales	Spain	Spain	SPN1	4.279	2.822	2.393	1.509	1.516	0.288	33022	[1,3cM)
Wales	UK:Wales	BorderWales	Sweden	CE Sweden	SWE1	7.023	4.453	3.376	2.056	1.577	0.237	33202	[1,3cM)
Wales	UK:Wales	BorderWales	Sweden	S Sweden	SWE10	7.374	4.662	3.475	2.119	1.582	0.233	30671	[1,3cM)
Wales	UK:Wales	BorderWales	Sweden	Sweden	SWE11	7.382	4.663	3.499	2.122	1.582	0.235	16549	[1,3cM)
Wales	UK:Wales	BorderWales	Sweden	S Sweden	SWE12	7.119	4.516	3.393	2.067	1.576	0.236	35771	[1,3cM)
Wales	UK:Wales	BorderWales	Sweden	CE Sweden	SWE4	6.939	4.404	3.306	2.036	1.58	0.242	4193	[1,3cM)
Wales	UK:Wales	BorderWales	Sweden	S Sweden	SWE5	7.066	4.468	3.397	2.069	1.581	0.234	4946	[1,3cM)
Wales	UK:Wales	BorderWales	Sweden	S Sweden	SWE6	7.016	4.455	3.348	2.047	1.575	0.237	9614	[1,3cM)
Wales	UK:Wales	BorderWales	Sweden	S Sweden	SWE7	6.93	4.397	3.363	2.052	1.577	0.237	6457	[1,3cM)
Wales	UK:Wales	BorderWales	Sweden	S Sweden	SWE8	6.394	4.072	3.197	1.961	1.574	0.251	4027	[1,3cM)
Wales	UK:Wales	BorderWales	Sweden	Gotland	SWE9	6.493	4.129	3.225	1.966	1.57	0.25	6576	[1,3cM)
Wales	UK:Wales	N.Wales	Belgium	NW Belgium	BEL1	5.973	3.83	3.028	1.867	1.56	0.257	28292	[1,3cM)
Wales	UK:Wales	N.Wales	Belgium	N Belgium	BEL2	5.982	3.835	3.01	1.862	1.561	0.253	24035	[1,3cM)
Wales	UK:Wales	N.Wales	Denmark	Denmark	DEN1	6.746	4.296	3.277	2.012	1.571	0.243	34581	[1,3cM)
Wales	UK:Wales	N.Wales	Finland	Finland	FIN1	5.092	3.276	2.723	1.683	1.555	0.276	4665	[1,3cM)
Wales	UK:Wales	N.Wales	Finland	Finland	FIN10	5.432	3.481	2.855	1.756	1.56	0.266	6966	[1,3cM)
Wales	UK:Wales	N.Wales	Finland	Finland	FIN11	5.558	3.568	2.904	1.794	1.558	0.262	9813	[1,3cM)
Wales	UK:Wales	N.Wales	Finland	Finland	FIN2	5.578	3.578	2.864	1.773	1.561	0.266	3988	[1,3cM)
Wales	UK:Wales	N.Wales	Finland	Finland	FIN3	5.262	3.383	2.779	1.707	1.554	0.273	9507	[1,3cM)
Wales	UK:Wales	N.Wales	Finland	Finland	FIN4	5.379	3.453	2.852	1.757	1.558	0.272	7825	[1,3cM)
Wales	UK:Wales	N.Wales	Finland	Finland	FIN5	5.16	3.328	2.745	1.712	1.552	0.274	8547	[1,3cM)
Wales	UK:Wales	N.Wales	Finland	Finland	FIN7	5.63	3.623	2.956	1.819	1.55	0.262	4116	[1,3cM)
Wales	UK:Wales	N.Wales	Finland	Finland	FIN8	5.47	3.502	2.904	1.792	1.564	0.269	4412	[1,3cM)
Wales	UK:Wales	N.Wales	Finland	Finland	FIN9	5.444	3.501	2.806	1.735	1.557	0.268	8055	[1,3cM)
Wales	UK:Wales	N.Wales	France	Paris	FRA1	6.712	4.315	3.218	1.993	1.556	0.236	9510	[1,3cM)
Wales	UK:Wales	N.Wales	France	NW France	FRA2	5.555	3.592	2.891	1.797	1.546	0.259	19563	[1,3cM)
Wales	UK:Wales	N.Wales	France	NE France	FRA3	4.851	3.178	2.618	1.648	1.527	0.273	12519	[1,3cM)
Wales	UK:Wales	N.Wales	Germany	E Germany	GER1	6.513	4.15	3.207	1.968	1.571	0.247	18561	[1,3cM)
Wales	UK:Wales	N.Wales	Germany	E Germany	GER2	5.909	3.789	3.027	1.862	1.558	0.255	4872	[1,3cM)
Wales	UK:Wales	N.Wales	Germany	N Germany	GER3	5.448	3.514	2.838	1.761	1.55	0.264	16666	[1,3cM)
Wales	UK:Wales	N.Wales	Germany	N Germany	GER4	5.552	3.577	2.897	1.792	1.552	0.264	23649	[1,3cM)
Wales	UK:Wales	N.Wales	Germany	W Germany	GER5	5.403	3.494	2.844	1.765	1.546	0.261	34529	[1,3cM)
Wales	UK:Wales	N.Wales	Germany	W Germany	GER7	6.056	3.889	3.083	1.9	1.556	0.25	16176	[1,3cM)
Wales	UK:Wales	N.Wales	Italy	Italy	ITL1	3.876	2.567	2.208	1.395	1.509	0.296	22829	[1,3cM)
Wales	UK:Wales	N.Wales	Italy	S Italy	ITL2	3.829	2.54	2.16	1.368	1.509	0.298	9906	[1,3cM)
Wales	UK:Wales	N.Wales	Italy	S Italy	ITL3	3.2	2.138	1.869	1.18	1.495	0.314	15743	[1,3cM)
Wales	UK:Wales	N.Wales	Italy	S Italy	ITL4	2.715	1.836	1.565	0.999	1.48	0.328	14839	[1,3cM)
Wales	UK:Wales	N.Wales	Norway	SE Norway	NOR1	6.725	4.279	3.242	1.981	1.571	0.242	9968	[1,3cM)
Wales	UK:Wales	N.Wales	Norway	SW Norway	NOR10	6.879	4.374	3.335	2.033	1.571	0.233	8122	[1,3cM)
Wales	UK:Wales	N.Wales	Norway	SW Norway	NOR11	6.915	4.406	3.255	2.006	1.572	0.234	7567	[1,3cM)
Wales	UK:Wales	N.Wales	Norway	W Norway	NOR12	6.861	4.363	3.314	2.028	1.573	0.239	9429	[1,3cM)
Wales	UK:Wales	N.Wales	Norway	W Norway	NOR13	6.903	4.402	3.332	2.035	1.565	0.234	3620	[1,3cM)
Wales	UK:Wales	N.Wales	Norway	SE Norway	NOR2	6.651	4.257	3.234	1.982	1.561	0.238	2740	[1,3cM)
Wales	UK:Wales	N.Wales	Norway	SE Norway	NOR3	6.753	4.305	3.279	2.001	1.566	0.239	9943	[1,3cM)
Wales	UK:Wales	N.Wales	Norway	C Norway	NOR4	6.845	4.363	3.231	1.994	1.572	0.24	5036	[1,3cM)
Wales	UK:Wales	N.Wales	Norway	C Norway	NOR5	6.779	4.319	3.269	2.004	1.571	0.238	11377	[1,3cM)
Wales	UK:Wales	N.Wales	Norway	SE Norway	NOR6	6.725	4.29	3.265	2.005	1.568	0.24	12701	[1,3cM)
Wales	UK:Wales	N.Wales	Norway	SE Norway	NOR7	6.83	4.357	3.283	2.02	1.569	0.237	2735	[1,3cM)
Wales	UK:Wales	N.Wales	Norway	SW Norway	NOR8	6.992	4.466	3.301	2.027	1.567	0.238	5378	[1,3cM)
Wales	UK:Wales	N.Wales	Norway	SW Norway	NOR9	7.001	4.454	3.348	2.056	1.573	0.236	8328	[1,3cM)
Wales	UK:Wales	N.Wales	Poland	Poland	POL1	4.917	3.201	2.649	1.651	1.536	0.272	10043	[1,3cM)
Wales	UK:Wales	N.Wales	Spain	Spain	SPN1	4.423	2.918	2.445	1.546	1.515	0.279	24407	[1,3cM)
Wales	UK:Wales	N.Wales	Sweden	CE Sweden	SWE1	6.38	4.087	3.151	1.943	1.561	0.244	24086	[1,3cM)
Wales	UK:Wales	N.Wales	Sweden	S Sweden	SWE10	6.581	4.204	3.203	1.975	1.567	0.242	22305	[1,3cM)
Wales	UK:Wales	N.Wales	Sweden	Sweden	SWE11	6.64	4.243	3.241	1.981	1.562	0.239	12023	[1,3cM)
Wales	UK:Wales	N.Wales	Sweden	S Sweden	SWE12	6.413	4.112	3.152	1.945	1.56	0.244	25953	[1,3cM)
Wales	UK:Wales	N.Wales	Sweden	CE Sweden	SWE4	6.196	3.98	3.084	1.917	1.557	0.24	3047	[1,3cM)
Wales	UK:Wales	N.Wales	Sweden	S Sweden	SWE5	6.345	4.039	3.146	1.933	1.571	0.247	3591	[1,3cM)
Wales	UK:Wales	N.Wales	Sweden	S Sweden	SWE6	6.374	4.091	3.137	1.931	1.556	0.244	6992	[1,3cM)
Wales	UK:Wales	N.Wales	Sweden	S Sweden	SWE7	6.337	4.046	3.188	1.955	1.565	0.243	4689	[1,3cM)
Wales	UK:Wales	N.Wales	Sweden	S Sweden	SWE8	5.814	3.713	3.009	1.86	1.57	0.257	2920	[1,3cM)
Wales	UK:Wales	N.Wales	Sweden	Gotland	SWE9	5.88	3.758	2.991	1.843	1.565	0.258	4755	[1,3cM)
Wales	UK:Wales	S.Wales	Belgium	NW Belgium	BEL1	5.999	3.846	3.047	1.881	1.56	0.258	31332	[1,3cM)
Wales	UK:Wales	S.Wales	Belgium	N Belgium	BEL2	6.034	3.871	3.034	1.877	1.56	0.254	26691	[1,3cM)
Wales	UK:Wales	S.Wales	Denmark	Denmark	DEN1	6.776	4.313	3.285	2.013	1.572	0.242	38327	[1,3cM)
Wales	UK:Wales	S.Wales	Finland	Finland	FIN1	5.277	3.382	2.774	1.717	1.564	0.27	5202	[1,3cM)
Wales	UK:Wales	S.Wales	Finland	Finland	FIN10	5.572	3.568	2.882	1.761	1.56	0.267	7745	[1,3cM)
Wales	UK:Wales	S.Wales	Finland	Finland	FIN11	5.621	3.606	2.932	1.807	1.557	0.258	10836	[1,3cM)
Wales	UK:Wales	S.Wales	Finland	Finland	FIN2	5.574	3.562	2.907	1.783	1.565	0.262	4432	[1,3cM)
Wales	UK:Wales	S.Wales	Finland	Finland	FIN3	5.236	3.371	2.781	1.702	1.55	0.266	10493	[1,3cM)
Wales	UK:Wales	S.Wales	Finland	Finland	FIN4	5.35	3.436	2.826	1.74	1.556	0.267	8652	[1,3cM)
Wales	UK:Wales	S.Wales	Finland	Finland	FIN5	5.177	3.323	2.762	1.7	1.557	0.27	9416	[1,3cM)
Wales	UK:Wales	S.Wales	Finland	Finland	FIN7	5.671	3.65	2.938	1.811	1.552	0.263	4555	[1,3cM)
Wales	UK:Wales	S.Wales	Finland	Finland	FIN8	5.387	3.452	2.795	1.73	1.562	0.264	4878	[1,3cM)
Wales	UK:Wales	S.Wales	Finland	Finland	FIN9	5.403	3.466	2.848	1.755	1.559	0.266	8902	[1,3cM)
Wales	UK:Wales	S.Wales	France	Paris	FRA1	6.612	4.26	3.23	1.992	1.549	0.236	10549	[1,3cM)
Wales	UK:Wales	S.Wales	France	NW France	FRA2	5.499	3.56	2.905	1.806	1.545	0.264	21698	[1,3cM)
Wales	UK:Wales	S.Wales	France	NE France	FRA3	4.818	3.158	2.625	1.647	1.525	0.269	13834	[1,3cM)
Wales	UK:Wales	S.Wales	Germany	E Germany	GER1	6.574	4.193	3.247	1.99	1.568	0.242	20577	[1,3cM)
Wales	UK:Wales	S.Wales	Germany	E Germany	GER2	5.981	3.835	3.004	1.845	1.558	0.251	5402	[1,3cM)
Wales	UK:Wales	S.Wales	Germany	N Germany	GER3	5.502	3.55	2.898	1.793	1.55	0.266	18482	[1,3cM)
Wales	UK:Wales	S.Wales	Germany	N Germany	GER4	5.535	3.571	2.852	1.768	1.55	0.259	26239	[1,3cM)
Wales	UK:Wales	S.Wales	Germany	W Germany	GER5	5.421	3.497	2.844	1.757	1.549	0.266	38312	[1,3cM)
Wales	UK:Wales	S.Wales	Germany	W Germany	GER7	6.137	3.931	3.098	1.907	1.561	0.252	17957	[1,3cM)
Wales	UK:Wales	S.Wales	Italy	Italy	ITL1	3.874	2.566	2.19	1.385	1.51	0.293	25375	[1,3cM)
Wales	UK:Wales	S.Wales	Italy	S Italy	ITL2	3.711	2.47	2.092	1.326	1.502	0.297	10990	[1,3cM)
Wales	UK:Wales	S.Wales	Italy	S Italy	ITL3	3.221	2.152	1.867	1.185	1.496	0.312	17500	[1,3cM)
Wales	UK:Wales	S.Wales	Italy	S Italy	ITL4	2.705	1.827	1.538	0.98	1.484	0.336	16357	[1,3cM)
Wales	UK:Wales	S.Wales	Norway	SE Norway	NOR1	6.633	4.234	3.246	1.987	1.566	0.244	11003	[1,3cM)
Wales	UK:Wales	S.Wales	Norway	SW Norway	NOR10	6.848	4.365	3.311	2.034	1.57	0.241	8979	[1,3cM)
Wales	UK:Wales	S.Wales	Norway	SW Norway	NOR11	6.902	4.406	3.305	2.031	1.566	0.235	8383	[1,3cM)
Wales	UK:Wales	S.Wales	Norway	W Norway	NOR12	6.892	4.392	3.318	2.029	1.568	0.237	10446	[1,3cM)
Wales	UK:Wales	S.Wales	Norway	W Norway	NOR13	6.958	4.443	3.319	2.038	1.568	0.239	3995	[1,3cM)
Wales	UK:Wales	S.Wales	Norway	SE Norway	NOR2	6.614	4.213	3.264	1.995	1.569	0.243	3030	[1,3cM)
Wales	UK:Wales	S.Wales	Norway	SE Norway	NOR3	6.744	4.3	3.247	1.987	1.569	0.239	11037	[1,3cM)
Wales	UK:Wales	S.Wales	Norway	C Norway	NOR4	6.9	4.403	3.309	2.022	1.568	0.235	5573	[1,3cM)
Wales	UK:Wales	S.Wales	Norway	C Norway	NOR5	6.746	4.302	3.268	2.005	1.569	0.237	12600	[1,3cM)
Wales	UK:Wales	S.Wales	Norway	SE Norway	NOR6	6.777	4.323	3.296	2.025	1.568	0.24	14047	[1,3cM)
Wales	UK:Wales	S.Wales	Norway	SE Norway	NOR7	6.89	4.408	3.307	2.029	1.561	0.23	3036	[1,3cM)
Wales	UK:Wales	S.Wales	Norway	SW Norway	NOR8	6.995	4.463	3.308	2.033	1.568	0.237	5946	[1,3cM)
Wales	UK:Wales	S.Wales	Norway	SW Norway	NOR9	6.992	4.457	3.309	2.035	1.57	0.234	9235	[1,3cM)
Wales	UK:Wales	S.Wales	Poland	Poland	POL1	4.849	3.158	2.62	1.627	1.533	0.273	11144	[1,3cM)
Wales	UK:Wales	S.Wales	Spain	Spain	SPN1	4.392	2.903	2.427	1.535	1.513	0.28	26930	[1,3cM)
Wales	UK:Wales	S.Wales	Sweden	CE Sweden	SWE1	6.364	4.071	3.14	1.934	1.564	0.246	26663	[1,3cM)
Wales	UK:Wales	S.Wales	Sweden	S Sweden	SWE10	6.598	4.209	3.215	1.976	1.569	0.245	24703	[1,3cM)
Wales	UK:Wales	S.Wales	Sweden	Sweden	SWE11	6.637	4.232	3.229	1.978	1.569	0.246	13339	[1,3cM)
Wales	UK:Wales	S.Wales	Sweden	S Sweden	SWE12	6.403	4.099	3.158	1.94	1.561	0.242	28788	[1,3cM)
Wales	UK:Wales	S.Wales	Sweden	CE Sweden	SWE4	6.252	4.001	3.061	1.892	1.566	0.253	3367	[1,3cM)
Wales	UK:Wales	S.Wales	Sweden	S Sweden	SWE5	6.375	4.076	3.113	1.909	1.563	0.242	3996	[1,3cM)
Wales	UK:Wales	S.Wales	Sweden	S Sweden	SWE6	6.358	4.071	3.151	1.937	1.562	0.246	7750	[1,3cM)
Wales	UK:Wales	S.Wales	Sweden	S Sweden	SWE7	6.324	4.041	3.137	1.933	1.564	0.247	5201	[1,3cM)
Wales	UK:Wales	S.Wales	Sweden	S Sweden	SWE8	5.933	3.803	3.032	1.879	1.563	0.259	3234	[1,3cM)
Wales	UK:Wales	S.Wales	Sweden	Gotland	SWE9	5.95	3.813	3.026	1.875	1.562	0.259	5263	[1,3cM)
Ireland	IRL:Muns	N.Kerry	Belgium	NW Belgium	BEL1	3.678	1.037	0.838	0.194	3.549	0.494	1739	[3,5cM)
Ireland	IRL:Muns	N.Kerry	Belgium	N Belgium	BEL2	3.665	1.034	0.829	0.185	3.545	0.48	1381	[3,5cM)
Ireland	IRL:Muns	N.Kerry	Denmark	Denmark	DEN1	3.748	1.05	0.943	0.223	3.57	0.497	2502	[3,5cM)
Ireland	IRL:Muns	N.Kerry	Finland	Finland	FIN1	3.648	1.034	0.77	0.182	3.529	0.448	205	[3,5cM)
Ireland	IRL:Muns	N.Kerry	Finland	Finland	FIN10	3.604	1.018	0.72	0.134	3.537	0.505	327	[3,5cM)
Ireland	IRL:Muns	N.Kerry	Finland	Finland	FIN11	3.679	1.038	0.849	0.191	3.544	0.482	531	[3,5cM)
Ireland	IRL:Muns	N.Kerry	Finland	Finland	FIN2	3.662	1.043	0.853	0.203	3.51	0.45	209	[3,5cM)
Ireland	IRL:Muns	N.Kerry	Finland	Finland	FIN3	3.645	1.036	0.844	0.199	3.518	0.472	439	[3,5cM)
Ireland	IRL:Muns	N.Kerry	Finland	Finland	FIN4	3.627	1.036	0.796	0.187	3.503	0.484	359	[3,5cM)
Ireland	IRL:Muns	N.Kerry	Finland	Finland	FIN5	3.623	1.025	0.69	0.155	3.54	0.484	405	[3,5cM)
Ireland	IRL:Muns	N.Kerry	Finland	Finland	FIN7	3.661	1.039	0.854	0.195	3.524	0.521	203	[3,5cM)
Ireland	IRL:Muns	N.Kerry	Finland	Finland	FIN8	3.662	1.042	0.848	0.201	3.515	0.476	190	[3,5cM)
Ireland	IRL:Muns	N.Kerry	Finland	Finland	FIN9	3.673	1.027	0.795	0.162	3.574	0.505	407	[3,5cM)
Ireland	IRL:Muns	N.Kerry	France	Paris	FRA1	3.672	1.032	0.822	0.176	3.556	0.494	685	[3,5cM)
Ireland	IRL:Muns	N.Kerry	France	NW France	FRA2	3.677	1.038	0.865	0.2	3.544	0.5	1110	[3,5cM)
Ireland	IRL:Muns	N.Kerry	France	NE France	FRA3	3.634	1.023	0.765	0.161	3.552	0.483	532	[3,5cM)
Ireland	IRL:Muns	N.Kerry	Germany	E Germany	GER1	3.713	1.049	0.921	0.221	3.539	0.489	1253	[3,5cM)
Ireland	IRL:Muns	N.Kerry	Germany	E Germany	GER2	3.581	1.011	0.666	0.103	3.54	0.5	282	[3,5cM)
Ireland	IRL:Muns	N.Kerry	Germany	N Germany	GER3	3.675	1.034	0.833	0.188	3.554	0.494	881	[3,5cM)
Ireland	IRL:Muns	N.Kerry	Germany	N Germany	GER4	3.657	1.035	0.837	0.188	3.533	0.493	1203	[3,5cM)
Ireland	IRL:Muns	N.Kerry	Germany	W Germany	GER5	3.625	1.029	0.753	0.169	3.523	0.48	1767	[3,5cM)
Ireland	IRL:Muns	N.Kerry	Germany	W Germany	GER7	3.731	1.043	0.941	0.214	3.574	0.505	943	[3,5cM)
Ireland	IRL:Muns	N.Kerry	Italy	Italy	ITL1	3.571	1.012	0.609	0.108	3.532	0.52	674	[3,5cM)
Ireland	IRL:Muns	N.Kerry	Italy	S Italy	ITL2	3.617	1.02	0.687	0.142	3.548	0.512	294	[3,5cM)
Ireland	IRL:Muns	N.Kerry	Italy	S Italy	ITL3	3.648	1.023	0.76	0.15	3.567	0.54	394	[3,5cM)
Ireland	IRL:Muns	N.Kerry	Italy	S Italy	ITL4	3.541	1.003	0.569	0.058	3.528	0.503	299	[3,5cM)
Ireland	IRL:Muns	N.Kerry	Norway	SE Norway	NOR1	3.838	1.062	1.054	0.25	3.612	0.514	967	[3,5cM)
Ireland	IRL:Muns	N.Kerry	Norway	SW Norway	NOR10	3.883	1.077	1.146	0.276	3.603	0.508	815	[3,5cM)
Ireland	IRL:Muns	N.Kerry	Norway	SW Norway	NOR11	3.802	1.06	1.007	0.244	3.589	0.505	634	[3,5cM)
Ireland	IRL:Muns	N.Kerry	Norway	W Norway	NOR12	3.846	1.067	1.105	0.269	3.605	0.509	811	[3,5cM)
Ireland	IRL:Muns	N.Kerry	Norway	W Norway	NOR13	3.798	1.062	1.038	0.241	3.573	0.484	341	[3,5cM)
Ireland	IRL:Muns	N.Kerry	Norway	SE Norway	NOR2	3.903	1.084	1.139	0.278	3.598	0.492	261	[3,5cM)
Ireland	IRL:Muns	N.Kerry	Norway	SE Norway	NOR3	3.839	1.075	1.107	0.275	3.57	0.487	1023	[3,5cM)
Ireland	IRL:Muns	N.Kerry	Norway	C Norway	NOR4	3.836	1.074	1.039	0.262	3.576	0.475	515	[3,5cM)
Ireland	IRL:Muns	N.Kerry	Norway	C Norway	NOR5	3.815	1.07	1.097	0.273	3.565	0.482	1073	[3,5cM)
Ireland	IRL:Muns	N.Kerry	Norway	SE Norway	NOR6	3.851	1.067	1.069	0.261	3.61	0.511	1118	[3,5cM)
Ireland	IRL:Muns	N.Kerry	Norway	SE Norway	NOR7	3.735	1.044	0.883	0.205	3.579	0.477	275	[3,5cM)
Ireland	IRL:Muns	N.Kerry	Norway	SW Norway	NOR8	3.888	1.087	1.188	0.299	3.581	0.509	601	[3,5cM)
Ireland	IRL:Muns	N.Kerry	Norway	SW Norway	NOR9	3.9	1.086	1.158	0.295	3.595	0.502	942	[3,5cM)
Ireland	IRL:Muns	N.Kerry	Poland	Poland	POL1	3.607	1.015	0.674	0.123	3.551	0.485	391	[3,5cM)
Ireland	IRL:Muns	N.Kerry	Spain	Spain	SPN1	3.577	1.018	0.744	0.151	3.512	0.48	821	[3,5cM)
Ireland	IRL:Muns	N.Kerry	Sweden	CE Sweden	SWE1	3.716	1.045	0.955	0.225	3.556	0.489	1725	[3,5cM)
Ireland	IRL:Muns	N.Kerry	Sweden	S Sweden	SWE10	3.775	1.056	0.996	0.242	3.576	0.496	1513	[3,5cM)
Ireland	IRL:Muns	N.Kerry	Sweden	Sweden	SWE11	3.773	1.066	1.069	0.266	3.54	0.485	880	[3,5cM)
Ireland	IRL:Muns	N.Kerry	Sweden	S Sweden	SWE12	3.754	1.051	0.959	0.224	3.572	0.492	1872	[3,5cM)
Ireland	IRL:Muns	N.Kerry	Sweden	CE Sweden	SWE4	3.623	1.032	0.858	0.199	3.512	0.485	222	[3,5cM)
Ireland	IRL:Muns	N.Kerry	Sweden	S Sweden	SWE5	3.966	1.088	1.201	0.284	3.64	0.532	283	[3,5cM)
Ireland	IRL:Muns	N.Kerry	Sweden	S Sweden	SWE6	3.787	1.069	1.007	0.269	3.551	0.495	533	[3,5cM)
Ireland	IRL:Muns	N.Kerry	Sweden	S Sweden	SWE7	3.813	1.056	0.998	0.252	3.621	0.526	376	[3,5cM)
Ireland	IRL:Muns	N.Kerry	Sweden	S Sweden	SWE8	3.751	1.039	0.833	0.195	3.618	0.554	178	[3,5cM)
Ireland	IRL:Muns	N.Kerry	Sweden	Gotland	SWE9	3.73	1.045	0.907	0.207	3.57	0.508	292	[3,5cM)
Ireland	IRL:Muns	N.Munster	Belgium	NW Belgium	BEL1	3.712	1.044	0.899	0.209	3.556	0.498	12033	[3,5cM)
Ireland	IRL:Muns	N.Munster	Belgium	N Belgium	BEL2	3.696	1.043	0.896	0.207	3.544	0.488	10126	[3,5cM)
Ireland	IRL:Muns	N.Munster	Denmark	Denmark	DEN1	3.739	1.056	0.98	0.239	3.542	0.479	18618	[3,5cM)
Ireland	IRL:Muns	N.Munster	Finland	Finland	FIN1	3.641	1.023	0.729	0.15	3.56	0.506	1600	[3,5cM)
Ireland	IRL:Muns	N.Munster	Finland	Finland	FIN10	3.649	1.035	0.832	0.19	3.526	0.478	2410	[3,5cM)
Ireland	IRL:Muns	N.Munster	Finland	Finland	FIN11	3.673	1.036	0.834	0.19	3.546	0.485	3871	[3,5cM)
Ireland	IRL:Muns	N.Munster	Finland	Finland	FIN2	3.66	1.037	0.845	0.193	3.528	0.478	1554	[3,5cM)
Ireland	IRL:Muns	N.Munster	Finland	Finland	FIN3	3.646	1.033	0.809	0.18	3.53	0.48	3226	[3,5cM)
Ireland	IRL:Muns	N.Munster	Finland	Finland	FIN4	3.647	1.033	0.803	0.178	3.531	0.484	2719	[3,5cM)
Ireland	IRL:Muns	N.Munster	Finland	Finland	FIN5	3.63	1.035	0.828	0.191	3.507	0.463	2844	[3,5cM)
Ireland	IRL:Muns	N.Munster	Finland	Finland	FIN7	3.692	1.042	0.87	0.204	3.544	0.489	1589	[3,5cM)
Ireland	IRL:Muns	N.Munster	Finland	Finland	FIN8	3.668	1.041	0.865	0.2	3.525	0.472	1629	[3,5cM)
Ireland	IRL:Muns	N.Munster	Finland	Finland	FIN9	3.666	1.033	0.824	0.185	3.551	0.491	2829	[3,5cM)
Ireland	IRL:Muns	N.Munster	France	Paris	FRA1	3.73	1.052	0.947	0.227	3.546	0.483	4775	[3,5cM)
Ireland	IRL:Muns	N.Munster	France	NW France	FRA2	3.688	1.04	0.873	0.201	3.548	0.496	7287	[3,5cM)
Ireland	IRL:Muns	N.Munster	France	NE France	FRA3	3.629	1.026	0.736	0.158	3.54	0.49	3796	[3,5cM)
Ireland	IRL:Muns	N.Munster	Germany	E Germany	GER1	3.698	1.045	0.912	0.215	3.537	0.481	8726	[3,5cM)
Ireland	IRL:Muns	N.Munster	Germany	E Germany	GER2	3.682	1.04	0.884	0.21	3.54	0.48	1821	[3,5cM)
Ireland	IRL:Muns	N.Munster	Germany	N Germany	GER3	3.651	1.033	0.818	0.184	3.534	0.479	5711	[3,5cM)
Ireland	IRL:Muns	N.Munster	Germany	N Germany	GER4	3.679	1.039	0.868	0.197	3.541	0.492	8590	[3,5cM)
Ireland	IRL:Muns	N.Munster	Germany	W Germany	GER5	3.67	1.038	0.859	0.195	3.536	0.49	11978	[3,5cM)
Ireland	IRL:Muns	N.Munster	Germany	W Germany	GER7	3.708	1.045	0.924	0.214	3.546	0.494	6992	[3,5cM)
Ireland	IRL:Muns	N.Munster	Italy	Italy	ITL1	3.611	1.015	0.674	0.122	3.558	0.516	4724	[3,5cM)
Ireland	IRL:Muns	N.Munster	Italy	S Italy	ITL2	3.598	1.018	0.698	0.134	3.534	0.502	2092	[3,5cM)
Ireland	IRL:Muns	N.Munster	Italy	S Italy	ITL3	3.635	1.017	0.714	0.13	3.573	0.531	2670	[3,5cM)
Ireland	IRL:Muns	N.Munster	Italy	S Italy	ITL4	3.568	1.011	0.646	0.112	3.529	0.492	2131	[3,5cM)
Ireland	IRL:Muns	N.Munster	Norway	SE Norway	NOR1	3.86	1.073	1.112	0.273	3.597	0.504	6865	[3,5cM)
Ireland	IRL:Muns	N.Munster	Norway	SW Norway	NOR10	3.823	1.069	1.086	0.264	3.576	0.487	5689	[3,5cM)
Ireland	IRL:Muns	N.Munster	Norway	SW Norway	NOR11	3.792	1.058	1.015	0.239	3.583	0.501	4367	[3,5cM)
Ireland	IRL:Muns	N.Munster	Norway	W Norway	NOR12	3.798	1.063	1.044	0.254	3.574	0.497	5723	[3,5cM)
Ireland	IRL:Muns	N.Munster	Norway	W Norway	NOR13	3.835	1.068	1.079	0.263	3.588	0.491	2513	[3,5cM)
Ireland	IRL:Muns	N.Munster	Norway	SE Norway	NOR2	3.892	1.084	1.204	0.297	3.588	0.501	1853	[3,5cM)
Ireland	IRL:Muns	N.Munster	Norway	SE Norway	NOR3	3.89	1.08	1.159	0.288	3.603	0.5	7113	[3,5cM)
Ireland	IRL:Muns	N.Munster	Norway	C Norway	NOR4	3.892	1.08	1.161	0.286	3.602	0.493	3636	[3,5cM)
Ireland	IRL:Muns	N.Munster	Norway	C Norway	NOR5	3.786	1.06	1.019	0.248	3.573	0.498	7105	[3,5cM)
Ireland	IRL:Muns	N.Munster	Norway	SE Norway	NOR6	3.803	1.065	1.056	0.257	3.569	0.493	7593	[3,5cM)
Ireland	IRL:Muns	N.Munster	Norway	SE Norway	NOR7	3.898	1.084	1.184	0.296	3.597	0.491	1996	[3,5cM)
Ireland	IRL:Muns	N.Munster	Norway	SW Norway	NOR8	3.957	1.094	1.231	0.312	3.622	0.506	4222	[3,5cM)
Ireland	IRL:Muns	N.Munster	Norway	SW Norway	NOR9	3.929	1.092	1.246	0.309	3.595	0.498	6388	[3,5cM)
Ireland	IRL:Muns	N.Munster	Poland	Poland	POL1	3.63	1.026	0.742	0.159	3.539	0.488	2974	[3,5cM)
Ireland	IRL:Muns	N.Munster	Spain	Spain	SPN1	3.618	1.022	0.732	0.149	3.539	0.504	6102	[3,5cM)
Ireland	IRL:Muns	N.Munster	Sweden	CE Sweden	SWE1	3.734	1.051	0.965	0.228	3.55	0.489	12303	[3,5cM)
Ireland	IRL:Muns	N.Munster	Sweden	S Sweden	SWE10	3.72	1.049	0.935	0.223	3.546	0.486	11212	[3,5cM)
Ireland	IRL:Muns	N.Munster	Sweden	Sweden	SWE11	3.77	1.061	1.013	0.249	3.554	0.482	6452	[3,5cM)
Ireland	IRL:Muns	N.Munster	Sweden	S Sweden	SWE12	3.735	1.05	0.95	0.226	3.557	0.494	13070	[3,5cM)
Ireland	IRL:Muns	N.Munster	Sweden	CE Sweden	SWE4	3.713	1.042	0.88	0.2	3.563	0.489	1602	[3,5cM)
Ireland	IRL:Muns	N.Munster	Sweden	S Sweden	SWE5	3.846	1.067	1.119	0.266	3.602	0.516	1983	[3,5cM)
Ireland	IRL:Muns	N.Munster	Sweden	S Sweden	SWE6	3.792	1.059	1.004	0.242	3.581	0.496	3939	[3,5cM)
Ireland	IRL:Muns	N.Munster	Sweden	S Sweden	SWE7	3.779	1.051	0.983	0.227	3.596	0.52	2577	[3,5cM)
Ireland	IRL:Muns	N.Munster	Sweden	S Sweden	SWE8	3.716	1.04	0.901	0.2	3.572	0.509	1326	[3,5cM)
Ireland	IRL:Muns	N.Munster	Sweden	Gotland	SWE9	3.727	1.05	0.939	0.227	3.551	0.497	2049	[3,5cM)
Ireland	IRL:Muns	S.Munster	Belgium	NW Belgium	BEL1	3.691	1.04	0.884	0.201	3.548	0.497	8459	[3,5cM)
Ireland	IRL:Muns	S.Munster	Belgium	N Belgium	BEL2	3.688	1.039	0.869	0.199	3.55	0.492	7078	[3,5cM)
Ireland	IRL:Muns	S.Munster	Denmark	Denmark	DEN1	3.725	1.05	0.932	0.223	3.548	0.487	12723	[3,5cM)
Ireland	IRL:Muns	S.Munster	Finland	Finland	FIN1	3.71	1.04	0.88	0.195	3.568	0.511	1113	[3,5cM)
Ireland	IRL:Muns	S.Munster	Finland	Finland	FIN10	3.611	1.029	0.782	0.172	3.508	0.482	1736	[3,5cM)
Ireland	IRL:Muns	S.Munster	Finland	Finland	FIN11	3.651	1.036	0.833	0.191	3.525	0.487	2686	[3,5cM)
Ireland	IRL:Muns	S.Munster	Finland	Finland	FIN2	3.703	1.041	0.861	0.198	3.559	0.502	1055	[3,5cM)
Ireland	IRL:Muns	S.Munster	Finland	Finland	FIN3	3.628	1.027	0.782	0.166	3.53	0.489	2087	[3,5cM)
Ireland	IRL:Muns	S.Munster	Finland	Finland	FIN4	3.633	1.029	0.799	0.172	3.529	0.498	1917	[3,5cM)
Ireland	IRL:Muns	S.Munster	Finland	Finland	FIN5	3.603	1.022	0.707	0.147	3.524	0.473	2029	[3,5cM)
Ireland	IRL:Muns	S.Munster	Finland	Finland	FIN7	3.611	1.029	0.764	0.168	3.51	0.484	1069	[3,5cM)
Ireland	IRL:Muns	S.Munster	Finland	Finland	FIN8	3.64	1.028	0.775	0.165	3.539	0.472	1107	[3,5cM)
Ireland	IRL:Muns	S.Munster	Finland	Finland	FIN9	3.651	1.029	0.773	0.169	3.548	0.502	1967	[3,5cM)
Ireland	IRL:Muns	S.Munster	France	Paris	FRA1	3.723	1.054	0.964	0.232	3.532	0.477	3428	[3,5cM)
Ireland	IRL:Muns	S.Munster	France	NW France	FRA2	3.686	1.034	0.846	0.187	3.565	0.502	5343	[3,5cM)
Ireland	IRL:Muns	S.Munster	France	NE France	FRA3	3.654	1.033	0.831	0.189	3.537	0.486	2754	[3,5cM)
Ireland	IRL:Muns	S.Munster	Germany	E Germany	GER1	3.705	1.045	0.918	0.214	3.546	0.484	6132	[3,5cM)
Ireland	IRL:Muns	S.Munster	Germany	E Germany	GER2	3.682	1.042	0.885	0.208	3.534	0.491	1239	[3,5cM)
Ireland	IRL:Muns	S.Munster	Germany	N Germany	GER3	3.655	1.035	0.837	0.186	3.53	0.486	4105	[3,5cM)
Ireland	IRL:Muns	S.Munster	Germany	N Germany	GER4	3.649	1.033	0.827	0.185	3.53	0.495	5972	[3,5cM)
Ireland	IRL:Muns	S.Munster	Germany	W Germany	GER5	3.647	1.03	0.799	0.173	3.541	0.497	8501	[3,5cM)
Ireland	IRL:Muns	S.Munster	Germany	W Germany	GER7	3.69	1.039	0.858	0.199	3.553	0.495	4890	[3,5cM)
Ireland	IRL:Muns	S.Munster	Italy	Italy	ITL1	3.604	1.018	0.713	0.138	3.54	0.507	3392	[3,5cM)
Ireland	IRL:Muns	S.Munster	Italy	S Italy	ITL2	3.638	1.021	0.765	0.149	3.562	0.525	1379	[3,5cM)
Ireland	IRL:Muns	S.Munster	Italy	S Italy	ITL3	3.639	1.012	0.663	0.109	3.597	0.541	1997	[3,5cM)
Ireland	IRL:Muns	S.Munster	Italy	S Italy	ITL4	3.594	1.012	0.636	0.108	3.552	0.513	1429	[3,5cM)
Ireland	IRL:Muns	S.Munster	Norway	SE Norway	NOR1	3.852	1.07	1.1	0.267	3.6	0.507	5125	[3,5cM)
Ireland	IRL:Muns	S.Munster	Norway	SW Norway	NOR10	3.881	1.076	1.16	0.283	3.606	0.503	4230	[3,5cM)
Ireland	IRL:Muns	S.Munster	Norway	SW Norway	NOR11	3.766	1.058	1	0.243	3.56	0.492	3217	[3,5cM)
Ireland	IRL:Muns	S.Munster	Norway	W Norway	NOR12	3.765	1.053	0.963	0.234	3.577	0.5	4110	[3,5cM)
Ireland	IRL:Muns	S.Munster	Norway	W Norway	NOR13	3.878	1.082	1.193	0.295	3.582	0.508	1765	[3,5cM)
Ireland	IRL:Muns	S.Munster	Norway	SE Norway	NOR2	3.875	1.079	1.158	0.284	3.588	0.492	1322	[3,5cM)
Ireland	IRL:Muns	S.Munster	Norway	SE Norway	NOR3	3.902	1.081	1.169	0.288	3.609	0.502	5019	[3,5cM)
Ireland	IRL:Muns	S.Munster	Norway	C Norway	NOR4	3.894	1.082	1.137	0.292	3.607	0.515	2720	[3,5cM)
Ireland	IRL:Muns	S.Munster	Norway	C Norway	NOR5	3.815	1.068	1.099	0.269	3.571	0.492	5220	[3,5cM)
Ireland	IRL:Muns	S.Munster	Norway	SE Norway	NOR6	3.803	1.062	1.029	0.249	3.582	0.503	5452	[3,5cM)
Ireland	IRL:Muns	S.Munster	Norway	SE Norway	NOR7	3.892	1.077	1.1	0.28	3.618	0.509	1484	[3,5cM)
Ireland	IRL:Muns	S.Munster	Norway	SW Norway	NOR8	3.89	1.082	1.182	0.291	3.593	0.492	3244	[3,5cM)
Ireland	IRL:Muns	S.Munster	Norway	SW Norway	NOR9	3.882	1.08	1.169	0.29	3.594	0.513	4680	[3,5cM)
Ireland	IRL:Muns	S.Munster	Poland	Poland	POL1	3.628	1.026	0.758	0.162	3.536	0.49	2111	[3,5cM)
Ireland	IRL:Muns	S.Munster	Spain	Spain	SPN1	3.627	1.024	0.738	0.152	3.544	0.505	4456	[3,5cM)
Ireland	IRL:Muns	S.Munster	Sweden	CE Sweden	SWE1	3.747	1.053	0.974	0.232	3.557	0.497	8457	[3,5cM)
Ireland	IRL:Muns	S.Munster	Sweden	S Sweden	SWE10	3.726	1.049	0.937	0.225	3.554	0.489	7865	[3,5cM)
Ireland	IRL:Muns	S.Munster	Sweden	Sweden	SWE11	3.748	1.052	0.959	0.231	3.563	0.493	4638	[3,5cM)
Ireland	IRL:Muns	S.Munster	Sweden	S Sweden	SWE12	3.719	1.045	0.915	0.213	3.56	0.497	9103	[3,5cM)
Ireland	IRL:Muns	S.Munster	Sweden	CE Sweden	SWE4	3.727	1.046	0.941	0.219	3.56	0.485	1120	[3,5cM)
Ireland	IRL:Muns	S.Munster	Sweden	S Sweden	SWE5	3.821	1.059	1.073	0.256	3.608	0.524	1420	[3,5cM)
Ireland	IRL:Muns	S.Munster	Sweden	S Sweden	SWE6	3.742	1.051	0.994	0.232	3.559	0.492	2774	[3,5cM)
Ireland	IRL:Muns	S.Munster	Sweden	S Sweden	SWE7	3.803	1.056	1.014	0.238	3.6	0.517	1845	[3,5cM)
Ireland	IRL:Muns	S.Munster	Sweden	S Sweden	SWE8	3.722	1.035	0.884	0.19	3.594	0.524	907	[3,5cM)
Ireland	IRL:Muns	S.Munster	Sweden	Gotland	SWE9	3.714	1.045	0.91	0.211	3.554	0.499	1419	[3,5cM)
Ireland	IRL:S.Lein	Dublin_1	Belgium	NW Belgium	BEL1	3.714	1.045	0.921	0.216	3.553	0.495	4695	[3,5cM)
Ireland	IRL:S.Lein	Dublin_1	Belgium	N Belgium	BEL2	3.694	1.038	0.859	0.193	3.56	0.499	4023	[3,5cM)
Ireland	IRL:S.Lein	Dublin_1	Denmark	Denmark	DEN1	3.753	1.056	0.99	0.241	3.556	0.486	7336	[3,5cM)
Ireland	IRL:S.Lein	Dublin_1	Finland	Finland	FIN1	3.627	1.027	0.814	0.171	3.527	0.473	666	[3,5cM)
Ireland	IRL:S.Lein	Dublin_1	Finland	Finland	FIN10	3.635	1.04	0.812	0.197	3.496	0.447	944	[3,5cM)
Ireland	IRL:S.Lein	Dublin_1	Finland	Finland	FIN11	3.641	1.04	0.835	0.197	3.5	0.464	1489	[3,5cM)
Ireland	IRL:S.Lein	Dublin_1	Finland	Finland	FIN2	3.693	1.041	0.881	0.198	3.545	0.48	564	[3,5cM)
Ireland	IRL:S.Lein	Dublin_1	Finland	Finland	FIN3	3.611	1.032	0.818	0.186	3.497	0.465	1149	[3,5cM)
Ireland	IRL:S.Lein	Dublin_1	Finland	Finland	FIN4	3.692	1.041	0.91	0.209	3.544	0.495	1040	[3,5cM)
Ireland	IRL:S.Lein	Dublin_1	Finland	Finland	FIN5	3.667	1.045	0.881	0.212	3.509	0.464	1045	[3,5cM)
Ireland	IRL:S.Lein	Dublin_1	Finland	Finland	FIN7	3.647	1.036	0.859	0.195	3.518	0.463	612	[3,5cM)
Ireland	IRL:S.Lein	Dublin_1	Finland	Finland	FIN8	3.621	1.036	0.849	0.205	3.494	0.437	580	[3,5cM)
Ireland	IRL:S.Lein	Dublin_1	Finland	Finland	FIN9	3.687	1.044	0.909	0.224	3.533	0.472	1041	[3,5cM)
Ireland	IRL:S.Lein	Dublin_1	France	Paris	FRA1	3.73	1.05	0.93	0.226	3.554	0.484	1736	[3,5cM)
Ireland	IRL:S.Lein	Dublin_1	France	NW France	FRA2	3.704	1.04	0.894	0.204	3.56	0.5	2819	[3,5cM)
Ireland	IRL:S.Lein	Dublin_1	France	NE France	FRA3	3.653	1.026	0.745	0.158	3.563	0.495	1447	[3,5cM)
Ireland	IRL:S.Lein	Dublin_1	Germany	E Germany	GER1	3.724	1.055	0.963	0.234	3.529	0.471	3538	[3,5cM)
Ireland	IRL:S.Lein	Dublin_1	Germany	E Germany	GER2	3.675	1.036	0.864	0.193	3.546	0.481	804	[3,5cM)
Ireland	IRL:S.Lein	Dublin_1	Germany	N Germany	GER3	3.666	1.039	0.834	0.198	3.531	0.482	2286	[3,5cM)
Ireland	IRL:S.Lein	Dublin_1	Germany	N Germany	GER4	3.664	1.037	0.865	0.195	3.532	0.487	3411	[3,5cM)
Ireland	IRL:S.Lein	Dublin_1	Germany	W Germany	GER5	3.674	1.037	0.853	0.194	3.543	0.492	4909	[3,5cM)
Ireland	IRL:S.Lein	Dublin_1	Germany	W Germany	GER7	3.743	1.054	0.997	0.239	3.552	0.496	2693	[3,5cM)
Ireland	IRL:S.Lein	Dublin_1	Italy	Italy	ITL1	3.605	1.015	0.68	0.122	3.551	0.506	1787	[3,5cM)
Ireland	IRL:S.Lein	Dublin_1	Italy	S Italy	ITL2	3.665	1.017	0.722	0.13	3.603	0.542	762	[3,5cM)
Ireland	IRL:S.Lein	Dublin_1	Italy	S Italy	ITL3	3.613	1.013	0.667	0.112	3.568	0.535	1017	[3,5cM)
Ireland	IRL:S.Lein	Dublin_1	Italy	S Italy	ITL4	3.572	1.008	0.606	0.089	3.542	0.504	744	[3,5cM)
Ireland	IRL:S.Lein	Dublin_1	Norway	SE Norway	NOR1	3.886	1.077	1.137	0.282	3.611	0.51	2569	[3,5cM)
Ireland	IRL:S.Lein	Dublin_1	Norway	SW Norway	NOR10	3.88	1.085	1.136	0.286	3.577	0.482	2130	[3,5cM)
Ireland	IRL:S.Lein	Dublin_1	Norway	SW Norway	NOR11	3.821	1.069	1.095	0.267	3.573	0.482	1701	[3,5cM)
Ireland	IRL:S.Lein	Dublin_1	Norway	W Norway	NOR12	3.809	1.066	1.066	0.261	3.574	0.5	2169	[3,5cM)
Ireland	IRL:S.Lein	Dublin_1	Norway	W Norway	NOR13	3.809	1.068	1.071	0.263	3.567	0.495	1014	[3,5cM)
Ireland	IRL:S.Lein	Dublin_1	Norway	SE Norway	NOR2	3.884	1.081	1.074	0.279	3.601	0.504	651	[3,5cM)
Ireland	IRL:S.Lein	Dublin_1	Norway	SE Norway	NOR3	3.871	1.078	1.173	0.29	3.59	0.492	2649	[3,5cM)
Ireland	IRL:S.Lein	Dublin_1	Norway	C Norway	NOR4	3.839	1.079	1.139	0.28	3.554	0.459	1384	[3,5cM)
Ireland	IRL:S.Lein	Dublin_1	Norway	C Norway	NOR5	3.845	1.07	1.071	0.264	3.594	0.496	2648	[3,5cM)
Ireland	IRL:S.Lein	Dublin_1	Norway	SE Norway	NOR6	3.829	1.072	1.115	0.27	3.571	0.495	2894	[3,5cM)
Ireland	IRL:S.Lein	Dublin_1	Norway	SE Norway	NOR7	3.898	1.079	1.129	0.275	3.611	0.488	734	[3,5cM)
Ireland	IRL:S.Lein	Dublin_1	Norway	SW Norway	NOR8	3.907	1.083	1.174	0.289	3.606	0.488	1639	[3,5cM)
Ireland	IRL:S.Lein	Dublin_1	Norway	SW Norway	NOR9	3.896	1.085	1.208	0.298	3.588	0.487	2409	[3,5cM)
Ireland	IRL:S.Lein	Dublin_1	Poland	Poland	POL1	3.669	1.034	0.805	0.182	3.549	0.492	1050	[3,5cM)
Ireland	IRL:S.Lein	Dublin_1	Spain	Spain	SPN1	3.624	1.022	0.761	0.153	3.544	0.506	2339	[3,5cM)
Ireland	IRL:S.Lein	Dublin_1	Sweden	CE Sweden	SWE1	3.745	1.056	0.998	0.236	3.545	0.487	4525	[3,5cM)
Ireland	IRL:S.Lein	Dublin_1	Sweden	S Sweden	SWE10	3.729	1.051	0.942	0.226	3.55	0.487	4294	[3,5cM)
Ireland	IRL:S.Lein	Dublin_1	Sweden	Sweden	SWE11	3.786	1.061	1.026	0.243	3.565	0.491	2513	[3,5cM)
Ireland	IRL:S.Lein	Dublin_1	Sweden	S Sweden	SWE12	3.736	1.051	0.98	0.23	3.551	0.487	4956	[3,5cM)
Ireland	IRL:S.Lein	Dublin_1	Sweden	CE Sweden	SWE4	3.711	1.051	0.935	0.228	3.532	0.468	571	[3,5cM)
Ireland	IRL:S.Lein	Dublin_1	Sweden	S Sweden	SWE5	3.792	1.056	0.994	0.23	3.589	0.517	713	[3,5cM)
Ireland	IRL:S.Lein	Dublin_1	Sweden	S Sweden	SWE6	3.778	1.067	1.032	0.266	3.545	0.482	1499	[3,5cM)
Ireland	IRL:S.Lein	Dublin_1	Sweden	S Sweden	SWE7	3.784	1.059	1.022	0.244	3.572	0.496	985	[3,5cM)
Ireland	IRL:S.Lein	Dublin_1	Sweden	S Sweden	SWE8	3.722	1.042	0.934	0.212	3.569	0.521	471	[3,5cM)
Ireland	IRL:S.Lein	Dublin_1	Sweden	Gotland	SWE9	3.665	1.043	0.862	0.203	3.514	0.473	788	[3,5cM)
Ireland	IRL:S.Lein	Dublin_2	Belgium	NW Belgium	BEL1	3.727	1.048	0.963	0.224	3.555	0.505	2697	[3,5cM)
Ireland	IRL:S.Lein	Dublin_2	Belgium	N Belgium	BEL2	3.689	1.037	0.845	0.189	3.556	0.485	2234	[3,5cM)
Ireland	IRL:S.Lein	Dublin_2	Denmark	Denmark	DEN1	3.764	1.054	0.977	0.233	3.571	0.5	4100	[3,5cM)
Ireland	IRL:S.Lein	Dublin_2	Finland	Finland	FIN1	3.678	1.032	0.809	0.176	3.564	0.504	374	[3,5cM)
Ireland	IRL:S.Lein	Dublin_2	Finland	Finland	FIN10	3.659	1.042	0.887	0.209	3.511	0.456	530	[3,5cM)
Ireland	IRL:S.Lein	Dublin_2	Finland	Finland	FIN11	3.685	1.039	0.856	0.194	3.548	0.509	848	[3,5cM)
Ireland	IRL:S.Lein	Dublin_2	Finland	Finland	FIN2	3.648	1.034	0.793	0.182	3.529	0.492	320	[3,5cM)
Ireland	IRL:S.Lein	Dublin_2	Finland	Finland	FIN3	3.613	1.033	0.835	0.186	3.496	0.459	703	[3,5cM)
Ireland	IRL:S.Lein	Dublin_2	Finland	Finland	FIN4	3.693	1.037	0.891	0.189	3.556	0.485	570	[3,5cM)
Ireland	IRL:S.Lein	Dublin_2	Finland	Finland	FIN5	3.622	1.027	0.75	0.161	3.529	0.477	603	[3,5cM)
Ireland	IRL:S.Lein	Dublin_2	Finland	Finland	FIN7	3.658	1.031	0.797	0.174	3.546	0.483	351	[3,5cM)
Ireland	IRL:S.Lein	Dublin_2	Finland	Finland	FIN8	3.611	1.023	0.743	0.15	3.529	0.491	349	[3,5cM)
Ireland	IRL:S.Lein	Dublin_2	Finland	Finland	FIN9	3.619	1.028	0.75	0.166	3.52	0.473	638	[3,5cM)
Ireland	IRL:S.Lein	Dublin_2	France	Paris	FRA1	3.748	1.053	1.002	0.236	3.558	0.492	1041	[3,5cM)
Ireland	IRL:S.Lein	Dublin_2	France	NW France	FRA2	3.719	1.044	0.927	0.211	3.562	0.51	1480	[3,5cM)
Ireland	IRL:S.Lein	Dublin_2	France	NE France	FRA3	3.636	1.027	0.774	0.164	3.537	0.485	765	[3,5cM)
Ireland	IRL:S.Lein	Dublin_2	Germany	E Germany	GER1	3.723	1.049	0.953	0.224	3.549	0.483	1991	[3,5cM)
Ireland	IRL:S.Lein	Dublin_2	Germany	E Germany	GER2	3.68	1.04	0.926	0.196	3.532	0.499	425	[3,5cM)
Ireland	IRL:S.Lein	Dublin_2	Germany	N Germany	GER3	3.711	1.04	0.861	0.197	3.567	0.487	1311	[3,5cM)
Ireland	IRL:S.Lein	Dublin_2	Germany	N Germany	GER4	3.715	1.044	0.931	0.215	3.557	0.499	1844	[3,5cM)
Ireland	IRL:S.Lein	Dublin_2	Germany	W Germany	GER5	3.685	1.038	0.847	0.196	3.55	0.493	2661	[3,5cM)
Ireland	IRL:S.Lein	Dublin_2	Germany	W Germany	GER7	3.71	1.04	0.885	0.2	3.566	0.502	1490	[3,5cM)
Ireland	IRL:S.Lein	Dublin_2	Italy	Italy	ITL1	3.608	1.018	0.652	0.133	3.548	0.502	1052	[3,5cM)
Ireland	IRL:S.Lein	Dublin_2	Italy	S Italy	ITL2	3.565	1.009	0.603	0.094	3.533	0.482	448	[3,5cM)
Ireland	IRL:S.Lein	Dublin_2	Italy	S Italy	ITL3	3.607	1.016	0.681	0.127	3.55	0.52	610	[3,5cM)
Ireland	IRL:S.Lein	Dublin_2	Italy	S Italy	ITL4	3.601	1.013	0.679	0.113	3.553	0.519	463	[3,5cM)
Ireland	IRL:S.Lein	Dublin_2	Norway	SE Norway	NOR1	3.862	1.069	1.127	0.264	3.609	0.507	1470	[3,5cM)
Ireland	IRL:S.Lein	Dublin_2	Norway	SW Norway	NOR10	3.861	1.073	1.099	0.266	3.599	0.509	1219	[3,5cM)
Ireland	IRL:S.Lein	Dublin_2	Norway	SW Norway	NOR11	3.783	1.049	0.962	0.226	3.606	0.522	953	[3,5cM)
Ireland	IRL:S.Lein	Dublin_2	Norway	W Norway	NOR12	3.8	1.067	1.041	0.259	3.564	0.484	1289	[3,5cM)
Ireland	IRL:S.Lein	Dublin_2	Norway	W Norway	NOR13	3.84	1.068	1.066	0.252	3.592	0.512	542	[3,5cM)
Ireland	IRL:S.Lein	Dublin_2	Norway	SE Norway	NOR2	3.94	1.083	1.229	0.285	3.63	0.529	422	[3,5cM)
Ireland	IRL:S.Lein	Dublin_2	Norway	SE Norway	NOR3	3.867	1.073	1.1	0.268	3.604	0.519	1538	[3,5cM)
Ireland	IRL:S.Lein	Dublin_2	Norway	C Norway	NOR4	3.88	1.081	1.16	0.292	3.589	0.505	776	[3,5cM)
Ireland	IRL:S.Lein	Dublin_2	Norway	C Norway	NOR5	3.815	1.064	1.063	0.253	3.583	0.514	1571	[3,5cM)
Ireland	IRL:S.Lein	Dublin_2	Norway	SE Norway	NOR6	3.819	1.065	1.088	0.264	3.583	0.491	1651	[3,5cM)
Ireland	IRL:S.Lein	Dublin_2	Norway	SE Norway	NOR7	3.868	1.083	1.155	0.292	3.575	0.515	436	[3,5cM)
Ireland	IRL:S.Lein	Dublin_2	Norway	SW Norway	NOR8	3.953	1.098	1.274	0.325	3.601	0.489	843	[3,5cM)
Ireland	IRL:S.Lein	Dublin_2	Norway	SW Norway	NOR9	3.895	1.087	1.203	0.302	3.582	0.492	1375	[3,5cM)
Ireland	IRL:S.Lein	Dublin_2	Poland	Poland	POL1	3.643	1.03	0.802	0.179	3.538	0.485	641	[3,5cM)
Ireland	IRL:S.Lein	Dublin_2	Spain	Spain	SPN1	3.66	1.028	0.816	0.166	3.556	0.508	1266	[3,5cM)
Ireland	IRL:S.Lein	Dublin_2	Sweden	CE Sweden	SWE1	3.748	1.055	0.978	0.237	3.552	0.493	2693	[3,5cM)
Ireland	IRL:S.Lein	Dublin_2	Sweden	S Sweden	SWE10	3.709	1.049	0.925	0.225	3.538	0.479	2362	[3,5cM)
Ireland	IRL:S.Lein	Dublin_2	Sweden	Sweden	SWE11	3.721	1.049	0.938	0.228	3.549	0.481	1453	[3,5cM)
Ireland	IRL:S.Lein	Dublin_2	Sweden	S Sweden	SWE12	3.781	1.057	1.014	0.24	3.577	0.499	2845	[3,5cM)
Ireland	IRL:S.Lein	Dublin_2	Sweden	CE Sweden	SWE4	3.748	1.061	0.983	0.24	3.533	0.485	327	[3,5cM)
Ireland	IRL:S.Lein	Dublin_2	Sweden	S Sweden	SWE5	3.795	1.051	1.022	0.231	3.607	0.516	449	[3,5cM)
Ireland	IRL:S.Lein	Dublin_2	Sweden	S Sweden	SWE6	3.784	1.056	0.971	0.239	3.589	0.51	862	[3,5cM)
Ireland	IRL:S.Lein	Dublin_2	Sweden	S Sweden	SWE7	3.756	1.043	0.95	0.222	3.601	0.511	531	[3,5cM)
Ireland	IRL:S.Lein	Dublin_2	Sweden	S Sweden	SWE8	3.715	1.035	0.984	0.204	3.582	0.556	258	[3,5cM)
Ireland	IRL:S.Lein	Dublin_2	Sweden	Gotland	SWE9	3.8	1.053	1.006	0.234	3.607	0.525	487	[3,5cM)
Ireland	IRL:S.Lein	Dublin_3	Belgium	NW Belgium	BEL1	3.722	1.045	0.932	0.215	3.56	0.486	2501	[3,5cM)
Ireland	IRL:S.Lein	Dublin_3	Belgium	N Belgium	BEL2	3.758	1.052	0.992	0.232	3.573	0.506	2130	[3,5cM)
Ireland	IRL:S.Lein	Dublin_3	Denmark	Denmark	DEN1	3.767	1.061	1.047	0.252	3.549	0.488	3825	[3,5cM)
Ireland	IRL:S.Lein	Dublin_3	Finland	Finland	FIN1	3.592	1.028	0.784	0.166	3.491	0.479	317	[3,5cM)
Ireland	IRL:S.Lein	Dublin_3	Finland	Finland	FIN10	3.642	1.042	0.89	0.212	3.494	0.473	452	[3,5cM)
Ireland	IRL:S.Lein	Dublin_3	Finland	Finland	FIN11	3.621	1.036	0.815	0.186	3.494	0.449	753	[3,5cM)
Ireland	IRL:S.Lein	Dublin_3	Finland	Finland	FIN2	3.635	1.037	0.786	0.189	3.508	0.459	325	[3,5cM)
Ireland	IRL:S.Lein	Dublin_3	Finland	Finland	FIN3	3.606	1.034	0.805	0.182	3.484	0.461	613	[3,5cM)
Ireland	IRL:S.Lein	Dublin_3	Finland	Finland	FIN4	3.633	1.031	0.781	0.174	3.524	0.475	545	[3,5cM)
Ireland	IRL:S.Lein	Dublin_3	Finland	Finland	FIN5	3.573	1.027	0.75	0.164	3.476	0.444	583	[3,5cM)
Ireland	IRL:S.Lein	Dublin_3	Finland	Finland	FIN7	3.656	1.036	0.857	0.187	3.524	0.453	305	[3,5cM)
Ireland	IRL:S.Lein	Dublin_3	Finland	Finland	FIN8	3.657	1.041	0.864	0.199	3.511	0.491	291	[3,5cM)
Ireland	IRL:S.Lein	Dublin_3	Finland	Finland	FIN9	3.654	1.038	0.795	0.192	3.525	0.494	550	[3,5cM)
Ireland	IRL:S.Lein	Dublin_3	France	Paris	FRA1	3.746	1.048	0.927	0.219	3.576	0.522	953	[3,5cM)
Ireland	IRL:S.Lein	Dublin_3	France	NW France	FRA2	3.664	1.034	0.808	0.184	3.546	0.485	1509	[3,5cM)
Ireland	IRL:S.Lein	Dublin_3	France	NE France	FRA3	3.69	1.039	0.864	0.207	3.555	0.482	720	[3,5cM)
Ireland	IRL:S.Lein	Dublin_3	Germany	E Germany	GER1	3.713	1.048	0.909	0.223	3.547	0.485	1858	[3,5cM)
Ireland	IRL:S.Lein	Dublin_3	Germany	E Germany	GER2	3.657	1.026	0.779	0.159	3.564	0.505	386	[3,5cM)
Ireland	IRL:S.Lein	Dublin_3	Germany	N Germany	GER3	3.666	1.029	0.832	0.173	3.559	0.499	1200	[3,5cM)
Ireland	IRL:S.Lein	Dublin_3	Germany	N Germany	GER4	3.692	1.04	0.881	0.205	3.55	0.485	1767	[3,5cM)
Ireland	IRL:S.Lein	Dublin_3	Germany	W Germany	GER5	3.666	1.036	0.838	0.19	3.537	0.489	2523	[3,5cM)
Ireland	IRL:S.Lein	Dublin_3	Germany	W Germany	GER7	3.712	1.045	0.923	0.223	3.554	0.483	1474	[3,5cM)
Ireland	IRL:S.Lein	Dublin_3	Italy	Italy	ITL1	3.67	1.025	0.754	0.155	3.583	0.53	931	[3,5cM)
Ireland	IRL:S.Lein	Dublin_3	Italy	S Italy	ITL2	3.619	1.01	0.642	0.098	3.585	0.537	417	[3,5cM)
Ireland	IRL:S.Lein	Dublin_3	Italy	S Italy	ITL3	3.612	1.009	0.634	0.093	3.581	0.541	573	[3,5cM)
Ireland	IRL:S.Lein	Dublin_3	Italy	S Italy	ITL4	3.553	1.01	0.638	0.101	3.515	0.488	390	[3,5cM)
Ireland	IRL:S.Lein	Dublin_3	Norway	SE Norway	NOR1	3.845	1.074	1.139	0.279	3.577	0.495	1325	[3,5cM)
Ireland	IRL:S.Lein	Dublin_3	Norway	SW Norway	NOR10	3.87	1.083	1.138	0.289	3.577	0.491	1143	[3,5cM)
Ireland	IRL:S.Lein	Dublin_3	Norway	SW Norway	NOR11	3.801	1.057	1.049	0.25	3.594	0.488	930	[3,5cM)
Ireland	IRL:S.Lein	Dublin_3	Norway	W Norway	NOR12	3.788	1.066	1.071	0.262	3.554	0.49	1097	[3,5cM)
Ireland	IRL:S.Lein	Dublin_3	Norway	W Norway	NOR13	3.774	1.059	0.989	0.252	3.568	0.471	493	[3,5cM)
Ireland	IRL:S.Lein	Dublin_3	Norway	SE Norway	NOR2	3.767	1.051	1.002	0.234	3.581	0.507	332	[3,5cM)
Ireland	IRL:S.Lein	Dublin_3	Norway	SE Norway	NOR3	3.89	1.08	1.153	0.289	3.603	0.504	1429	[3,5cM)
Ireland	IRL:S.Lein	Dublin_3	Norway	C Norway	NOR4	3.899	1.076	1.122	0.274	3.627	0.523	779	[3,5cM)
Ireland	IRL:S.Lein	Dublin_3	Norway	C Norway	NOR5	3.817	1.069	1.091	0.264	3.567	0.496	1543	[3,5cM)
Ireland	IRL:S.Lein	Dublin_3	Norway	SE Norway	NOR6	3.796	1.061	1.038	0.249	3.579	0.502	1550	[3,5cM)
Ireland	IRL:S.Lein	Dublin_3	Norway	SE Norway	NOR7	3.757	1.054	0.955	0.227	3.564	0.5	404	[3,5cM)
Ireland	IRL:S.Lein	Dublin_3	Norway	SW Norway	NOR8	3.911	1.089	1.157	0.293	3.593	0.47	822	[3,5cM)
Ireland	IRL:S.Lein	Dublin_3	Norway	SW Norway	NOR9	3.92	1.086	1.207	0.294	3.606	0.505	1278	[3,5cM)
Ireland	IRL:S.Lein	Dublin_3	Poland	Poland	POL1	3.678	1.034	0.92	0.192	3.549	0.498	553	[3,5cM)
Ireland	IRL:S.Lein	Dublin_3	Spain	Spain	SPN1	3.613	1.021	0.715	0.144	3.538	0.491	1187	[3,5cM)
Ireland	IRL:S.Lein	Dublin_3	Sweden	CE Sweden	SWE1	3.734	1.052	0.952	0.229	3.55	0.485	2451	[3,5cM)
Ireland	IRL:S.Lein	Dublin_3	Sweden	S Sweden	SWE10	3.775	1.057	1.009	0.244	3.573	0.488	2244	[3,5cM)
Ireland	IRL:S.Lein	Dublin_3	Sweden	Sweden	SWE11	3.778	1.061	1.059	0.259	3.56	0.494	1243	[3,5cM)
Ireland	IRL:S.Lein	Dublin_3	Sweden	S Sweden	SWE12	3.744	1.054	0.96	0.232	3.553	0.481	2618	[3,5cM)
Ireland	IRL:S.Lein	Dublin_3	Sweden	CE Sweden	SWE4	3.829	1.077	1.166	0.289	3.554	0.507	325	[3,5cM)
Ireland	IRL:S.Lein	Dublin_3	Sweden	S Sweden	SWE5	3.841	1.059	1.116	0.276	3.631	0.533	391	[3,5cM)
Ireland	IRL:S.Lein	Dublin_3	Sweden	S Sweden	SWE6	3.827	1.077	1.066	0.266	3.555	0.47	771	[3,5cM)
Ireland	IRL:S.Lein	Dublin_3	Sweden	S Sweden	SWE7	3.832	1.059	1.016	0.244	3.622	0.523	510	[3,5cM)
Ireland	IRL:S.Lein	Dublin_3	Sweden	S Sweden	SWE8	3.732	1.056	1.02	0.246	3.532	0.483	267	[3,5cM)
Ireland	IRL:S.Lein	Dublin_3	Sweden	Gotland	SWE9	3.626	1.031	0.77	0.173	3.518	0.477	422	[3,5cM)
Ireland	IRL:S.Lein	W.Leinster	Belgium	NW Belgium	BEL1	3.714	1.044	0.91	0.209	3.556	0.495	4528	[3,5cM)
Ireland	IRL:S.Lein	W.Leinster	Belgium	N Belgium	BEL2	3.712	1.042	0.915	0.211	3.562	0.498	3833	[3,5cM)
Ireland	IRL:S.Lein	W.Leinster	Denmark	Denmark	DEN1	3.793	1.062	1.046	0.249	3.569	0.496	6725	[3,5cM)
Ireland	IRL:S.Lein	W.Leinster	Finland	Finland	FIN1	3.601	1.02	0.653	0.139	3.537	0.497	563	[3,5cM)
Ireland	IRL:S.Lein	W.Leinster	Finland	Finland	FIN10	3.627	1.027	0.763	0.161	3.533	0.493	829	[3,5cM)
Ireland	IRL:S.Lein	W.Leinster	Finland	Finland	FIN11	3.647	1.032	0.812	0.177	3.532	0.485	1362	[3,5cM)
Ireland	IRL:S.Lein	W.Leinster	Finland	Finland	FIN2	3.652	1.032	0.849	0.187	3.537	0.481	502	[3,5cM)
Ireland	IRL:S.Lein	W.Leinster	Finland	Finland	FIN3	3.642	1.03	0.752	0.171	3.539	0.488	1167	[3,5cM)
Ireland	IRL:S.Lein	W.Leinster	Finland	Finland	FIN4	3.694	1.041	0.86	0.2	3.547	0.483	964	[3,5cM)
Ireland	IRL:S.Lein	W.Leinster	Finland	Finland	FIN5	3.624	1.032	0.794	0.175	3.511	0.47	1014	[3,5cM)
Ireland	IRL:S.Lein	W.Leinster	Finland	Finland	FIN7	3.709	1.04	0.899	0.197	3.562	0.497	547	[3,5cM)
Ireland	IRL:S.Lein	W.Leinster	Finland	Finland	FIN8	3.69	1.049	0.956	0.224	3.514	0.478	553	[3,5cM)
Ireland	IRL:S.Lein	W.Leinster	Finland	Finland	FIN9	3.706	1.038	0.87	0.195	3.57	0.488	1012	[3,5cM)
Ireland	IRL:S.Lein	W.Leinster	France	Paris	FRA1	3.773	1.056	1	0.239	3.572	0.513	1631	[3,5cM)
Ireland	IRL:S.Lein	W.Leinster	France	NW France	FRA2	3.716	1.04	0.885	0.201	3.574	0.512	2707	[3,5cM)
Ireland	IRL:S.Lein	W.Leinster	France	NE France	FRA3	3.642	1.029	0.79	0.172	3.539	0.486	1341	[3,5cM)
Ireland	IRL:S.Lein	W.Leinster	Germany	E Germany	GER1	3.769	1.059	1.001	0.246	3.561	0.504	3252	[3,5cM)
Ireland	IRL:S.Lein	W.Leinster	Germany	E Germany	GER2	3.677	1.037	0.822	0.19	3.547	0.5	721	[3,5cM)
Ireland	IRL:S.Lein	W.Leinster	Germany	N Germany	GER3	3.659	1.031	0.787	0.177	3.55	0.49	2209	[3,5cM)
Ireland	IRL:S.Lein	W.Leinster	Germany	N Germany	GER4	3.722	1.041	0.891	0.205	3.578	0.513	3203	[3,5cM)
Ireland	IRL:S.Lein	W.Leinster	Germany	W Germany	GER5	3.678	1.033	0.826	0.183	3.56	0.504	4485	[3,5cM)
Ireland	IRL:S.Lein	W.Leinster	Germany	W Germany	GER7	3.728	1.047	0.951	0.219	3.558	0.496	2642	[3,5cM)
Ireland	IRL:S.Lein	W.Leinster	Italy	Italy	ITL1	3.672	1.02	0.75	0.14	3.6	0.545	1808	[3,5cM)
Ireland	IRL:S.Lein	W.Leinster	Italy	S Italy	ITL2	3.659	1.02	0.752	0.14	3.587	0.548	697	[3,5cM)
Ireland	IRL:S.Lein	W.Leinster	Italy	S Italy	ITL3	3.661	1.012	0.673	0.108	3.618	0.549	1010	[3,5cM)
Ireland	IRL:S.Lein	W.Leinster	Italy	S Italy	ITL4	3.573	1.007	0.579	0.081	3.551	0.512	757	[3,5cM)
Ireland	IRL:S.Lein	W.Leinster	Norway	SE Norway	NOR1	3.876	1.073	1.129	0.274	3.612	0.52	2509	[3,5cM)
Ireland	IRL:S.Lein	W.Leinster	Norway	SW Norway	NOR10	3.842	1.072	1.103	0.268	3.582	0.501	2124	[3,5cM)
Ireland	IRL:S.Lein	W.Leinster	Norway	SW Norway	NOR11	3.821	1.072	1.087	0.268	3.563	0.49	1605	[3,5cM)
Ireland	IRL:S.Lein	W.Leinster	Norway	W Norway	NOR12	3.793	1.063	1.055	0.257	3.568	0.503	2043	[3,5cM)
Ireland	IRL:S.Lein	W.Leinster	Norway	W Norway	NOR13	3.825	1.071	1.107	0.266	3.568	0.495	859	[3,5cM)
Ireland	IRL:S.Lein	W.Leinster	Norway	SE Norway	NOR2	3.849	1.068	1.081	0.258	3.602	0.515	631	[3,5cM)
Ireland	IRL:S.Lein	W.Leinster	Norway	SE Norway	NOR3	3.832	1.066	1.096	0.264	3.593	0.498	2481	[3,5cM)
Ireland	IRL:S.Lein	W.Leinster	Norway	C Norway	NOR4	3.882	1.078	1.141	0.282	3.601	0.498	1305	[3,5cM)
Ireland	IRL:S.Lein	W.Leinster	Norway	C Norway	NOR5	3.825	1.067	1.07	0.265	3.589	0.498	2670	[3,5cM)
Ireland	IRL:S.Lein	W.Leinster	Norway	SE Norway	NOR6	3.837	1.067	1.078	0.258	3.596	0.506	2884	[3,5cM)
Ireland	IRL:S.Lein	W.Leinster	Norway	SE Norway	NOR7	3.888	1.081	1.156	0.279	3.592	0.494	713	[3,5cM)
Ireland	IRL:S.Lein	W.Leinster	Norway	SW Norway	NOR8	3.892	1.077	1.172	0.288	3.612	0.492	1555	[3,5cM)
Ireland	IRL:S.Lein	W.Leinster	Norway	SW Norway	NOR9	3.823	1.063	1.051	0.249	3.594	0.503	2355	[3,5cM)
Ireland	IRL:S.Lein	W.Leinster	Poland	Poland	POL1	3.638	1.03	0.799	0.181	3.534	0.484	1036	[3,5cM)
Ireland	IRL:S.Lein	W.Leinster	Spain	Spain	SPN1	3.655	1.027	0.811	0.163	3.555	0.516	2275	[3,5cM)
Ireland	IRL:S.Lein	W.Leinster	Sweden	CE Sweden	SWE1	3.762	1.055	0.988	0.234	3.566	0.497	4483	[3,5cM)
Ireland	IRL:S.Lein	W.Leinster	Sweden	S Sweden	SWE10	3.735	1.05	0.956	0.228	3.558	0.494	4054	[3,5cM)
Ireland	IRL:S.Lein	W.Leinster	Sweden	Sweden	SWE11	3.765	1.061	0.986	0.244	3.551	0.48	2371	[3,5cM)
Ireland	IRL:S.Lein	W.Leinster	Sweden	S Sweden	SWE12	3.743	1.049	0.935	0.222	3.572	0.504	4589	[3,5cM)
Ireland	IRL:S.Lein	W.Leinster	Sweden	CE Sweden	SWE4	3.73	1.06	1.008	0.245	3.517	0.463	553	[3,5cM)
Ireland	IRL:S.Lein	W.Leinster	Sweden	S Sweden	SWE5	3.844	1.065	1.061	0.253	3.607	0.507	765	[3,5cM)
Ireland	IRL:S.Lein	W.Leinster	Sweden	S Sweden	SWE6	3.813	1.063	1.032	0.251	3.59	0.508	1375	[3,5cM)
Ireland	IRL:S.Lein	W.Leinster	Sweden	S Sweden	SWE7	3.788	1.058	1.045	0.247	3.58	0.505	886	[3,5cM)
Ireland	IRL:S.Lein	W.Leinster	Sweden	S Sweden	SWE8	3.78	1.047	0.912	0.211	3.614	0.517	473	[3,5cM)
Ireland	IRL:S.Lein	W.Leinster	Sweden	Gotland	SWE9	3.705	1.031	0.861	0.188	3.595	0.539	717	[3,5cM)
Ireland	IRL:S.Lein	Wexford	Belgium	NW Belgium	BEL1	3.731	1.045	0.924	0.21	3.569	0.497	4062	[3,5cM)
Ireland	IRL:S.Lein	Wexford	Belgium	N Belgium	BEL2	3.713	1.048	0.934	0.222	3.543	0.486	3410	[3,5cM)
Ireland	IRL:S.Lein	Wexford	Denmark	Denmark	DEN1	3.764	1.06	1.018	0.249	3.549	0.48	6000	[3,5cM)
Ireland	IRL:S.Lein	Wexford	Finland	Finland	FIN1	3.704	1.039	0.843	0.194	3.566	0.504	509	[3,5cM)
Ireland	IRL:S.Lein	Wexford	Finland	Finland	FIN10	3.61	1.032	0.832	0.183	3.497	0.473	785	[3,5cM)
Ireland	IRL:S.Lein	Wexford	Finland	Finland	FIN11	3.66	1.038	0.854	0.199	3.527	0.485	1286	[3,5cM)
Ireland	IRL:S.Lein	Wexford	Finland	Finland	FIN2	3.665	1.041	0.811	0.197	3.525	0.457	493	[3,5cM)
Ireland	IRL:S.Lein	Wexford	Finland	Finland	FIN3	3.599	1.032	0.754	0.18	3.491	0.462	1074	[3,5cM)
Ireland	IRL:S.Lein	Wexford	Finland	Finland	FIN4	3.627	1.035	0.798	0.183	3.504	0.45	948	[3,5cM)
Ireland	IRL:S.Lein	Wexford	Finland	Finland	FIN5	3.611	1.035	0.775	0.184	3.491	0.454	944	[3,5cM)
Ireland	IRL:S.Lein	Wexford	Finland	Finland	FIN7	3.63	1.026	0.729	0.16	3.539	0.474	536	[3,5cM)
Ireland	IRL:S.Lein	Wexford	Finland	Finland	FIN8	3.66	1.035	0.796	0.183	3.539	0.48	520	[3,5cM)
Ireland	IRL:S.Lein	Wexford	Finland	Finland	FIN9	3.673	1.046	0.869	0.21	3.512	0.46	932	[3,5cM)
Ireland	IRL:S.Lein	Wexford	France	Paris	FRA1	3.722	1.054	0.945	0.226	3.531	0.477	1464	[3,5cM)
Ireland	IRL:S.Lein	Wexford	France	NW France	FRA2	3.683	1.035	0.824	0.185	3.561	0.497	2423	[3,5cM)
Ireland	IRL:S.Lein	Wexford	France	NE France	FRA3	3.611	1.029	0.772	0.169	3.508	0.49	1262	[3,5cM)
Ireland	IRL:S.Lein	Wexford	Germany	E Germany	GER1	3.697	1.046	0.931	0.219	3.534	0.485	2983	[3,5cM)
Ireland	IRL:S.Lein	Wexford	Germany	E Germany	GER2	3.702	1.044	0.932	0.213	3.541	0.467	633	[3,5cM)
Ireland	IRL:S.Lein	Wexford	Germany	N Germany	GER3	3.672	1.034	0.847	0.185	3.548	0.499	2005	[3,5cM)
Ireland	IRL:S.Lein	Wexford	Germany	N Germany	GER4	3.671	1.038	0.851	0.196	3.539	0.488	2947	[3,5cM)
Ireland	IRL:S.Lein	Wexford	Germany	W Germany	GER5	3.67	1.037	0.839	0.193	3.542	0.492	3944	[3,5cM)
Ireland	IRL:S.Lein	Wexford	Germany	W Germany	GER7	3.698	1.049	0.947	0.232	3.528	0.479	2447	[3,5cM)
Ireland	IRL:S.Lein	Wexford	Italy	Italy	ITL1	3.604	1.018	0.707	0.133	3.54	0.517	1491	[3,5cM)
Ireland	IRL:S.Lein	Wexford	Italy	S Italy	ITL2	3.585	1.017	0.676	0.128	3.527	0.504	603	[3,5cM)
Ireland	IRL:S.Lein	Wexford	Italy	S Italy	ITL3	3.608	1.017	0.671	0.129	3.549	0.506	889	[3,5cM)
Ireland	IRL:S.Lein	Wexford	Italy	S Italy	ITL4	3.561	1.007	0.552	0.081	3.539	0.493	604	[3,5cM)
Ireland	IRL:S.Lein	Wexford	Norway	SE Norway	NOR1	3.876	1.08	1.158	0.291	3.59	0.501	2154	[3,5cM)
Ireland	IRL:S.Lein	Wexford	Norway	SW Norway	NOR10	3.831	1.072	1.074	0.267	3.576	0.501	1844	[3,5cM)
Ireland	IRL:S.Lein	Wexford	Norway	SW Norway	NOR11	3.776	1.049	0.957	0.226	3.598	0.501	1418	[3,5cM)
Ireland	IRL:S.Lein	Wexford	Norway	W Norway	NOR12	3.782	1.058	1.022	0.247	3.575	0.497	1859	[3,5cM)
Ireland	IRL:S.Lein	Wexford	Norway	W Norway	NOR13	3.892	1.084	1.184	0.299	3.591	0.489	797	[3,5cM)
Ireland	IRL:S.Lein	Wexford	Norway	SE Norway	NOR2	3.784	1.067	1.092	0.265	3.543	0.476	551	[3,5cM)
Ireland	IRL:S.Lein	Wexford	Norway	SE Norway	NOR3	3.855	1.077	1.11	0.278	3.582	0.487	2125	[3,5cM)
Ireland	IRL:S.Lein	Wexford	Norway	C Norway	NOR4	3.91	1.084	1.176	0.289	3.605	0.503	1212	[3,5cM)
Ireland	IRL:S.Lein	Wexford	Norway	C Norway	NOR5	3.814	1.068	1.046	0.26	3.573	0.492	2335	[3,5cM)
Ireland	IRL:S.Lein	Wexford	Norway	SE Norway	NOR6	3.798	1.066	1.043	0.253	3.562	0.484	2510	[3,5cM)
Ireland	IRL:S.Lein	Wexford	Norway	SE Norway	NOR7	3.903	1.085	1.19	0.296	3.597	0.49	602	[3,5cM)
Ireland	IRL:S.Lein	Wexford	Norway	SW Norway	NOR8	3.874	1.076	1.141	0.279	3.6	0.498	1284	[3,5cM)
Ireland	IRL:S.Lein	Wexford	Norway	SW Norway	NOR9	3.906	1.087	1.195	0.3	3.594	0.488	2045	[3,5cM)
Ireland	IRL:S.Lein	Wexford	Poland	Poland	POL1	3.689	1.04	0.843	0.201	3.55	0.474	953	[3,5cM)
Ireland	IRL:S.Lein	Wexford	Spain	Spain	SPN1	3.625	1.022	0.722	0.146	3.548	0.504	1884	[3,5cM)
Ireland	IRL:S.Lein	Wexford	Sweden	CE Sweden	SWE1	3.748	1.052	0.96	0.226	3.562	0.489	3955	[3,5cM)
Ireland	IRL:S.Lein	Wexford	Sweden	S Sweden	SWE10	3.716	1.051	0.962	0.229	3.533	0.474	3697	[3,5cM)
Ireland	IRL:S.Lein	Wexford	Sweden	Sweden	SWE11	3.736	1.053	0.946	0.23	3.55	0.48	2073	[3,5cM)
Ireland	IRL:S.Lein	Wexford	Sweden	S Sweden	SWE12	3.76	1.058	0.978	0.24	3.555	0.496	4247	[3,5cM)
Ireland	IRL:S.Lein	Wexford	Sweden	CE Sweden	SWE4	3.734	1.06	0.992	0.246	3.524	0.477	502	[3,5cM)
Ireland	IRL:S.Lein	Wexford	Sweden	S Sweden	SWE5	3.779	1.048	0.968	0.221	3.606	0.53	589	[3,5cM)
Ireland	IRL:S.Lein	Wexford	Sweden	S Sweden	SWE6	3.772	1.06	1.002	0.245	3.558	0.486	1192	[3,5cM)
Ireland	IRL:S.Lein	Wexford	Sweden	S Sweden	SWE7	3.888	1.077	1.201	0.29	3.604	0.513	813	[3,5cM)
Ireland	IRL:S.Lein	Wexford	Sweden	S Sweden	SWE8	3.746	1.056	0.999	0.24	3.546	0.489	428	[3,5cM)
Ireland	IRL:S.Lein	Wexford	Sweden	Gotland	SWE9	3.728	1.054	1.041	0.239	3.53	0.498	701	[3,5cM)
Ireland	IRL:W.Scot-Uls-Conn	Connacht	Belgium	NW Belgium	BEL1	3.695	1.042	0.897	0.209	3.547	0.498	9941	[3,5cM)
Ireland	IRL:W.Scot-Uls-Conn	Connacht	Belgium	N Belgium	BEL2	3.695	1.041	0.896	0.203	3.549	0.49	8409	[3,5cM)
Ireland	IRL:W.Scot-Uls-Conn	Connacht	Denmark	Denmark	DEN1	3.738	1.052	0.951	0.228	3.555	0.487	15259	[3,5cM)
Ireland	IRL:W.Scot-Uls-Conn	Connacht	Finland	Finland	FIN1	3.615	1.021	0.702	0.142	3.541	0.478	1412	[3,5cM)
Ireland	IRL:W.Scot-Uls-Conn	Connacht	Finland	Finland	FIN10	3.647	1.041	0.868	0.201	3.502	0.472	2027	[3,5cM)
Ireland	IRL:W.Scot-Uls-Conn	Connacht	Finland	Finland	FIN11	3.662	1.036	0.845	0.188	3.533	0.491	3182	[3,5cM)
Ireland	IRL:W.Scot-Uls-Conn	Connacht	Finland	Finland	FIN2	3.666	1.036	0.846	0.186	3.537	0.5	1227	[3,5cM)
Ireland	IRL:W.Scot-Uls-Conn	Connacht	Finland	Finland	FIN3	3.641	1.029	0.796	0.171	3.536	0.491	2631	[3,5cM)
Ireland	IRL:W.Scot-Uls-Conn	Connacht	Finland	Finland	FIN4	3.66	1.04	0.862	0.198	3.517	0.465	2277	[3,5cM)
Ireland	IRL:W.Scot-Uls-Conn	Connacht	Finland	Finland	FIN5	3.605	1.03	0.773	0.177	3.502	0.465	2392	[3,5cM)
Ireland	IRL:W.Scot-Uls-Conn	Connacht	Finland	Finland	FIN7	3.679	1.035	0.82	0.184	3.556	0.5	1284	[3,5cM)
Ireland	IRL:W.Scot-Uls-Conn	Connacht	Finland	Finland	FIN8	3.692	1.043	0.893	0.211	3.538	0.487	1335	[3,5cM)
Ireland	IRL:W.Scot-Uls-Conn	Connacht	Finland	Finland	FIN9	3.675	1.033	0.823	0.18	3.556	0.499	2335	[3,5cM)
Ireland	IRL:W.Scot-Uls-Conn	Connacht	France	Paris	FRA1	3.71	1.045	0.9	0.214	3.551	0.492	4072	[3,5cM)
Ireland	IRL:W.Scot-Uls-Conn	Connacht	France	NW France	FRA2	3.671	1.036	0.846	0.191	3.545	0.492	6137	[3,5cM)
Ireland	IRL:W.Scot-Uls-Conn	Connacht	France	NE France	FRA3	3.63	1.025	0.752	0.158	3.542	0.49	3183	[3,5cM)
Ireland	IRL:W.Scot-Uls-Conn	Connacht	Germany	E Germany	GER1	3.685	1.04	0.862	0.202	3.544	0.487	7205	[3,5cM)
Ireland	IRL:W.Scot-Uls-Conn	Connacht	Germany	E Germany	GER2	3.662	1.032	0.843	0.18	3.544	0.49	1610	[3,5cM)
Ireland	IRL:W.Scot-Uls-Conn	Connacht	Germany	N Germany	GER3	3.683	1.036	0.87	0.195	3.553	0.49	4794	[3,5cM)
Ireland	IRL:W.Scot-Uls-Conn	Connacht	Germany	N Germany	GER4	3.663	1.034	0.837	0.186	3.541	0.496	7047	[3,5cM)
Ireland	IRL:W.Scot-Uls-Conn	Connacht	Germany	W Germany	GER5	3.661	1.032	0.832	0.184	3.546	0.497	10045	[3,5cM)
Ireland	IRL:W.Scot-Uls-Conn	Connacht	Germany	W Germany	GER7	3.694	1.042	0.895	0.206	3.544	0.491	5747	[3,5cM)
Ireland	IRL:W.Scot-Uls-Conn	Connacht	Italy	Italy	ITL1	3.614	1.015	0.683	0.12	3.562	0.522	4057	[3,5cM)
Ireland	IRL:W.Scot-Uls-Conn	Connacht	Italy	S Italy	ITL2	3.603	1.016	0.687	0.13	3.547	0.51	1754	[3,5cM)
Ireland	IRL:W.Scot-Uls-Conn	Connacht	Italy	S Italy	ITL3	3.655	1.017	0.701	0.129	3.595	0.536	2317	[3,5cM)
Ireland	IRL:W.Scot-Uls-Conn	Connacht	Italy	S Italy	ITL4	3.579	1.008	0.611	0.091	3.549	0.514	1661	[3,5cM)
Ireland	IRL:W.Scot-Uls-Conn	Connacht	Norway	SE Norway	NOR1	3.846	1.07	1.105	0.268	3.592	0.498	5957	[3,5cM)
Ireland	IRL:W.Scot-Uls-Conn	Connacht	Norway	SW Norway	NOR10	3.866	1.079	1.15	0.286	3.585	0.493	4896	[3,5cM)
Ireland	IRL:W.Scot-Uls-Conn	Connacht	Norway	SW Norway	NOR11	3.817	1.067	1.088	0.26	3.576	0.505	3687	[3,5cM)
Ireland	IRL:W.Scot-Uls-Conn	Connacht	Norway	W Norway	NOR12	3.768	1.058	1.013	0.245	3.561	0.484	4823	[3,5cM)
Ireland	IRL:W.Scot-Uls-Conn	Connacht	Norway	W Norway	NOR13	3.836	1.072	1.116	0.272	3.575	0.492	2091	[3,5cM)
Ireland	IRL:W.Scot-Uls-Conn	Connacht	Norway	SE Norway	NOR2	3.887	1.079	1.136	0.282	3.605	0.512	1529	[3,5cM)
Ireland	IRL:W.Scot-Uls-Conn	Connacht	Norway	SE Norway	NOR3	3.864	1.071	1.091	0.267	3.61	0.508	5966	[3,5cM)
Ireland	IRL:W.Scot-Uls-Conn	Connacht	Norway	C Norway	NOR4	3.865	1.076	1.12	0.275	3.593	0.497	3067	[3,5cM)
Ireland	IRL:W.Scot-Uls-Conn	Connacht	Norway	C Norway	NOR5	3.822	1.066	1.049	0.257	3.585	0.497	6205	[3,5cM)
Ireland	IRL:W.Scot-Uls-Conn	Connacht	Norway	SE Norway	NOR6	3.828	1.069	1.083	0.266	3.584	0.506	6415	[3,5cM)
Ireland	IRL:W.Scot-Uls-Conn	Connacht	Norway	SE Norway	NOR7	3.895	1.08	1.151	0.289	3.608	0.493	1813	[3,5cM)
Ireland	IRL:W.Scot-Uls-Conn	Connacht	Norway	SW Norway	NOR8	3.902	1.081	1.163	0.285	3.611	0.509	3785	[3,5cM)
Ireland	IRL:W.Scot-Uls-Conn	Connacht	Norway	SW Norway	NOR9	3.911	1.092	1.213	0.309	3.584	0.495	5784	[3,5cM)
Ireland	IRL:W.Scot-Uls-Conn	Connacht	Poland	Poland	POL1	3.594	1.023	0.721	0.152	3.514	0.47	2451	[3,5cM)
Ireland	IRL:W.Scot-Uls-Conn	Connacht	Spain	Spain	SPN1	3.618	1.022	0.736	0.151	3.54	0.501	5199	[3,5cM)
Ireland	IRL:W.Scot-Uls-Conn	Connacht	Sweden	CE Sweden	SWE1	3.74	1.051	0.954	0.227	3.559	0.494	10335	[3,5cM)
Ireland	IRL:W.Scot-Uls-Conn	Connacht	Sweden	S Sweden	SWE10	3.728	1.049	0.941	0.224	3.555	0.495	9365	[3,5cM)
Ireland	IRL:W.Scot-Uls-Conn	Connacht	Sweden	Sweden	SWE11	3.761	1.059	1.002	0.247	3.552	0.477	5451	[3,5cM)
Ireland	IRL:W.Scot-Uls-Conn	Connacht	Sweden	S Sweden	SWE12	3.717	1.047	0.918	0.217	3.552	0.488	10650	[3,5cM)
Ireland	IRL:W.Scot-Uls-Conn	Connacht	Sweden	CE Sweden	SWE4	3.774	1.056	0.948	0.238	3.578	0.49	1275	[3,5cM)
Ireland	IRL:W.Scot-Uls-Conn	Connacht	Sweden	S Sweden	SWE5	3.831	1.061	1.02	0.244	3.614	0.527	1744	[3,5cM)
Ireland	IRL:W.Scot-Uls-Conn	Connacht	Sweden	S Sweden	SWE6	3.767	1.055	0.987	0.234	3.571	0.507	3379	[3,5cM)
Ireland	IRL:W.Scot-Uls-Conn	Connacht	Sweden	S Sweden	SWE7	3.791	1.05	0.976	0.23	3.614	0.52	2159	[3,5cM)
Ireland	IRL:W.Scot-Uls-Conn	Connacht	Sweden	S Sweden	SWE8	3.717	1.037	0.919	0.193	3.58	0.524	1136	[3,5cM)
Ireland	IRL:W.Scot-Uls-Conn	Connacht	Sweden	Gotland	SWE9	3.697	1.041	0.912	0.209	3.552	0.502	1671	[3,5cM)
Ireland	IRL:W.Scot-Uls-Conn	N.Leinster	Belgium	NW Belgium	BEL1	3.686	1.038	0.864	0.197	3.551	0.501	10315	[3,5cM)
Ireland	IRL:W.Scot-Uls-Conn	N.Leinster	Belgium	N Belgium	BEL2	3.68	1.039	0.858	0.196	3.543	0.49	9063	[3,5cM)
Ireland	IRL:W.Scot-Uls-Conn	N.Leinster	Denmark	Denmark	DEN1	3.74	1.051	0.956	0.228	3.559	0.494	16262	[3,5cM)
Ireland	IRL:W.Scot-Uls-Conn	N.Leinster	Finland	Finland	FIN1	3.658	1.03	0.829	0.18	3.549	0.501	1413	[3,5cM)
Ireland	IRL:W.Scot-Uls-Conn	N.Leinster	Finland	Finland	FIN10	3.615	1.029	0.751	0.172	3.517	0.473	2260	[3,5cM)
Ireland	IRL:W.Scot-Uls-Conn	N.Leinster	Finland	Finland	FIN11	3.664	1.038	0.86	0.198	3.53	0.482	3478	[3,5cM)
Ireland	IRL:W.Scot-Uls-Conn	N.Leinster	Finland	Finland	FIN2	3.653	1.034	0.85	0.19	3.531	0.499	1399	[3,5cM)
Ireland	IRL:W.Scot-Uls-Conn	N.Leinster	Finland	Finland	FIN3	3.599	1.027	0.754	0.164	3.504	0.478	2818	[3,5cM)
Ireland	IRL:W.Scot-Uls-Conn	N.Leinster	Finland	Finland	FIN4	3.633	1.033	0.811	0.182	3.516	0.485	2420	[3,5cM)
Ireland	IRL:W.Scot-Uls-Conn	N.Leinster	Finland	Finland	FIN5	3.623	1.031	0.79	0.178	3.515	0.475	2492	[3,5cM)
Ireland	IRL:W.Scot-Uls-Conn	N.Leinster	Finland	Finland	FIN7	3.676	1.036	0.878	0.202	3.546	0.484	1431	[3,5cM)
Ireland	IRL:W.Scot-Uls-Conn	N.Leinster	Finland	Finland	FIN8	3.652	1.032	0.821	0.184	3.538	0.478	1437	[3,5cM)
Ireland	IRL:W.Scot-Uls-Conn	N.Leinster	Finland	Finland	FIN9	3.64	1.029	0.787	0.17	3.538	0.499	2602	[3,5cM)
Ireland	IRL:W.Scot-Uls-Conn	N.Leinster	France	Paris	FRA1	3.742	1.055	0.991	0.235	3.547	0.492	4342	[3,5cM)
Ireland	IRL:W.Scot-Uls-Conn	N.Leinster	France	NW France	FRA2	3.674	1.039	0.852	0.199	3.539	0.491	6845	[3,5cM)
Ireland	IRL:W.Scot-Uls-Conn	N.Leinster	France	NE France	FRA3	3.657	1.03	0.794	0.172	3.551	0.503	3502	[3,5cM)
Ireland	IRL:W.Scot-Uls-Conn	N.Leinster	Germany	E Germany	GER1	3.715	1.048	0.935	0.22	3.544	0.491	7690	[3,5cM)
Ireland	IRL:W.Scot-Uls-Conn	N.Leinster	Germany	E Germany	GER2	3.635	1.034	0.826	0.19	3.517	0.471	1719	[3,5cM)
Ireland	IRL:W.Scot-Uls-Conn	N.Leinster	Germany	N Germany	GER3	3.663	1.034	0.838	0.187	3.544	0.495	5144	[3,5cM)
Ireland	IRL:W.Scot-Uls-Conn	N.Leinster	Germany	N Germany	GER4	3.679	1.037	0.842	0.19	3.548	0.492	7457	[3,5cM)
Ireland	IRL:W.Scot-Uls-Conn	N.Leinster	Germany	W Germany	GER5	3.659	1.034	0.813	0.186	3.538	0.493	10807	[3,5cM)
Ireland	IRL:W.Scot-Uls-Conn	N.Leinster	Germany	W Germany	GER7	3.672	1.036	0.828	0.19	3.545	0.492	6098	[3,5cM)
Ireland	IRL:W.Scot-Uls-Conn	N.Leinster	Italy	Italy	ITL1	3.617	1.023	0.743	0.151	3.536	0.506	4376	[3,5cM)
Ireland	IRL:W.Scot-Uls-Conn	N.Leinster	Italy	S Italy	ITL2	3.578	1.016	0.662	0.127	3.522	0.498	1841	[3,5cM)
Ireland	IRL:W.Scot-Uls-Conn	N.Leinster	Italy	S Italy	ITL3	3.634	1.015	0.674	0.12	3.583	0.528	2461	[3,5cM)
Ireland	IRL:W.Scot-Uls-Conn	N.Leinster	Italy	S Italy	ITL4	3.589	1.012	0.656	0.116	3.545	0.509	1842	[3,5cM)
Ireland	IRL:W.Scot-Uls-Conn	N.Leinster	Norway	SE Norway	NOR1	3.872	1.072	1.114	0.27	3.611	0.507	6273	[3,5cM)
Ireland	IRL:W.Scot-Uls-Conn	N.Leinster	Norway	SW Norway	NOR10	3.864	1.077	1.143	0.279	3.586	0.505	5437	[3,5cM)
Ireland	IRL:W.Scot-Uls-Conn	N.Leinster	Norway	SW Norway	NOR11	3.812	1.06	1.039	0.249	3.597	0.507	4029	[3,5cM)
Ireland	IRL:W.Scot-Uls-Conn	N.Leinster	Norway	W Norway	NOR12	3.788	1.06	1.036	0.249	3.572	0.496	5227	[3,5cM)
Ireland	IRL:W.Scot-Uls-Conn	N.Leinster	Norway	W Norway	NOR13	3.854	1.076	1.142	0.278	3.58	0.495	2261	[3,5cM)
Ireland	IRL:W.Scot-Uls-Conn	N.Leinster	Norway	SE Norway	NOR2	3.874	1.077	1.082	0.275	3.604	0.51	1733	[3,5cM)
Ireland	IRL:W.Scot-Uls-Conn	N.Leinster	Norway	SE Norway	NOR3	3.898	1.079	1.142	0.281	3.614	0.511	6338	[3,5cM)
Ireland	IRL:W.Scot-Uls-Conn	N.Leinster	Norway	C Norway	NOR4	3.902	1.083	1.182	0.295	3.603	0.496	3382	[3,5cM)
Ireland	IRL:W.Scot-Uls-Conn	N.Leinster	Norway	C Norway	NOR5	3.806	1.06	1.032	0.246	3.593	0.51	6683	[3,5cM)
Ireland	IRL:W.Scot-Uls-Conn	N.Leinster	Norway	SE Norway	NOR6	3.819	1.063	1.063	0.253	3.591	0.5	7018	[3,5cM)
Ireland	IRL:W.Scot-Uls-Conn	N.Leinster	Norway	SE Norway	NOR7	3.905	1.089	1.177	0.298	3.588	0.494	1851	[3,5cM)
Ireland	IRL:W.Scot-Uls-Conn	N.Leinster	Norway	SW Norway	NOR8	3.948	1.093	1.245	0.311	3.613	0.508	3987	[3,5cM)
Ireland	IRL:W.Scot-Uls-Conn	N.Leinster	Norway	SW Norway	NOR9	3.926	1.092	1.207	0.305	3.599	0.502	6279	[3,5cM)
Ireland	IRL:W.Scot-Uls-Conn	N.Leinster	Poland	Poland	POL1	3.652	1.036	0.836	0.191	3.525	0.48	2579	[3,5cM)
Ireland	IRL:W.Scot-Uls-Conn	N.Leinster	Spain	Spain	SPN1	3.625	1.026	0.776	0.166	3.532	0.497	5473	[3,5cM)
Ireland	IRL:W.Scot-Uls-Conn	N.Leinster	Sweden	CE Sweden	SWE1	3.732	1.049	0.953	0.224	3.556	0.495	10956	[3,5cM)
Ireland	IRL:W.Scot-Uls-Conn	N.Leinster	Sweden	S Sweden	SWE10	3.728	1.051	0.954	0.229	3.549	0.489	9949	[3,5cM)
Ireland	IRL:W.Scot-Uls-Conn	N.Leinster	Sweden	Sweden	SWE11	3.75	1.056	1.004	0.241	3.551	0.485	5790	[3,5cM)
Ireland	IRL:W.Scot-Uls-Conn	N.Leinster	Sweden	S Sweden	SWE12	3.742	1.049	0.945	0.222	3.568	0.501	11672	[3,5cM)
Ireland	IRL:W.Scot-Uls-Conn	N.Leinster	Sweden	CE Sweden	SWE4	3.717	1.043	0.958	0.23	3.567	0.501	1501	[3,5cM)
Ireland	IRL:W.Scot-Uls-Conn	N.Leinster	Sweden	S Sweden	SWE5	3.85	1.067	1.111	0.26	3.607	0.529	1817	[3,5cM)
Ireland	IRL:W.Scot-Uls-Conn	N.Leinster	Sweden	S Sweden	SWE6	3.776	1.057	1.024	0.241	3.57	0.502	3697	[3,5cM)
Ireland	IRL:W.Scot-Uls-Conn	N.Leinster	Sweden	S Sweden	SWE7	3.793	1.057	0.996	0.24	3.592	0.51	2422	[3,5cM)
Ireland	IRL:W.Scot-Uls-Conn	N.Leinster	Sweden	S Sweden	SWE8	3.693	1.035	0.835	0.189	3.569	0.512	1136	[3,5cM)
Ireland	IRL:W.Scot-Uls-Conn	N.Leinster	Sweden	Gotland	SWE9	3.685	1.038	0.852	0.192	3.549	0.502	1901	[3,5cM)
Ireland	IRL:W.Scot-Uls-Conn	W.Uls-Argy	Belgium	NW Belgium	BEL1	3.7	1.039	0.885	0.198	3.561	0.504	6998	[3,5cM)
Ireland	IRL:W.Scot-Uls-Conn	W.Uls-Argy	Belgium	N Belgium	BEL2	3.675	1.039	0.863	0.201	3.537	0.485	5831	[3,5cM)
Ireland	IRL:W.Scot-Uls-Conn	W.Uls-Argy	Denmark	Denmark	DEN1	3.748	1.054	0.973	0.235	3.558	0.488	10836	[3,5cM)
Ireland	IRL:W.Scot-Uls-Conn	W.Uls-Argy	Finland	Finland	FIN1	3.684	1.031	0.843	0.191	3.574	0.504	965	[3,5cM)
Ireland	IRL:W.Scot-Uls-Conn	W.Uls-Argy	Finland	Finland	FIN10	3.666	1.033	0.836	0.186	3.549	0.48	1464	[3,5cM)
Ireland	IRL:W.Scot-Uls-Conn	W.Uls-Argy	Finland	Finland	FIN11	3.715	1.048	0.962	0.227	3.541	0.48	2311	[3,5cM)
Ireland	IRL:W.Scot-Uls-Conn	W.Uls-Argy	Finland	Finland	FIN2	3.711	1.046	0.882	0.21	3.55	0.509	911	[3,5cM)
Ireland	IRL:W.Scot-Uls-Conn	W.Uls-Argy	Finland	Finland	FIN3	3.641	1.038	0.83	0.194	3.508	0.47	1839	[3,5cM)
Ireland	IRL:W.Scot-Uls-Conn	W.Uls-Argy	Finland	Finland	FIN4	3.675	1.037	0.857	0.192	3.541	0.468	1668	[3,5cM)
Ireland	IRL:W.Scot-Uls-Conn	W.Uls-Argy	Finland	Finland	FIN5	3.61	1.028	0.771	0.169	3.509	0.468	1701	[3,5cM)
Ireland	IRL:W.Scot-Uls-Conn	W.Uls-Argy	Finland	Finland	FIN7	3.694	1.041	0.878	0.199	3.548	0.493	948	[3,5cM)
Ireland	IRL:W.Scot-Uls-Conn	W.Uls-Argy	Finland	Finland	FIN8	3.624	1.038	0.818	0.196	3.494	0.45	956	[3,5cM)
Ireland	IRL:W.Scot-Uls-Conn	W.Uls-Argy	Finland	Finland	FIN9	3.685	1.035	0.853	0.187	3.559	0.495	1662	[3,5cM)
Ireland	IRL:W.Scot-Uls-Conn	W.Uls-Argy	France	Paris	FRA1	3.727	1.052	0.961	0.23	3.543	0.487	2869	[3,5cM)
Ireland	IRL:W.Scot-Uls-Conn	W.Uls-Argy	France	NW France	FRA2	3.691	1.039	0.877	0.2	3.552	0.501	4365	[3,5cM)
Ireland	IRL:W.Scot-Uls-Conn	W.Uls-Argy	France	NE France	FRA3	3.628	1.027	0.767	0.166	3.533	0.498	2268	[3,5cM)
Ireland	IRL:W.Scot-Uls-Conn	W.Uls-Argy	Germany	E Germany	GER1	3.706	1.047	0.924	0.219	3.539	0.482	5124	[3,5cM)
Ireland	IRL:W.Scot-Uls-Conn	W.Uls-Argy	Germany	E Germany	GER2	3.653	1.039	0.852	0.194	3.513	0.463	1128	[3,5cM)
Ireland	IRL:W.Scot-Uls-Conn	W.Uls-Argy	Germany	N Germany	GER3	3.666	1.034	0.857	0.19	3.544	0.489	3447	[3,5cM)
Ireland	IRL:W.Scot-Uls-Conn	W.Uls-Argy	Germany	N Germany	GER4	3.667	1.036	0.837	0.195	3.541	0.495	5109	[3,5cM)
Ireland	IRL:W.Scot-Uls-Conn	W.Uls-Argy	Germany	W Germany	GER5	3.678	1.036	0.84	0.19	3.549	0.496	7133	[3,5cM)
Ireland	IRL:W.Scot-Uls-Conn	W.Uls-Argy	Germany	W Germany	GER7	3.703	1.043	0.882	0.205	3.551	0.496	4035	[3,5cM)
Ireland	IRL:W.Scot-Uls-Conn	W.Uls-Argy	Italy	Italy	ITL1	3.605	1.02	0.711	0.146	3.536	0.502	2840	[3,5cM)
Ireland	IRL:W.Scot-Uls-Conn	W.Uls-Argy	Italy	S Italy	ITL2	3.61	1.018	0.693	0.133	3.548	0.524	1110	[3,5cM)
Ireland	IRL:W.Scot-Uls-Conn	W.Uls-Argy	Italy	S Italy	ITL3	3.619	1.014	0.7	0.117	3.567	0.532	1582	[3,5cM)
Ireland	IRL:W.Scot-Uls-Conn	W.Uls-Argy	Italy	S Italy	ITL4	3.572	1.007	0.598	0.086	3.544	0.5	1201	[3,5cM)
Ireland	IRL:W.Scot-Uls-Conn	W.Uls-Argy	Norway	SE Norway	NOR1	3.883	1.078	1.156	0.282	3.601	0.503	4246	[3,5cM)
Ireland	IRL:W.Scot-Uls-Conn	W.Uls-Argy	Norway	SW Norway	NOR10	3.858	1.077	1.138	0.28	3.583	0.504	3512	[3,5cM)
Ireland	IRL:W.Scot-Uls-Conn	W.Uls-Argy	Norway	SW Norway	NOR11	3.813	1.063	1.029	0.247	3.589	0.508	2720	[3,5cM)
Ireland	IRL:W.Scot-Uls-Conn	W.Uls-Argy	Norway	W Norway	NOR12	3.778	1.055	0.985	0.236	3.58	0.494	3506	[3,5cM)
Ireland	IRL:W.Scot-Uls-Conn	W.Uls-Argy	Norway	W Norway	NOR13	3.889	1.079	1.17	0.286	3.603	0.513	1532	[3,5cM)
Ireland	IRL:W.Scot-Uls-Conn	W.Uls-Argy	Norway	SE Norway	NOR2	3.929	1.085	1.177	0.296	3.624	0.516	1067	[3,5cM)
Ireland	IRL:W.Scot-Uls-Conn	W.Uls-Argy	Norway	SE Norway	NOR3	3.877	1.075	1.141	0.278	3.604	0.496	4173	[3,5cM)
Ireland	IRL:W.Scot-Uls-Conn	W.Uls-Argy	Norway	C Norway	NOR4	3.907	1.093	1.192	0.301	3.573	0.478	2326	[3,5cM)
Ireland	IRL:W.Scot-Uls-Conn	W.Uls-Argy	Norway	C Norway	NOR5	3.834	1.068	1.09	0.261	3.587	0.501	4441	[3,5cM)
Ireland	IRL:W.Scot-Uls-Conn	W.Uls-Argy	Norway	SE Norway	NOR6	3.828	1.068	1.071	0.261	3.584	0.499	4819	[3,5cM)
Ireland	IRL:W.Scot-Uls-Conn	W.Uls-Argy	Norway	SE Norway	NOR7	3.851	1.072	1.11	0.27	3.592	0.494	1243	[3,5cM)
Ireland	IRL:W.Scot-Uls-Conn	W.Uls-Argy	Norway	SW Norway	NOR8	3.909	1.089	1.222	0.304	3.588	0.502	2739	[3,5cM)
Ireland	IRL:W.Scot-Uls-Conn	W.Uls-Argy	Norway	SW Norway	NOR9	3.932	1.089	1.253	0.316	3.613	0.507	4022	[3,5cM)
Ireland	IRL:W.Scot-Uls-Conn	W.Uls-Argy	Poland	Poland	POL1	3.599	1.027	0.765	0.164	3.503	0.461	1770	[3,5cM)
Ireland	IRL:W.Scot-Uls-Conn	W.Uls-Argy	Spain	Spain	SPN1	3.642	1.024	0.765	0.156	3.554	0.505	3501	[3,5cM)
Ireland	IRL:W.Scot-Uls-Conn	W.Uls-Argy	Sweden	CE Sweden	SWE1	3.725	1.047	0.931	0.218	3.559	0.499	7324	[3,5cM)
Ireland	IRL:W.Scot-Uls-Conn	W.Uls-Argy	Sweden	S Sweden	SWE10	3.714	1.048	0.933	0.222	3.541	0.477	6661	[3,5cM)
Ireland	IRL:W.Scot-Uls-Conn	W.Uls-Argy	Sweden	Sweden	SWE11	3.766	1.056	0.998	0.236	3.564	0.481	3880	[3,5cM)
Ireland	IRL:W.Scot-Uls-Conn	W.Uls-Argy	Sweden	S Sweden	SWE12	3.735	1.05	0.953	0.226	3.558	0.495	7826	[3,5cM)
Ireland	IRL:W.Scot-Uls-Conn	W.Uls-Argy	Sweden	CE Sweden	SWE4	3.718	1.049	0.939	0.221	3.543	0.482	916	[3,5cM)
Ireland	IRL:W.Scot-Uls-Conn	W.Uls-Argy	Sweden	S Sweden	SWE5	3.839	1.068	1.046	0.252	3.596	0.515	1207	[3,5cM)
Ireland	IRL:W.Scot-Uls-Conn	W.Uls-Argy	Sweden	S Sweden	SWE6	3.809	1.065	1.053	0.259	3.58	0.502	2401	[3,5cM)
Ireland	IRL:W.Scot-Uls-Conn	W.Uls-Argy	Sweden	S Sweden	SWE7	3.805	1.05	0.962	0.227	3.626	0.53	1535	[3,5cM)
Ireland	IRL:W.Scot-Uls-Conn	W.Uls-Argy	Sweden	S Sweden	SWE8	3.789	1.057	1.013	0.238	3.583	0.513	787	[3,5cM)
Ireland	IRL:W.Scot-Uls-Conn	W.Uls-Argy	Sweden	Gotland	SWE9	3.744	1.045	0.916	0.212	3.583	0.517	1259	[3,5cM)
England	UK:Cornwall	Cornwall_1	Belgium	NW Belgium	BEL1	3.769	1.061	1.02	0.253	3.556	0.489	3284	[3,5cM)
England	UK:Cornwall	Cornwall_1	Belgium	N Belgium	BEL2	3.769	1.06	1.029	0.252	3.556	0.496	2787	[3,5cM)
England	UK:Cornwall	Cornwall_1	Denmark	Denmark	DEN1	3.821	1.072	1.114	0.276	3.566	0.488	4983	[3,5cM)
England	UK:Cornwall	Cornwall_1	Finland	Finland	FIN1	3.697	1.033	0.906	0.194	3.573	0.51	361	[3,5cM)
England	UK:Cornwall	Cornwall_1	Finland	Finland	FIN10	3.621	1.035	0.791	0.185	3.498	0.461	595	[3,5cM)
England	UK:Cornwall	Cornwall_1	Finland	Finland	FIN11	3.705	1.056	0.982	0.24	3.509	0.476	828	[3,5cM)
England	UK:Cornwall	Cornwall_1	Finland	Finland	FIN2	3.623	1.028	0.723	0.164	3.528	0.461	327	[3,5cM)
England	UK:Cornwall	Cornwall_1	Finland	Finland	FIN3	3.647	1.035	0.855	0.191	3.522	0.493	742	[3,5cM)
England	UK:Cornwall	Cornwall_1	Finland	Finland	FIN4	3.639	1.029	0.799	0.168	3.535	0.509	618	[3,5cM)
England	UK:Cornwall	Cornwall_1	Finland	Finland	FIN5	3.598	1.031	0.793	0.184	3.487	0.452	635	[3,5cM)
England	UK:Cornwall	Cornwall_1	Finland	Finland	FIN7	3.766	1.063	0.967	0.243	3.547	0.481	366	[3,5cM)
England	UK:Cornwall	Cornwall_1	Finland	Finland	FIN8	3.605	1.031	0.749	0.173	3.5	0.475	359	[3,5cM)
England	UK:Cornwall	Cornwall_1	Finland	Finland	FIN9	3.659	1.039	0.841	0.202	3.524	0.485	687	[3,5cM)
England	UK:Cornwall	Cornwall_1	France	Paris	FRA1	3.786	1.051	0.977	0.224	3.601	0.513	1065	[3,5cM)
England	UK:Cornwall	Cornwall_1	France	NW France	FRA2	3.68	1.038	0.852	0.197	3.545	0.469	1686	[3,5cM)
England	UK:Cornwall	Cornwall_1	France	NE France	FRA3	3.613	1.027	0.739	0.163	3.52	0.499	843	[3,5cM)
England	UK:Cornwall	Cornwall_1	Germany	E Germany	GER1	3.833	1.076	1.121	0.278	3.563	0.477	2674	[3,5cM)
England	UK:Cornwall	Cornwall_1	Germany	E Germany	GER2	3.692	1.045	0.915	0.217	3.532	0.472	510	[3,5cM)
England	UK:Cornwall	Cornwall_1	Germany	N Germany	GER3	3.71	1.046	0.931	0.215	3.546	0.491	1533	[3,5cM)
England	UK:Cornwall	Cornwall_1	Germany	N Germany	GER4	3.715	1.049	0.94	0.222	3.54	0.483	2314	[3,5cM)
England	UK:Cornwall	Cornwall_1	Germany	W Germany	GER5	3.681	1.043	0.879	0.209	3.532	0.482	3197	[3,5cM)
England	UK:Cornwall	Cornwall_1	Germany	W Germany	GER7	3.793	1.068	1.054	0.265	3.555	0.487	2040	[3,5cM)
England	UK:Cornwall	Cornwall_1	Italy	Italy	ITL1	3.63	1.021	0.714	0.145	3.556	0.51	1119	[3,5cM)
England	UK:Cornwall	Cornwall_1	Italy	S Italy	ITL2	3.676	1.037	0.814	0.189	3.549	0.503	434	[3,5cM)
England	UK:Cornwall	Cornwall_1	Italy	S Italy	ITL3	3.656	1.024	0.761	0.152	3.573	0.545	594	[3,5cM)
England	UK:Cornwall	Cornwall_1	Italy	S Italy	ITL4	3.54	1.005	0.537	0.067	3.524	0.481	442	[3,5cM)
England	UK:Cornwall	Cornwall_1	Norway	SE Norway	NOR1	3.775	1.066	1.078	0.265	3.538	0.474	1205	[3,5cM)
England	UK:Cornwall	Cornwall_1	Norway	SW Norway	NOR10	3.75	1.054	0.933	0.226	3.56	0.485	1035	[3,5cM)
England	UK:Cornwall	Cornwall_1	Norway	SW Norway	NOR11	3.795	1.063	1.047	0.251	3.569	0.495	971	[3,5cM)
England	UK:Cornwall	Cornwall_1	Norway	W Norway	NOR12	3.743	1.056	0.97	0.233	3.544	0.479	1181	[3,5cM)
England	UK:Cornwall	Cornwall_1	Norway	W Norway	NOR13	3.776	1.071	1.022	0.257	3.527	0.461	436	[3,5cM)
England	UK:Cornwall	Cornwall_1	Norway	SE Norway	NOR2	3.659	1.039	0.776	0.194	3.528	0.465	306	[3,5cM)
England	UK:Cornwall	Cornwall_1	Norway	SE Norway	NOR3	3.787	1.07	1.023	0.261	3.545	0.483	1221	[3,5cM)
England	UK:Cornwall	Cornwall_1	Norway	C Norway	NOR4	3.77	1.065	1.022	0.26	3.541	0.462	613	[3,5cM)
England	UK:Cornwall	Cornwall_1	Norway	C Norway	NOR5	3.737	1.054	0.946	0.23	3.545	0.487	1413	[3,5cM)
England	UK:Cornwall	Cornwall_1	Norway	SE Norway	NOR6	3.731	1.06	1.008	0.253	3.521	0.464	1552	[3,5cM)
England	UK:Cornwall	Cornwall_1	Norway	SE Norway	NOR7	3.828	1.079	1.097	0.29	3.554	0.47	356	[3,5cM)
England	UK:Cornwall	Cornwall_1	Norway	SW Norway	NOR8	3.804	1.062	0.994	0.247	3.584	0.473	647	[3,5cM)
England	UK:Cornwall	Cornwall_1	Norway	SW Norway	NOR9	3.804	1.06	1.021	0.25	3.591	0.506	1001	[3,5cM)
England	UK:Cornwall	Cornwall_1	Poland	Poland	POL1	3.623	1.03	0.739	0.171	3.521	0.486	701	[3,5cM)
England	UK:Cornwall	Cornwall_1	Spain	Spain	SPN1	3.588	1.017	0.677	0.129	3.529	0.499	1242	[3,5cM)
England	UK:Cornwall	Cornwall_1	Sweden	CE Sweden	SWE1	3.738	1.054	0.974	0.236	3.547	0.486	2721	[3,5cM)
England	UK:Cornwall	Cornwall_1	Sweden	S Sweden	SWE10	3.768	1.065	1.015	0.26	3.541	0.483	2699	[3,5cM)
England	UK:Cornwall	Cornwall_1	Sweden	Sweden	SWE11	3.774	1.065	1.021	0.255	3.546	0.474	1465	[3,5cM)
England	UK:Cornwall	Cornwall_1	Sweden	S Sweden	SWE12	3.741	1.054	1.028	0.244	3.545	0.485	2962	[3,5cM)
England	UK:Cornwall	Cornwall_1	Sweden	CE Sweden	SWE4	3.752	1.064	1.033	0.245	3.523	0.483	345	[3,5cM)
England	UK:Cornwall	Cornwall_1	Sweden	S Sweden	SWE5	3.705	1.049	0.921	0.217	3.531	0.486	426	[3,5cM)
England	UK:Cornwall	Cornwall_1	Sweden	S Sweden	SWE6	3.667	1.044	0.852	0.205	3.513	0.449	755	[3,5cM)
England	UK:Cornwall	Cornwall_1	Sweden	S Sweden	SWE7	3.784	1.067	1.1	0.265	3.542	0.469	509	[3,5cM)
England	UK:Cornwall	Cornwall_1	Sweden	S Sweden	SWE8	3.804	1.064	1.112	0.259	3.569	0.496	282	[3,5cM)
England	UK:Cornwall	Cornwall_1	Sweden	Gotland	SWE9	3.679	1.043	0.875	0.202	3.529	0.482	494	[3,5cM)
England	UK:Cornwall	Cornwall_2	Belgium	NW Belgium	BEL1	3.751	1.054	0.982	0.234	3.559	0.505	2149	[3,5cM)
England	UK:Cornwall	Cornwall_2	Belgium	N Belgium	BEL2	3.793	1.064	1.064	0.256	3.563	0.487	1813	[3,5cM)
England	UK:Cornwall	Cornwall_2	Denmark	Denmark	DEN1	3.827	1.072	1.092	0.268	3.571	0.489	3292	[3,5cM)
England	UK:Cornwall	Cornwall_2	Finland	Finland	FIN1	3.697	1.039	0.92	0.193	3.553	0.527	258	[3,5cM)
England	UK:Cornwall	Cornwall_2	Finland	Finland	FIN10	3.673	1.052	0.963	0.254	3.497	0.476	401	[3,5cM)
England	UK:Cornwall	Cornwall_2	Finland	Finland	FIN11	3.635	1.027	0.757	0.161	3.539	0.478	561	[3,5cM)
England	UK:Cornwall	Cornwall_2	Finland	Finland	FIN2	3.752	1.053	0.956	0.225	3.565	0.542	226	[3,5cM)
England	UK:Cornwall	Cornwall_2	Finland	Finland	FIN3	3.678	1.04	0.898	0.195	3.531	0.465	531	[3,5cM)
England	UK:Cornwall	Cornwall_2	Finland	Finland	FIN4	3.654	1.036	0.823	0.198	3.53	0.466	446	[3,5cM)
England	UK:Cornwall	Cornwall_2	Finland	Finland	FIN5	3.739	1.054	0.976	0.226	3.544	0.469	445	[3,5cM)
England	UK:Cornwall	Cornwall_2	Finland	Finland	FIN7	3.747	1.054	0.924	0.226	3.557	0.472	241	[3,5cM)
England	UK:Cornwall	Cornwall_2	Finland	Finland	FIN8	3.739	1.044	0.9	0.205	3.583	0.504	229	[3,5cM)
England	UK:Cornwall	Cornwall_2	Finland	Finland	FIN9	3.676	1.039	0.876	0.204	3.538	0.469	440	[3,5cM)
England	UK:Cornwall	Cornwall_2	France	Paris	FRA1	3.811	1.058	1.063	0.246	3.598	0.511	689	[3,5cM)
England	UK:Cornwall	Cornwall_2	France	NW France	FRA2	3.717	1.04	0.879	0.195	3.573	0.494	1086	[3,5cM)
England	UK:Cornwall	Cornwall_2	France	NE France	FRA3	3.686	1.032	0.872	0.197	3.572	0.518	526	[3,5cM)
England	UK:Cornwall	Cornwall_2	Germany	E Germany	GER1	3.86	1.082	1.128	0.292	3.573	0.486	1763	[3,5cM)
England	UK:Cornwall	Cornwall_2	Germany	E Germany	GER2	3.75	1.056	0.976	0.243	3.555	0.491	324	[3,5cM)
England	UK:Cornwall	Cornwall_2	Germany	N Germany	GER3	3.649	1.034	0.814	0.187	3.529	0.47	1025	[3,5cM)
England	UK:Cornwall	Cornwall_2	Germany	N Germany	GER4	3.745	1.052	0.99	0.234	3.557	0.48	1474	[3,5cM)
England	UK:Cornwall	Cornwall_2	Germany	W Germany	GER5	3.715	1.044	0.895	0.21	3.56	0.502	2096	[3,5cM)
England	UK:Cornwall	Cornwall_2	Germany	W Germany	GER7	3.764	1.057	1	0.244	3.565	0.509	1324	[3,5cM)
England	UK:Cornwall	Cornwall_2	Italy	Italy	ITL1	3.633	1.024	0.727	0.152	3.551	0.513	763	[3,5cM)
England	UK:Cornwall	Cornwall_2	Italy	S Italy	ITL2	3.625	1.013	0.677	0.115	3.578	0.534	298	[3,5cM)
England	UK:Cornwall	Cornwall_2	Italy	S Italy	ITL3	3.676	1.029	0.859	0.183	3.571	0.524	379	[3,5cM)
England	UK:Cornwall	Cornwall_2	Italy	S Italy	ITL4	3.546	1.007	0.561	0.083	3.521	0.473	289	[3,5cM)
England	UK:Cornwall	Cornwall_2	Norway	SE Norway	NOR1	3.711	1.047	0.886	0.211	3.549	0.494	817	[3,5cM)
England	UK:Cornwall	Cornwall_2	Norway	SW Norway	NOR10	3.786	1.063	1.02	0.255	3.565	0.492	682	[3,5cM)
England	UK:Cornwall	Cornwall_2	Norway	SW Norway	NOR11	3.803	1.068	1.079	0.264	3.561	0.493	634	[3,5cM)
England	UK:Cornwall	Cornwall_2	Norway	W Norway	NOR12	3.775	1.064	1.043	0.255	3.546	0.483	809	[3,5cM)
England	UK:Cornwall	Cornwall_2	Norway	W Norway	NOR13	3.748	1.048	0.946	0.23	3.581	0.527	290	[3,5cM)
England	UK:Cornwall	Cornwall_2	Norway	SE Norway	NOR2	3.747	1.062	0.957	0.242	3.534	0.496	210	[3,5cM)
England	UK:Cornwall	Cornwall_2	Norway	SE Norway	NOR3	3.789	1.063	1.051	0.253	3.563	0.495	812	[3,5cM)
England	UK:Cornwall	Cornwall_2	Norway	C Norway	NOR4	3.812	1.078	1.177	0.291	3.531	0.454	463	[3,5cM)
England	UK:Cornwall	Cornwall_2	Norway	C Norway	NOR5	3.81	1.062	1.08	0.241	3.578	0.488	906	[3,5cM)
England	UK:Cornwall	Cornwall_2	Norway	SE Norway	NOR6	3.768	1.071	1.107	0.276	3.514	0.459	1022	[3,5cM)
England	UK:Cornwall	Cornwall_2	Norway	SE Norway	NOR7	3.728	1.065	0.974	0.247	3.5	0.426	231	[3,5cM)
England	UK:Cornwall	Cornwall_2	Norway	SW Norway	NOR8	3.75	1.053	0.963	0.223	3.561	0.488	457	[3,5cM)
England	UK:Cornwall	Cornwall_2	Norway	SW Norway	NOR9	3.725	1.053	0.997	0.23	3.531	0.468	663	[3,5cM)
England	UK:Cornwall	Cornwall_2	Poland	Poland	POL1	3.722	1.041	0.879	0.198	3.578	0.529	467	[3,5cM)
England	UK:Cornwall	Cornwall_2	Spain	Spain	SPN1	3.671	1.02	0.792	0.157	3.597	0.528	798	[3,5cM)
England	UK:Cornwall	Cornwall_2	Sweden	CE Sweden	SWE1	3.71	1.051	0.902	0.223	3.533	0.473	1745	[3,5cM)
England	UK:Cornwall	Cornwall_2	Sweden	S Sweden	SWE10	3.773	1.064	1.087	0.257	3.543	0.492	1794	[3,5cM)
England	UK:Cornwall	Cornwall_2	Sweden	Sweden	SWE11	3.802	1.068	1.095	0.27	3.561	0.492	1036	[3,5cM)
England	UK:Cornwall	Cornwall_2	Sweden	S Sweden	SWE12	3.758	1.055	0.963	0.239	3.566	0.502	2008	[3,5cM)
England	UK:Cornwall	Cornwall_2	Sweden	CE Sweden	SWE4	3.668	1.041	0.843	0.199	3.524	0.474	218	[3,5cM)
England	UK:Cornwall	Cornwall_2	Sweden	S Sweden	SWE5	3.802	1.052	1.066	0.25	3.613	0.517	308	[3,5cM)
England	UK:Cornwall	Cornwall_2	Sweden	S Sweden	SWE6	3.718	1.05	0.918	0.218	3.541	0.471	541	[3,5cM)
England	UK:Cornwall	Cornwall_2	Sweden	S Sweden	SWE7	3.765	1.047	0.959	0.212	3.592	0.505	340	[3,5cM)
England	UK:Cornwall	Cornwall_2	Sweden	S Sweden	SWE8	3.693	1.037	0.872	0.212	3.564	0.477	217	[3,5cM)
England	UK:Cornwall	Cornwall_2	Sweden	Gotland	SWE9	3.729	1.042	0.903	0.201	3.579	0.522	309	[3,5cM)
England	UK:Cornwall	Devon	Belgium	NW Belgium	BEL1	3.815	1.073	1.073	0.266	3.555	0.48	3306	[3,5cM)
England	UK:Cornwall	Devon	Belgium	N Belgium	BEL2	3.819	1.071	1.117	0.279	3.568	0.495	2993	[3,5cM)
England	UK:Cornwall	Devon	Denmark	Denmark	DEN1	3.851	1.083	1.162	0.289	3.555	0.477	5139	[3,5cM)
England	UK:Cornwall	Devon	Finland	Finland	FIN1	3.641	1.024	0.701	0.154	3.559	0.496	369	[3,5cM)
England	UK:Cornwall	Devon	Finland	Finland	FIN10	3.638	1.038	0.83	0.192	3.503	0.446	628	[3,5cM)
England	UK:Cornwall	Devon	Finland	Finland	FIN11	3.713	1.047	0.921	0.222	3.55	0.499	838	[3,5cM)
England	UK:Cornwall	Devon	Finland	Finland	FIN2	3.749	1.057	0.958	0.232	3.549	0.499	333	[3,5cM)
England	UK:Cornwall	Devon	Finland	Finland	FIN3	3.662	1.046	0.898	0.221	3.504	0.455	725	[3,5cM)
England	UK:Cornwall	Devon	Finland	Finland	FIN4	3.675	1.048	0.892	0.213	3.509	0.491	629	[3,5cM)
England	UK:Cornwall	Devon	Finland	Finland	FIN5	3.682	1.041	0.882	0.206	3.536	0.468	659	[3,5cM)
England	UK:Cornwall	Devon	Finland	Finland	FIN7	3.721	1.048	0.96	0.227	3.552	0.48	355	[3,5cM)
England	UK:Cornwall	Devon	Finland	Finland	FIN8	3.631	1.027	0.744	0.162	3.536	0.479	370	[3,5cM)
England	UK:Cornwall	Devon	Finland	Finland	FIN9	3.657	1.025	0.802	0.158	3.563	0.526	667	[3,5cM)
England	UK:Cornwall	Devon	France	Paris	FRA1	3.736	1.043	0.943	0.214	3.578	0.491	881	[3,5cM)
England	UK:Cornwall	Devon	France	NW France	FRA2	3.733	1.047	0.949	0.226	3.564	0.5	1685	[3,5cM)
England	UK:Cornwall	Devon	France	NE France	FRA3	3.681	1.041	0.856	0.205	3.538	0.487	848	[3,5cM)
England	UK:Cornwall	Devon	Germany	E Germany	GER1	3.887	1.085	1.205	0.301	3.58	0.487	2716	[3,5cM)
England	UK:Cornwall	Devon	Germany	E Germany	GER2	3.737	1.052	0.959	0.231	3.552	0.488	553	[3,5cM)
England	UK:Cornwall	Devon	Germany	N Germany	GER3	3.718	1.054	0.954	0.234	3.527	0.464	1607	[3,5cM)
England	UK:Cornwall	Devon	Germany	N Germany	GER4	3.75	1.056	0.994	0.244	3.553	0.483	2302	[3,5cM)
England	UK:Cornwall	Devon	Germany	W Germany	GER5	3.711	1.047	0.926	0.222	3.544	0.484	3172	[3,5cM)
England	UK:Cornwall	Devon	Germany	W Germany	GER7	3.81	1.068	1.054	0.261	3.569	0.491	2077	[3,5cM)
England	UK:Cornwall	Devon	Italy	Italy	ITL1	3.587	1.01	0.606	0.102	3.551	0.504	957	[3,5cM)
England	UK:Cornwall	Devon	Italy	S Italy	ITL2	3.687	1.022	0.791	0.147	3.604	0.525	408	[3,5cM)
England	UK:Cornwall	Devon	Italy	S Italy	ITL3	3.631	1.012	0.622	0.11	3.591	0.529	575	[3,5cM)
England	UK:Cornwall	Devon	Italy	S Italy	ITL4	3.636	1.012	0.68	0.11	3.592	0.544	411	[3,5cM)
England	UK:Cornwall	Devon	Norway	SE Norway	NOR1	3.794	1.07	1.14	0.278	3.54	0.478	1195	[3,5cM)
England	UK:Cornwall	Devon	Norway	SW Norway	NOR10	3.778	1.07	1.106	0.278	3.532	0.463	977	[3,5cM)
England	UK:Cornwall	Devon	Norway	SW Norway	NOR11	3.736	1.051	0.985	0.229	3.551	0.486	983	[3,5cM)
England	UK:Cornwall	Devon	Norway	W Norway	NOR12	3.777	1.062	0.989	0.244	3.56	0.482	1261	[3,5cM)
England	UK:Cornwall	Devon	Norway	W Norway	NOR13	3.793	1.066	0.99	0.249	3.562	0.497	439	[3,5cM)
England	UK:Cornwall	Devon	Norway	SE Norway	NOR2	3.842	1.085	1.056	0.279	3.548	0.471	329	[3,5cM)
England	UK:Cornwall	Devon	Norway	SE Norway	NOR3	3.848	1.079	1.146	0.282	3.562	0.466	1205	[3,5cM)
England	UK:Cornwall	Devon	Norway	C Norway	NOR4	3.78	1.071	1.088	0.275	3.53	0.469	634	[3,5cM)
England	UK:Cornwall	Devon	Norway	C Norway	NOR5	3.788	1.063	0.986	0.247	3.566	0.485	1419	[3,5cM)
England	UK:Cornwall	Devon	Norway	SE Norway	NOR6	3.769	1.06	1.01	0.25	3.558	0.485	1641	[3,5cM)
England	UK:Cornwall	Devon	Norway	SE Norway	NOR7	3.894	1.083	1.141	0.287	3.598	0.485	337	[3,5cM)
England	UK:Cornwall	Devon	Norway	SW Norway	NOR8	3.752	1.066	1.003	0.254	3.521	0.445	653	[3,5cM)
England	UK:Cornwall	Devon	Norway	SW Norway	NOR9	3.713	1.05	0.974	0.227	3.532	0.474	1074	[3,5cM)
England	UK:Cornwall	Devon	Poland	Poland	POL1	3.667	1.04	0.884	0.197	3.521	0.486	694	[3,5cM)
England	UK:Cornwall	Devon	Spain	Spain	SPN1	3.625	1.021	0.729	0.142	3.55	0.495	1162	[3,5cM)
England	UK:Cornwall	Devon	Sweden	CE Sweden	SWE1	3.766	1.06	1.024	0.247	3.553	0.481	2783	[3,5cM)
England	UK:Cornwall	Devon	Sweden	S Sweden	SWE10	3.771	1.066	1.036	0.263	3.54	0.476	2868	[3,5cM)
England	UK:Cornwall	Devon	Sweden	Sweden	SWE11	3.752	1.058	1.011	0.248	3.545	0.473	1478	[3,5cM)
England	UK:Cornwall	Devon	Sweden	S Sweden	SWE12	3.785	1.062	1.026	0.25	3.563	0.491	3171	[3,5cM)
England	UK:Cornwall	Devon	Sweden	CE Sweden	SWE4	3.855	1.083	1.322	0.327	3.557	0.507	326	[3,5cM)
England	UK:Cornwall	Devon	Sweden	S Sweden	SWE5	3.774	1.068	1.057	0.261	3.531	0.464	427	[3,5cM)
England	UK:Cornwall	Devon	Sweden	S Sweden	SWE6	3.773	1.061	1.066	0.256	3.551	0.461	752	[3,5cM)
England	UK:Cornwall	Devon	Sweden	S Sweden	SWE7	3.781	1.058	1.053	0.25	3.572	0.499	518	[3,5cM)
England	UK:Cornwall	Devon	Sweden	S Sweden	SWE8	3.736	1.037	0.948	0.19	3.593	0.529	321	[3,5cM)
England	UK:Cornwall	Devon	Sweden	Gotland	SWE9	3.614	1.041	0.888	0.209	3.466	0.431	484	[3,5cM)
England	UK:E-SE.Eng	Midlands	Belgium	NW Belgium	BEL1	3.796	1.066	1.046	0.258	3.562	0.484	20109	[3,5cM)
England	UK:E-SE.Eng	Midlands	Belgium	N Belgium	BEL2	3.802	1.068	1.054	0.261	3.562	0.483	17323	[3,5cM)
England	UK:E-SE.Eng	Midlands	Denmark	Denmark	DEN1	3.895	1.092	1.225	0.31	3.566	0.483	31811	[3,5cM)
England	UK:E-SE.Eng	Midlands	Finland	Finland	FIN1	3.715	1.05	0.929	0.224	3.538	0.475	2686	[3,5cM)
England	UK:E-SE.Eng	Midlands	Finland	Finland	FIN10	3.709	1.055	0.937	0.234	3.516	0.458	4104	[3,5cM)
England	UK:E-SE.Eng	Midlands	Finland	Finland	FIN11	3.734	1.057	0.987	0.24	3.533	0.474	6039	[3,5cM)
England	UK:E-SE.Eng	Midlands	Finland	Finland	FIN2	3.744	1.059	1.018	0.25	3.533	0.475	2431	[3,5cM)
England	UK:E-SE.Eng	Midlands	Finland	Finland	FIN3	3.702	1.054	0.939	0.234	3.516	0.465	5260	[3,5cM)
England	UK:E-SE.Eng	Midlands	Finland	Finland	FIN4	3.696	1.053	0.979	0.238	3.507	0.454	4559	[3,5cM)
England	UK:E-SE.Eng	Midlands	Finland	Finland	FIN5	3.709	1.05	0.926	0.225	3.532	0.472	4590	[3,5cM)
[truncated: 1,827 more rows]
